# Supplementary material for: On the impact of modelling assumptions in multi-scale, subject-specific models of aortic haemodynamics
Source: J R Soc Interface. 2016 Jun;13(119):20160073. doi: 10.1098/rsif.2016.0073 (PMC4938079; doi:10.1098/rsif.2016.0073)
Supplement: Aortic 3-D volume mesh [file rsif20160073supp1.zip]

Archive with 1 entries (1 files):
- rsif20160073supp1.vtu
