# Supplementary material for: On the impact of modelling assumptions in multi-scale, subject-specific models of aortic haemodynamics
Source: J R Soc Interface. 2016 Jun;13(119):20160073. doi: 10.1098/rsif.2016.0073 (PMC4938079; doi:10.1098/rsif.2016.0073)
Supplement: Aortic 3-D volume mesh [file rsif20160073supp1.zip › rsif20160073supp1.vtu]

<VTKFile type="UnstructuredGrid" version="1.0" byte_order="LittleEndian" header_type="UInt64">
  <UnstructuredGrid>
    <Piece NumberOfPoints="32485" NumberOfCells="159392">
      <PointData>
        <DataArray type="Float64" Name="boundary fluxes" NumberOfComponents="3" format="ascii" RangeMin="0" RangeMax="0">
          0 0 0 0 0 0
          0 0 0 0 0 0
          0 0 0 0 0 0
          0 0 0 0 0 0
          0 0 0 0 0 0
          0 0 0 0 0 0
          0 0 0 0 0 0
          0 0 0 0 0 0
          0 0 0 0 0 0
          0 0 0 0 0 0
          0 0 0 0 0 0
          0 0 0 0 0 0
          0 0 0 0 0 0
          0 0 0 0 0 0
          0 0 0 0 0 0
          0 0 0 0 0 0
          0 0 0 0 0 0
          0 0 0 0 0 0
          0 0 0 0 0 0
          0 0 0 0 0 0
          0 0 0 0 0 0
          0 0 0 0 0 0
          0 0 0 0 0 0
          0 0 0 0 0 0
          0 0 0 0 0 0
          0 0 0 0 0 0
          0 0 0 0 0 0
          0 0 0 0 0 0
          0 0 0 0 0 0
          0 0 0 0 0 0
          0 0 0 0 0 0
          0 0 0 0 0 0
          0 0 0 0 0 0
          0 0 0 0 0 0
          0 0 0 0 0 0
          0 0 0 0 0 0
          0 0 0 0 0 0
          0 0 0 0 0 0
          0 0 0 0 0 0
          0 0 0 0 0 0
          0 0 0 0 0 0
          0 0 0 0 0 0
          0 0 0 0 0 0
          0 0 0 0 0 0
          0 0 0 0 0 0
          0 0 0 0 0 0
          0 0 0 0 0 0
          0 0 0 0 0 0
          0 0 0 0 0 0
          0 0 0 0 0 0
          0 0 0 0 0 0
          0 0 0 0 0 0
          0 0 0 0 0 0
          0 0 0 0 0 0
          0 0 0 0 0 0
          0 0 0 0 0 0
          0 0 0 0 0 0
          0 0 0 0 0 0
          0 0 0 0 0 0
          0 0 0 0 0 0
          0 0 0 0 0 0
          0 0 0 0 0 0
          0 0 0 0 0 0
          0 0 0 0 0 0
          0 0 0 0 0 0
          0 0 0 0 0 0
          0 0 0 0 0 0
          0 0 0 0 0 0
          0 0 0 0 0 0
          0 0 0 0 0 0
          0 0 0 0 0 0
          0 0 0 0 0 0
          0 0 0 0 0 0
          0 0 0 0 0 0
          0 0 0 0 0 0
          0 0 0 0 0 0
          0 0 0 0 0 0
          0 0 0 0 0 0
          0 0 0 0 0 0
          0 0 0 0 0 0
          0 0 0 0 0 0
          0 0 0 0 0 0
          0 0 0 0 0 0
          0 0 0 0 0 0
          0 0 0 0 0 0
          0 0 0 0 0 0
          0 0 0 0 0 0
          0 0 0 0 0 0
          0 0 0 0 0 0
          0 0 0 0 0 0
          0 0 0 0 0 0
          0 0 0 0 0 0
          0 0 0 0 0 0
          0 0 0 0 0 0
          0 0 0 0 0 0
          0 0 0 0 0 0
          0 0 0 0 0 0
          0 0 0 0 0 0
          0 0 0 0 0 0
          0 0 0 0 0 0
          0 0 0 0 0 0
          0 0 0 0 0 0
          0 0 0 0 0 0
          0 0 0 0 0 0
          0 0 0 0 0 0
          0 0 0 0 0 0
          0 0 0 0 0 0
          0 0 0 0 0 0
          0 0 0 0 0 0
          0 0 0 0 0 0
          0 0 0 0 0 0
          0 0 0 0 0 0
          0 0 0 0 0 0
          0 0 0 0 0 0
          0 0 0 0 0 0
          0 0 0 0 0 0
          0 0 0 0 0 0
          0 0 0 0 0 0
          0 0 0 0 0 0
          0 0 0 0 0 0
          0 0 0 0 0 0
          0 0 0 0 0 0
          0 0 0 0 0 0
          0 0 0 0 0 0
          0 0 0 0 0 0
          0 0 0 0 0 0
          0 0 0 0 0 0
          0 0 0 0 0 0
          0 0 0 0 0 0
          0 0 0 0 0 0
          0 0 0 0 0 0
          0 0 0 0 0 0
          0 0 0 0 0 0
          0 0 0 0 0 0
          0 0 0 0 0 0
          0 0 0 0 0 0
          0 0 0 0 0 0
          0 0 0 0 0 0
          0 0 0 0 0 0
          0 0 0 0 0 0
          0 0 0 0 0 0
          0 0 0 0 0 0
          0 0 0 0 0 0
          0 0 0 0 0 0
          0 0 0 0 0 0
          0 0 0 0 0 0
          0 0 0 0 0 0
          0 0 0 0 0 0
          0 0 0 0 0 0
          0 0 0 0 0 0
          0 0 0 0 0 0
          0 0 0 0 0 0
          0 0 0 0 0 0
          0 0 0 0 0 0
          0 0 0 0 0 0
          0 0 0 0 0 0
          0 0 0 0 0 0
          0 0 0 0 0 0
          0 0 0 0 0 0
          0 0 0 0 0 0
          0 0 0 0 0 0
          0 0 0 0 0 0
          0 0 0 0 0 0
          0 0 0 0 0 0
          0 0 0 0 0 0
          0 0 0 0 0 0
          0 0 0 0 0 0
          0 0 0 0 0 0
          0 0 0 0 0 0
          0 0 0 0 0 0
          0 0 0 0 0 0
          0 0 0 0 0 0
          0 0 0 0 0 0
          0 0 0 0 0 0
          0 0 0 0 0 0
          0 0 0 0 0 0
          0 0 0 0 0 0
          0 0 0 0 0 0
          0 0 0 0 0 0
          0 0 0 0 0 0
          0 0 0 0 0 0
          0 0 0 0 0 0
          0 0 0 0 0 0
          0 0 0 0 0 0
          0 0 0 0 0 0
          0 0 0 0 0 0
          0 0 0 0 0 0
          0 0 0 0 0 0
          0 0 0 0 0 0
          0 0 0 0 0 0
          0 0 0 0 0 0
          0 0 0 0 0 0
          0 0 0 0 0 0
          0 0 0 0 0 0
          0 0 0 0 0 0
          0 0 0 0 0 0
          0 0 0 0 0 0
          0 0 0 0 0 0
          0 0 0 0 0 0
          0 0 0 0 0 0
          0 0 0 0 0 0
          0 0 0 0 0 0
          0 0 0 0 0 0
          0 0 0 0 0 0
          0 0 0 0 0 0
          0 0 0 0 0 0
          0 0 0 0 0 0
          0 0 0 0 0 0
          0 0 0 0 0 0
          0 0 0 0 0 0
          0 0 0 0 0 0
          0 0 0 0 0 0
          0 0 0 0 0 0
          0 0 0 0 0 0
          0 0 0 0 0 0
          0 0 0 0 0 0
          0 0 0 0 0 0
          0 0 0 0 0 0
          0 0 0 0 0 0
          0 0 0 0 0 0
          0 0 0 0 0 0
          0 0 0 0 0 0
          0 0 0 0 0 0
          0 0 0 0 0 0
          0 0 0 0 0 0
          0 0 0 0 0 0
          0 0 0 0 0 0
          0 0 0 0 0 0
          0 0 0 0 0 0
          0 0 0 0 0 0
          0 0 0 0 0 0
          0 0 0 0 0 0
          0 0 0 0 0 0
          0 0 0 0 0 0
          0 0 0 0 0 0
          0 0 0 0 0 0
          0 0 0 0 0 0
          0 0 0 0 0 0
          0 0 0 0 0 0
          0 0 0 0 0 0
          0 0 0 0 0 0
          0 0 0 0 0 0
          0 0 0 0 0 0
          0 0 0 0 0 0
          0 0 0 0 0 0
          0 0 0 0 0 0
          0 0 0 0 0 0
          0 0 0 0 0 0
          0 0 0 0 0 0
          0 0 0 0 0 0
          0 0 0 0 0 0
          0 0 0 0 0 0
          0 0 0 0 0 0
          0 0 0 0 0 0
          0 0 0 0 0 0
          0 0 0 0 0 0
          0 0 0 0 0 0
          0 0 0 0 0 0
          0 0 0 0 0 0
          0 0 0 0 0 0
          0 0 0 0 0 0
          0 0 0 0 0 0
          0 0 0 0 0 0
          0 0 0 0 0 0
          0 0 0 0 0 0
          0 0 0 0 0 0
          0 0 0 0 0 0
          0 0 0 0 0 0
          0 0 0 0 0 0
          0 0 0 0 0 0
          0 0 0 0 0 0
          0 0 0 0 0 0
          0 0 0 0 0 0
          0 0 0 0 0 0
          0 0 0 0 0 0
          0 0 0 0 0 0
          0 0 0 0 0 0
          0 0 0 0 0 0
          0 0 0 0 0 0
          0 0 0 0 0 0
          0 0 0 0 0 0
          0 0 0 0 0 0
          0 0 0 0 0 0
          0 0 0 0 0 0
          0 0 0 0 0 0
          0 0 0 0 0 0
          0 0 0 0 0 0
          0 0 0 0 0 0
          0 0 0 0 0 0
          0 0 0 0 0 0
          0 0 0 0 0 0
          0 0 0 0 0 0
          0 0 0 0 0 0
          0 0 0 0 0 0
          0 0 0 0 0 0
          0 0 0 0 0 0
          0 0 0 0 0 0
          0 0 0 0 0 0
          0 0 0 0 0 0
          0 0 0 0 0 0
          0 0 0 0 0 0
          0 0 0 0 0 0
          0 0 0 0 0 0
          0 0 0 0 0 0
          0 0 0 0 0 0
          0 0 0 0 0 0
          0 0 0 0 0 0
          0 0 0 0 0 0
          0 0 0 0 0 0
          0 0 0 0 0 0
          0 0 0 0 0 0
          0 0 0 0 0 0
          0 0 0 0 0 0
          0 0 0 0 0 0
          0 0 0 0 0 0
          0 0 0 0 0 0
          0 0 0 0 0 0
          0 0 0 0 0 0
          0 0 0 0 0 0
          0 0 0 0 0 0
          0 0 0 0 0 0
          0 0 0 0 0 0
          0 0 0 0 0 0
          0 0 0 0 0 0
          0 0 0 0 0 0
          0 0 0 0 0 0
          0 0 0 0 0 0
          0 0 0 0 0 0
          0 0 0 0 0 0
          0 0 0 0 0 0
          0 0 0 0 0 0
          0 0 0 0 0 0
          0 0 0 0 0 0
          0 0 0 0 0 0
          0 0 0 0 0 0
          0 0 0 0 0 0
          0 0 0 0 0 0
          0 0 0 0 0 0
          0 0 0 0 0 0
          0 0 0 0 0 0
          0 0 0 0 0 0
          0 0 0 0 0 0
          0 0 0 0 0 0
          0 0 0 0 0 0
          0 0 0 0 0 0
          0 0 0 0 0 0
          0 0 0 0 0 0
          0 0 0 0 0 0
          0 0 0 0 0 0
          0 0 0 0 0 0
          0 0 0 0 0 0
          0 0 0 0 0 0
          0 0 0 0 0 0
          0 0 0 0 0 0
          0 0 0 0 0 0
          0 0 0 0 0 0
          0 0 0 0 0 0
          0 0 0 0 0 0
          0 0 0 0 0 0
          0 0 0 0 0 0
          0 0 0 0 0 0
          0 0 0 0 0 0
          0 0 0 0 0 0
          0 0 0 0 0 0
          0 0 0 0 0 0
          0 0 0 0 0 0
          0 0 0 0 0 0
          0 0 0 0 0 0
          0 0 0 0 0 0
          0 0 0 0 0 0
          0 0 0 0 0 0
          0 0 0 0 0 0
          0 0 0 0 0 0
          0 0 0 0 0 0
          0 0 0 0 0 0
          0 0 0 0 0 0
          0 0 0 0 0 0
          0 0 0 0 0 0
          0 0 0 0 0 0
          0 0 0 0 0 0
          0 0 0 0 0 0
          0 0 0 0 0 0
          0 0 0 0 0 0
          0 0 0 0 0 0
          0 0 0 0 0 0
          0 0 0 0 0 0
          0 0 0 0 0 0
          0 0 0 0 0 0
          0 0 0 0 0 0
          0 0 0 0 0 0
          0 0 0 0 0 0
          0 0 0 0 0 0
          0 0 0 0 0 0
          0 0 0 0 0 0
          0 0 0 0 0 0
          0 0 0 0 0 0
          0 0 0 0 0 0
          0 0 0 0 0 0
          0 0 0 0 0 0
          0 0 0 0 0 0
          0 0 0 0 0 0
          0 0 0 0 0 0
          0 0 0 0 0 0
          0 0 0 0 0 0
          0 0 0 0 0 0
          0 0 0 0 0 0
          0 0 0 0 0 0
          0 0 0 0 0 0
          0 0 0 0 0 0
          0 0 0 0 0 0
          0 0 0 0 0 0
          0 0 0 0 0 0
          0 0 0 0 0 0
          0 0 0 0 0 0
          0 0 0 0 0 0
          0 0 0 0 0 0
          0 0 0 0 0 0
          0 0 0 0 0 0
          0 0 0 0 0 0
          0 0 0 0 0 0
          0 0 0 0 0 0
          0 0 0 0 0 0
          0 0 0 0 0 0
          0 0 0 0 0 0
          0 0 0 0 0 0
          0 0 0 0 0 0
          0 0 0 0 0 0
          0 0 0 0 0 0
          0 0 0 0 0 0
          0 0 0 0 0 0
          0 0 0 0 0 0
          0 0 0 0 0 0
          0 0 0 0 0 0
          0 0 0 0 0 0
          0 0 0 0 0 0
          0 0 0 0 0 0
          0 0 0 0 0 0
          0 0 0 0 0 0
          0 0 0 0 0 0
          0 0 0 0 0 0
          0 0 0 0 0 0
          0 0 0 0 0 0
          0 0 0 0 0 0
          0 0 0 0 0 0
          0 0 0 0 0 0
          0 0 0 0 0 0
          0 0 0 0 0 0
          0 0 0 0 0 0
          0 0 0 0 0 0
          0 0 0 0 0 0
          0 0 0 0 0 0
          0 0 0 0 0 0
          0 0 0 0 0 0
          0 0 0 0 0 0
          0 0 0 0 0 0
          0 0 0 0 0 0
          0 0 0 0 0 0
          0 0 0 0 0 0
          0 0 0 0 0 0
          0 0 0 0 0 0
          0 0 0 0 0 0
          0 0 0 0 0 0
          0 0 0 0 0 0
          0 0 0 0 0 0
          0 0 0 0 0 0
          0 0 0 0 0 0
          0 0 0 0 0 0
          0 0 0 0 0 0
          0 0 0 0 0 0
          0 0 0 0 0 0
          0 0 0 0 0 0
          0 0 0 0 0 0
          0 0 0 0 0 0
          0 0 0 0 0 0
          0 0 0 0 0 0
          0 0 0 0 0 0
          0 0 0 0 0 0
          0 0 0 0 0 0
          0 0 0 0 0 0
          0 0 0 0 0 0
          0 0 0 0 0 0
          0 0 0 0 0 0
          0 0 0 0 0 0
          0 0 0 0 0 0
          0 0 0 0 0 0
          0 0 0 0 0 0
          0 0 0 0 0 0
          0 0 0 0 0 0
          0 0 0 0 0 0
          0 0 0 0 0 0
          0 0 0 0 0 0
          0 0 0 0 0 0
          0 0 0 0 0 0
          0 0 0 0 0 0
          0 0 0 0 0 0
          0 0 0 0 0 0
          0 0 0 0 0 0
          0 0 0 0 0 0
          0 0 0 0 0 0
          0 0 0 0 0 0
          0 0 0 0 0 0
          0 0 0 0 0 0
          0 0 0 0 0 0
          0 0 0 0 0 0
          0 0 0 0 0 0
          0 0 0 0 0 0
          0 0 0 0 0 0
          0 0 0 0 0 0
          0 0 0 0 0 0
          0 0 0 0 0 0
          0 0 0 0 0 0
          0 0 0 0 0 0
          0 0 0 0 0 0
          0 0 0 0 0 0
          0 0 0 0 0 0
          0 0 0 0 0 0
          0 0 0 0 0 0
          0 0 0 0 0 0
          0 0 0 0 0 0
          0 0 0 0 0 0
          0 0 0 0 0 0
          0 0 0 0 0 0
          0 0 0 0 0 0
          0 0 0 0 0 0
          0 0 0 0 0 0
          0 0 0 0 0 0
          0 0 0 0 0 0
          0 0 0 0 0 0
          0 0 0 0 0 0
          0 0 0 0 0 0
          0 0 0 0 0 0
          0 0 0 0 0 0
          0 0 0 0 0 0
          0 0 0 0 0 0
          0 0 0 0 0 0
          0 0 0 0 0 0
          0 0 0 0 0 0
          0 0 0 0 0 0
          0 0 0 0 0 0
          0 0 0 0 0 0
          0 0 0 0 0 0
          0 0 0 0 0 0
          0 0 0 0 0 0
          0 0 0 0 0 0
          0 0 0 0 0 0
          0 0 0 0 0 0
          0 0 0 0 0 0
          0 0 0 0 0 0
          0 0 0 0 0 0
          0 0 0 0 0 0
          0 0 0 0 0 0
          0 0 0 0 0 0
          0 0 0 0 0 0
          0 0 0 0 0 0
          0 0 0 0 0 0
          0 0 0 0 0 0
          0 0 0 0 0 0
          0 0 0 0 0 0
          0 0 0 0 0 0
          0 0 0 0 0 0
          0 0 0 0 0 0
          0 0 0 0 0 0
          0 0 0 0 0 0
          0 0 0 0 0 0
          0 0 0 0 0 0
          0 0 0 0 0 0
          0 0 0 0 0 0
          0 0 0 0 0 0
          0 0 0 0 0 0
          0 0 0 0 0 0
          0 0 0 0 0 0
          0 0 0 0 0 0
          0 0 0 0 0 0
          0 0 0 0 0 0
          0 0 0 0 0 0
          0 0 0 0 0 0
          0 0 0 0 0 0
          0 0 0 0 0 0
          0 0 0 0 0 0
          0 0 0 0 0 0
          0 0 0 0 0 0
          0 0 0 0 0 0
          0 0 0 0 0 0
          0 0 0 0 0 0
          0 0 0 0 0 0
          0 0 0 0 0 0
          0 0 0 0 0 0
          0 0 0 0 0 0
          0 0 0 0 0 0
          0 0 0 0 0 0
          0 0 0 0 0 0
          0 0 0 0 0 0
          0 0 0 0 0 0
          0 0 0 0 0 0
          0 0 0 0 0 0
          0 0 0 0 0 0
          0 0 0 0 0 0
          0 0 0 0 0 0
          0 0 0 0 0 0
          0 0 0 0 0 0
          0 0 0 0 0 0
          0 0 0 0 0 0
          0 0 0 0 0 0
          0 0 0 0 0 0
          0 0 0 0 0 0
          0 0 0 0 0 0
          0 0 0 0 0 0
          0 0 0 0 0 0
          0 0 0 0 0 0
          0 0 0 0 0 0
          0 0 0 0 0 0
          0 0 0 0 0 0
          0 0 0 0 0 0
          0 0 0 0 0 0
          0 0 0 0 0 0
          0 0 0 0 0 0
          0 0 0 0 0 0
          0 0 0 0 0 0
          0 0 0 0 0 0
          0 0 0 0 0 0
          0 0 0 0 0 0
          0 0 0 0 0 0
          0 0 0 0 0 0
          0 0 0 0 0 0
          0 0 0 0 0 0
          0 0 0 0 0 0
          0 0 0 0 0 0
          0 0 0 0 0 0
          0 0 0 0 0 0
          0 0 0 0 0 0
          0 0 0 0 0 0
          0 0 0 0 0 0
          0 0 0 0 0 0
          0 0 0 0 0 0
          0 0 0 0 0 0
          0 0 0 0 0 0
          0 0 0 0 0 0
          0 0 0 0 0 0
          0 0 0 0 0 0
          0 0 0 0 0 0
          0 0 0 0 0 0
          0 0 0 0 0 0
          0 0 0 0 0 0
          0 0 0 0 0 0
          0 0 0 0 0 0
          0 0 0 0 0 0
          0 0 0 0 0 0
          0 0 0 0 0 0
          0 0 0 0 0 0
          0 0 0 0 0 0
          0 0 0 0 0 0
          0 0 0 0 0 0
          0 0 0 0 0 0
          0 0 0 0 0 0
          0 0 0 0 0 0
          0 0 0 0 0 0
          0 0 0 0 0 0
          0 0 0 0 0 0
          0 0 0 0 0 0
          0 0 0 0 0 0
          0 0 0 0 0 0
          0 0 0 0 0 0
          0 0 0 0 0 0
          0 0 0 0 0 0
          0 0 0 0 0 0
          0 0 0 0 0 0
          0 0 0 0 0 0
          0 0 0 0 0 0
          0 0 0 0 0 0
          0 0 0 0 0 0
          0 0 0 0 0 0
          0 0 0 0 0 0
          0 0 0 0 0 0
          0 0 0 0 0 0
          0 0 0 0 0 0
          0 0 0 0 0 0
          0 0 0 0 0 0
          0 0 0 0 0 0
          0 0 0 0 0 0
          0 0 0 0 0 0
          0 0 0 0 0 0
          0 0 0 0 0 0
          0 0 0 0 0 0
          0 0 0 0 0 0
          0 0 0 0 0 0
          0 0 0 0 0 0
          0 0 0 0 0 0
          0 0 0 0 0 0
          0 0 0 0 0 0
          0 0 0 0 0 0
          0 0 0 0 0 0
          0 0 0 0 0 0
          0 0 0 0 0 0
          0 0 0 0 0 0
          0 0 0 0 0 0
          0 0 0 0 0 0
          0 0 0 0 0 0
          0 0 0 0 0 0
          0 0 0 0 0 0
          0 0 0 0 0 0
          0 0 0 0 0 0
          0 0 0 0 0 0
          0 0 0 0 0 0
          0 0 0 0 0 0
          0 0 0 0 0 0
          0 0 0 0 0 0
          0 0 0 0 0 0
          0 0 0 0 0 0
          0 0 0 0 0 0
          0 0 0 0 0 0
          0 0 0 0 0 0
          0 0 0 0 0 0
          0 0 0 0 0 0
          0 0 0 0 0 0
          0 0 0 0 0 0
          0 0 0 0 0 0
          0 0 0 0 0 0
          0 0 0 0 0 0
          0 0 0 0 0 0
          0 0 0 0 0 0
          0 0 0 0 0 0
          0 0 0 0 0 0
          0 0 0 0 0 0
          0 0 0 0 0 0
          0 0 0 0 0 0
          0 0 0 0 0 0
          0 0 0 0 0 0
          0 0 0 0 0 0
          0 0 0 0 0 0
          0 0 0 0 0 0
          0 0 0 0 0 0
          0 0 0 0 0 0
          0 0 0 0 0 0
          0 0 0 0 0 0
          0 0 0 0 0 0
          0 0 0 0 0 0
          0 0 0 0 0 0
          0 0 0 0 0 0
          0 0 0 0 0 0
          0 0 0 0 0 0
          0 0 0 0 0 0
          0 0 0 0 0 0
          0 0 0 0 0 0
          0 0 0 0 0 0
          0 0 0 0 0 0
          0 0 0 0 0 0
          0 0 0 0 0 0
          0 0 0 0 0 0
          0 0 0 0 0 0
          0 0 0 0 0 0
          0 0 0 0 0 0
          0 0 0 0 0 0
          0 0 0 0 0 0
          0 0 0 0 0 0
          0 0 0 0 0 0
          0 0 0 0 0 0
          0 0 0 0 0 0
          0 0 0 0 0 0
          0 0 0 0 0 0
          0 0 0 0 0 0
          0 0 0 0 0 0
          0 0 0 0 0 0
          0 0 0 0 0 0
          0 0 0 0 0 0
          0 0 0 0 0 0
          0 0 0 0 0 0
          0 0 0 0 0 0
          0 0 0 0 0 0
          0 0 0 0 0 0
          0 0 0 0 0 0
          0 0 0 0 0 0
          0 0 0 0 0 0
          0 0 0 0 0 0
          0 0 0 0 0 0
          0 0 0 0 0 0
          0 0 0 0 0 0
          0 0 0 0 0 0
          0 0 0 0 0 0
          0 0 0 0 0 0
          0 0 0 0 0 0
          0 0 0 0 0 0
          0 0 0 0 0 0
          0 0 0 0 0 0
          0 0 0 0 0 0
          0 0 0 0 0 0
          0 0 0 0 0 0
          0 0 0 0 0 0
          0 0 0 0 0 0
          0 0 0 0 0 0
          0 0 0 0 0 0
          0 0 0 0 0 0
          0 0 0 0 0 0
          0 0 0 0 0 0
          0 0 0 0 0 0
          0 0 0 0 0 0
          0 0 0 0 0 0
          0 0 0 0 0 0
          0 0 0 0 0 0
          0 0 0 0 0 0
          0 0 0 0 0 0
          0 0 0 0 0 0
          0 0 0 0 0 0
          0 0 0 0 0 0
          0 0 0 0 0 0
          0 0 0 0 0 0
          0 0 0 0 0 0
          0 0 0 0 0 0
          0 0 0 0 0 0
          0 0 0 0 0 0
          0 0 0 0 0 0
          0 0 0 0 0 0
          0 0 0 0 0 0
          0 0 0 0 0 0
          0 0 0 0 0 0
          0 0 0 0 0 0
          0 0 0 0 0 0
          0 0 0 0 0 0
          0 0 0 0 0 0
          0 0 0 0 0 0
          0 0 0 0 0 0
          0 0 0 0 0 0
          0 0 0 0 0 0
          0 0 0 0 0 0
          0 0 0 0 0 0
          0 0 0 0 0 0
          0 0 0 0 0 0
          0 0 0 0 0 0
          0 0 0 0 0 0
          0 0 0 0 0 0
          0 0 0 0 0 0
          0 0 0 0 0 0
          0 0 0 0 0 0
          0 0 0 0 0 0
          0 0 0 0 0 0
          0 0 0 0 0 0
          0 0 0 0 0 0
          0 0 0 0 0 0
          0 0 0 0 0 0
          0 0 0 0 0 0
          0 0 0 0 0 0
          0 0 0 0 0 0
          0 0 0 0 0 0
          0 0 0 0 0 0
          0 0 0 0 0 0
          0 0 0 0 0 0
          0 0 0 0 0 0
          0 0 0 0 0 0
          0 0 0 0 0 0
          0 0 0 0 0 0
          0 0 0 0 0 0
          0 0 0 0 0 0
          0 0 0 0 0 0
          0 0 0 0 0 0
          0 0 0 0 0 0
          0 0 0 0 0 0
          0 0 0 0 0 0
          0 0 0 0 0 0
          0 0 0 0 0 0
          0 0 0 0 0 0
          0 0 0 0 0 0
          0 0 0 0 0 0
          0 0 0 0 0 0
          0 0 0 0 0 0
          0 0 0 0 0 0
          0 0 0 0 0 0
          0 0 0 0 0 0
          0 0 0 0 0 0
          0 0 0 0 0 0
          0 0 0 0 0 0
          0 0 0 0 0 0
          0 0 0 0 0 0
          0 0 0 0 0 0
          0 0 0 0 0 0
          0 0 0 0 0 0
          0 0 0 0 0 0
          0 0 0 0 0 0
          0 0 0 0 0 0
          0 0 0 0 0 0
          0 0 0 0 0 0
          0 0 0 0 0 0
          0 0 0 0 0 0
          0 0 0 0 0 0
          0 0 0 0 0 0
          0 0 0 0 0 0
          0 0 0 0 0 0
          0 0 0 0 0 0
          0 0 0 0 0 0
          0 0 0 0 0 0
          0 0 0 0 0 0
          0 0 0 0 0 0
          0 0 0 0 0 0
          0 0 0 0 0 0
          0 0 0 0 0 0
          0 0 0 0 0 0
          0 0 0 0 0 0
          0 0 0 0 0 0
          0 0 0 0 0 0
          0 0 0 0 0 0
          0 0 0 0 0 0
          0 0 0 0 0 0
          0 0 0 0 0 0
          0 0 0 0 0 0
          0 0 0 0 0 0
          0 0 0 0 0 0
          0 0 0 0 0 0
          0 0 0 0 0 0
          0 0 0 0 0 0
          0 0 0 0 0 0
          0 0 0 0 0 0
          0 0 0 0 0 0
          0 0 0 0 0 0
          0 0 0 0 0 0
          0 0 0 0 0 0
          0 0 0 0 0 0
          0 0 0 0 0 0
          0 0 0 0 0 0
          0 0 0 0 0 0
          0 0 0 0 0 0
          0 0 0 0 0 0
          0 0 0 0 0 0
          0 0 0 0 0 0
          0 0 0 0 0 0
          0 0 0 0 0 0
          0 0 0 0 0 0
          0 0 0 0 0 0
          0 0 0 0 0 0
          0 0 0 0 0 0
          0 0 0 0 0 0
          0 0 0 0 0 0
          0 0 0 0 0 0
          0 0 0 0 0 0
          0 0 0 0 0 0
          0 0 0 0 0 0
          0 0 0 0 0 0
          0 0 0 0 0 0
          0 0 0 0 0 0
          0 0 0 0 0 0
          0 0 0 0 0 0
          0 0 0 0 0 0
          0 0 0 0 0 0
          0 0 0 0 0 0
          0 0 0 0 0 0
          0 0 0 0 0 0
          0 0 0 0 0 0
          0 0 0 0 0 0
          0 0 0 0 0 0
          0 0 0 0 0 0
          0 0 0 0 0 0
          0 0 0 0 0 0
          0 0 0 0 0 0
          0 0 0 0 0 0
          0 0 0 0 0 0
          0 0 0 0 0 0
          0 0 0 0 0 0
          0 0 0 0 0 0
          0 0 0 0 0 0
          0 0 0 0 0 0
          0 0 0 0 0 0
          0 0 0 0 0 0
          0 0 0 0 0 0
          0 0 0 0 0 0
          0 0 0 0 0 0
          0 0 0 0 0 0
          0 0 0 0 0 0
          0 0 0 0 0 0
          0 0 0 0 0 0
          0 0 0 0 0 0
          0 0 0 0 0 0
          0 0 0 0 0 0
          0 0 0 0 0 0
          0 0 0 0 0 0
          0 0 0 0 0 0
          0 0 0 0 0 0
          0 0 0 0 0 0
          0 0 0 0 0 0
          0 0 0 0 0 0
          0 0 0 0 0 0
          0 0 0 0 0 0
          0 0 0 0 0 0
          0 0 0 0 0 0
          0 0 0 0 0 0
          0 0 0 0 0 0
          0 0 0 0 0 0
          0 0 0 0 0 0
          0 0 0 0 0 0
          0 0 0 0 0 0
          0 0 0 0 0 0
          0 0 0 0 0 0
          0 0 0 0 0 0
          0 0 0 0 0 0
          0 0 0 0 0 0
          0 0 0 0 0 0
          0 0 0 0 0 0
          0 0 0 0 0 0
          0 0 0 0 0 0
          0 0 0 0 0 0
          0 0 0 0 0 0
          0 0 0 0 0 0
          0 0 0 0 0 0
          0 0 0 0 0 0
          0 0 0 0 0 0
          0 0 0 0 0 0
          0 0 0 0 0 0
          0 0 0 0 0 0
          0 0 0 0 0 0
          0 0 0 0 0 0
          0 0 0 0 0 0
          0 0 0 0 0 0
          0 0 0 0 0 0
          0 0 0 0 0 0
          0 0 0 0 0 0
          0 0 0 0 0 0
          0 0 0 0 0 0
          0 0 0 0 0 0
          0 0 0 0 0 0
          0 0 0 0 0 0
          0 0 0 0 0 0
          0 0 0 0 0 0
          0 0 0 0 0 0
          0 0 0 0 0 0
          0 0 0 0 0 0
          0 0 0 0 0 0
          0 0 0 0 0 0
          0 0 0 0 0 0
          0 0 0 0 0 0
          0 0 0 0 0 0
          0 0 0 0 0 0
          0 0 0 0 0 0
          0 0 0 0 0 0
          0 0 0 0 0 0
          0 0 0 0 0 0
          0 0 0 0 0 0
          0 0 0 0 0 0
          0 0 0 0 0 0
          0 0 0 0 0 0
          0 0 0 0 0 0
          0 0 0 0 0 0
          0 0 0 0 0 0
          0 0 0 0 0 0
          0 0 0 0 0 0
          0 0 0 0 0 0
          0 0 0 0 0 0
          0 0 0 0 0 0
          0 0 0 0 0 0
          0 0 0 0 0 0
          0 0 0 0 0 0
          0 0 0 0 0 0
          0 0 0 0 0 0
          0 0 0 0 0 0
          0 0 0 0 0 0
          0 0 0 0 0 0
          0 0 0 0 0 0
          0 0 0 0 0 0
          0 0 0 0 0 0
          0 0 0 0 0 0
          0 0 0 0 0 0
          0 0 0 0 0 0
          0 0 0 0 0 0
          0 0 0 0 0 0
          0 0 0 0 0 0
          0 0 0 0 0 0
          0 0 0 0 0 0
          0 0 0 0 0 0
          0 0 0 0 0 0
          0 0 0 0 0 0
          0 0 0 0 0 0
          0 0 0 0 0 0
          0 0 0 0 0 0
          0 0 0 0 0 0
          0 0 0 0 0 0
          0 0 0 0 0 0
          0 0 0 0 0 0
          0 0 0 0 0 0
          0 0 0 0 0 0
          0 0 0 0 0 0
          0 0 0 0 0 0
          0 0 0 0 0 0
          0 0 0 0 0 0
          0 0 0 0 0 0
          0 0 0 0 0 0
          0 0 0 0 0 0
          0 0 0 0 0 0
          0 0 0 0 0 0
          0 0 0 0 0 0
          0 0 0 0 0 0
          0 0 0 0 0 0
          0 0 0 0 0 0
          0 0 0 0 0 0
          0 0 0 0 0 0
          0 0 0 0 0 0
          0 0 0 0 0 0
          0 0 0 0 0 0
          0 0 0 0 0 0
          0 0 0 0 0 0
          0 0 0 0 0 0
          0 0 0 0 0 0
          0 0 0 0 0 0
          0 0 0 0 0 0
          0 0 0 0 0 0
          0 0 0 0 0 0
          0 0 0 0 0 0
          0 0 0 0 0 0
          0 0 0 0 0 0
          0 0 0 0 0 0
          0 0 0 0 0 0
          0 0 0 0 0 0
          0 0 0 0 0 0
          0 0 0 0 0 0
          0 0 0 0 0 0
          0 0 0 0 0 0
          0 0 0 0 0 0
          0 0 0 0 0 0
          0 0 0 0 0 0
          0 0 0 0 0 0
          0 0 0 0 0 0
          0 0 0 0 0 0
          0 0 0 0 0 0
          0 0 0 0 0 0
          0 0 0 0 0 0
          0 0 0 0 0 0
          0 0 0 0 0 0
          0 0 0 0 0 0
          0 0 0 0 0 0
          0 0 0 0 0 0
          0 0 0 0 0 0
          0 0 0 0 0 0
          0 0 0 0 0 0
          0 0 0 0 0 0
          0 0 0 0 0 0
          0 0 0 0 0 0
          0 0 0 0 0 0
          0 0 0 0 0 0
          0 0 0 0 0 0
          0 0 0 0 0 0
          0 0 0 0 0 0
          0 0 0 0 0 0
          0 0 0 0 0 0
          0 0 0 0 0 0
          0 0 0 0 0 0
          0 0 0 0 0 0
          0 0 0 0 0 0
          0 0 0 0 0 0
          0 0 0 0 0 0
          0 0 0 0 0 0
          0 0 0 0 0 0
          0 0 0 0 0 0
          0 0 0 0 0 0
          0 0 0 0 0 0
          0 0 0 0 0 0
          0 0 0 0 0 0
          0 0 0 0 0 0
          0 0 0 0 0 0
          0 0 0 0 0 0
          0 0 0 0 0 0
          0 0 0 0 0 0
          0 0 0 0 0 0
          0 0 0 0 0 0
          0 0 0 0 0 0
          0 0 0 0 0 0
          0 0 0 0 0 0
          0 0 0 0 0 0
          0 0 0 0 0 0
          0 0 0 0 0 0
          0 0 0 0 0 0
          0 0 0 0 0 0
          0 0 0 0 0 0
          0 0 0 0 0 0
          0 0 0 0 0 0
          0 0 0 0 0 0
          0 0 0 0 0 0
          0 0 0 0 0 0
          0 0 0 0 0 0
          0 0 0 0 0 0
          0 0 0 0 0 0
          0 0 0 0 0 0
          0 0 0 0 0 0
          0 0 0 0 0 0
          0 0 0 0 0 0
          0 0 0 0 0 0
          0 0 0 0 0 0
          0 0 0 0 0 0
          0 0 0 0 0 0
          0 0 0 0 0 0
          0 0 0 0 0 0
          0 0 0 0 0 0
          0 0 0 0 0 0
          0 0 0 0 0 0
          0 0 0 0 0 0
          0 0 0 0 0 0
          0 0 0 0 0 0
          0 0 0 0 0 0
          0 0 0 0 0 0
          0 0 0 0 0 0
          0 0 0 0 0 0
          0 0 0 0 0 0
          0 0 0 0 0 0
          0 0 0 0 0 0
          0 0 0 0 0 0
          0 0 0 0 0 0
          0 0 0 0 0 0
          0 0 0 0 0 0
          0 0 0 0 0 0
          0 0 0 0 0 0
          0 0 0 0 0 0
          0 0 0 0 0 0
          0 0 0 0 0 0
          0 0 0 0 0 0
          0 0 0 0 0 0
          0 0 0 0 0 0
          0 0 0 0 0 0
          0 0 0 0 0 0
          0 0 0 0 0 0
          0 0 0 0 0 0
          0 0 0 0 0 0
          0 0 0 0 0 0
          0 0 0 0 0 0
          0 0 0 0 0 0
          0 0 0 0 0 0
          0 0 0 0 0 0
          0 0 0 0 0 0
          0 0 0 0 0 0
          0 0 0 0 0 0
          0 0 0 0 0 0
          0 0 0 0 0 0
          0 0 0 0 0 0
          0 0 0 0 0 0
          0 0 0 0 0 0
          0 0 0 0 0 0
          0 0 0 0 0 0
          0 0 0 0 0 0
          0 0 0 0 0 0
          0 0 0 0 0 0
          0 0 0 0 0 0
          0 0 0 0 0 0
          0 0 0 0 0 0
          0 0 0 0 0 0
          0 0 0 0 0 0
          0 0 0 0 0 0
          0 0 0 0 0 0
          0 0 0 0 0 0
          0 0 0 0 0 0
          0 0 0 0 0 0
          0 0 0 0 0 0
          0 0 0 0 0 0
          0 0 0 0 0 0
          0 0 0 0 0 0
          0 0 0 0 0 0
          0 0 0 0 0 0
          0 0 0 0 0 0
          0 0 0 0 0 0
          0 0 0 0 0 0
          0 0 0 0 0 0
          0 0 0 0 0 0
          0 0 0 0 0 0
          0 0 0 0 0 0
          0 0 0 0 0 0
          0 0 0 0 0 0
          0 0 0 0 0 0
          0 0 0 0 0 0
          0 0 0 0 0 0
          0 0 0 0 0 0
          0 0 0 0 0 0
          0 0 0 0 0 0
          0 0 0 0 0 0
          0 0 0 0 0 0
          0 0 0 0 0 0
          0 0 0 0 0 0
          0 0 0 0 0 0
          0 0 0 0 0 0
          0 0 0 0 0 0
          0 0 0 0 0 0
          0 0 0 0 0 0
          0 0 0 0 0 0
          0 0 0 0 0 0
          0 0 0 0 0 0
          0 0 0 0 0 0
          0 0 0 0 0 0
          0 0 0 0 0 0
          0 0 0 0 0 0
          0 0 0 0 0 0
          0 0 0 0 0 0
          0 0 0 0 0 0
          0 0 0 0 0 0
          0 0 0 0 0 0
          0 0 0 0 0 0
          0 0 0 0 0 0
          0 0 0 0 0 0
          0 0 0 0 0 0
          0 0 0 0 0 0
          0 0 0 0 0 0
          0 0 0 0 0 0
          0 0 0 0 0 0
          0 0 0 0 0 0
          0 0 0 0 0 0
          0 0 0 0 0 0
          0 0 0 0 0 0
          0 0 0 0 0 0
          0 0 0 0 0 0
          0 0 0 0 0 0
          0 0 0 0 0 0
          0 0 0 0 0 0
          0 0 0 0 0 0
          0 0 0 0 0 0
          0 0 0 0 0 0
          0 0 0 0 0 0
          0 0 0 0 0 0
          0 0 0 0 0 0
          0 0 0 0 0 0
          0 0 0 0 0 0
          0 0 0 0 0 0
          0 0 0 0 0 0
          0 0 0 0 0 0
          0 0 0 0 0 0
          0 0 0 0 0 0
          0 0 0 0 0 0
          0 0 0 0 0 0
          0 0 0 0 0 0
          0 0 0 0 0 0
          0 0 0 0 0 0
          0 0 0 0 0 0
          0 0 0 0 0 0
          0 0 0 0 0 0
          0 0 0 0 0 0
          0 0 0 0 0 0
          0 0 0 0 0 0
          0 0 0 0 0 0
          0 0 0 0 0 0
          0 0 0 0 0 0
          0 0 0 0 0 0
          0 0 0 0 0 0
          0 0 0 0 0 0
          0 0 0 0 0 0
          0 0 0 0 0 0
          0 0 0 0 0 0
          0 0 0 0 0 0
          0 0 0 0 0 0
          0 0 0 0 0 0
          0 0 0 0 0 0
          0 0 0 0 0 0
          0 0 0 0 0 0
          0 0 0 0 0 0
          0 0 0 0 0 0
          0 0 0 0 0 0
          0 0 0 0 0 0
          0 0 0 0 0 0
          0 0 0 0 0 0
          0 0 0 0 0 0
          0 0 0 0 0 0
          0 0 0 0 0 0
          0 0 0 0 0 0
          0 0 0 0 0 0
          0 0 0 0 0 0
          0 0 0 0 0 0
          0 0 0 0 0 0
          0 0 0 0 0 0
          0 0 0 0 0 0
          0 0 0 0 0 0
          0 0 0 0 0 0
          0 0 0 0 0 0
          0 0 0 0 0 0
          0 0 0 0 0 0
          0 0 0 0 0 0
          0 0 0 0 0 0
          0 0 0 0 0 0
          0 0 0 0 0 0
          0 0 0 0 0 0
          0 0 0 0 0 0
          0 0 0 0 0 0
          0 0 0 0 0 0
          0 0 0 0 0 0
          0 0 0 0 0 0
          0 0 0 0 0 0
          0 0 0 0 0 0
          0 0 0 0 0 0
          0 0 0 0 0 0
          0 0 0 0 0 0
          0 0 0 0 0 0
          0 0 0 0 0 0
          0 0 0 0 0 0
          0 0 0 0 0 0
          0 0 0 0 0 0
          0 0 0 0 0 0
          0 0 0 0 0 0
          0 0 0 0 0 0
          0 0 0 0 0 0
          0 0 0 0 0 0
          0 0 0 0 0 0
          0 0 0 0 0 0
          0 0 0 0 0 0
          0 0 0 0 0 0
          0 0 0 0 0 0
          0 0 0 0 0 0
          0 0 0 0 0 0
          0 0 0 0 0 0
          0 0 0 0 0 0
          0 0 0 0 0 0
          0 0 0 0 0 0
          0 0 0 0 0 0
          0 0 0 0 0 0
          0 0 0 0 0 0
          0 0 0 0 0 0
          0 0 0 0 0 0
          0 0 0 0 0 0
          0 0 0 0 0 0
          0 0 0 0 0 0
          0 0 0 0 0 0
          0 0 0 0 0 0
          0 0 0 0 0 0
          0 0 0 0 0 0
          0 0 0 0 0 0
          0 0 0 0 0 0
          0 0 0 0 0 0
          0 0 0 0 0 0
          0 0 0 0 0 0
          0 0 0 0 0 0
          0 0 0 0 0 0
          0 0 0 0 0 0
          0 0 0 0 0 0
          0 0 0 0 0 0
          0 0 0 0 0 0
          0 0 0 0 0 0
          0 0 0 0 0 0
          0 0 0 0 0 0
          0 0 0 0 0 0
          0 0 0 0 0 0
          0 0 0 0 0 0
          0 0 0 0 0 0
          0 0 0 0 0 0
          0 0 0 0 0 0
          0 0 0 0 0 0
          0 0 0 0 0 0
          0 0 0 0 0 0
          0 0 0 0 0 0
          0 0 0 0 0 0
          0 0 0 0 0 0
          0 0 0 0 0 0
          0 0 0 0 0 0
          0 0 0 0 0 0
          0 0 0 0 0 0
          0 0 0 0 0 0
          0 0 0 0 0 0
          0 0 0 0 0 0
          0 0 0 0 0 0
          0 0 0 0 0 0
          0 0 0 0 0 0
          0 0 0 0 0 0
          0 0 0 0 0 0
          0 0 0 0 0 0
          0 0 0 0 0 0
          0 0 0 0 0 0
          0 0 0 0 0 0
          0 0 0 0 0 0
          0 0 0 0 0 0
          0 0 0 0 0 0
          0 0 0 0 0 0
          0 0 0 0 0 0
          0 0 0 0 0 0
          0 0 0 0 0 0
          0 0 0 0 0 0
          0 0 0 0 0 0
          0 0 0 0 0 0
          0 0 0 0 0 0
          0 0 0 0 0 0
          0 0 0 0 0 0
          0 0 0 0 0 0
          0 0 0 0 0 0
          0 0 0 0 0 0
          0 0 0 0 0 0
          0 0 0 0 0 0
          0 0 0 0 0 0
          0 0 0 0 0 0
          0 0 0 0 0 0
          0 0 0 0 0 0
          0 0 0 0 0 0
          0 0 0 0 0 0
          0 0 0 0 0 0
          0 0 0 0 0 0
          0 0 0 0 0 0
          0 0 0 0 0 0
          0 0 0 0 0 0
          0 0 0 0 0 0
          0 0 0 0 0 0
          0 0 0 0 0 0
          0 0 0 0 0 0
          0 0 0 0 0 0
          0 0 0 0 0 0
          0 0 0 0 0 0
          0 0 0 0 0 0
          0 0 0 0 0 0
          0 0 0 0 0 0
          0 0 0 0 0 0
          0 0 0 0 0 0
          0 0 0 0 0 0
          0 0 0 0 0 0
          0 0 0 0 0 0
          0 0 0 0 0 0
          0 0 0 0 0 0
          0 0 0 0 0 0
          0 0 0 0 0 0
          0 0 0 0 0 0
          0 0 0 0 0 0
          0 0 0 0 0 0
          0 0 0 0 0 0
          0 0 0 0 0 0
          0 0 0 0 0 0
          0 0 0 0 0 0
          0 0 0 0 0 0
          0 0 0 0 0 0
          0 0 0 0 0 0
          0 0 0 0 0 0
          0 0 0 0 0 0
          0 0 0 0 0 0
          0 0 0 0 0 0
          0 0 0 0 0 0
          0 0 0 0 0 0
          0 0 0 0 0 0
          0 0 0 0 0 0
          0 0 0 0 0 0
          0 0 0 0 0 0
          0 0 0 0 0 0
          0 0 0 0 0 0
          0 0 0 0 0 0
          0 0 0 0 0 0
          0 0 0 0 0 0
          0 0 0 0 0 0
          0 0 0 0 0 0
          0 0 0 0 0 0
          0 0 0 0 0 0
          0 0 0 0 0 0
          0 0 0 0 0 0
          0 0 0 0 0 0
          0 0 0 0 0 0
          0 0 0 0 0 0
          0 0 0 0 0 0
          0 0 0 0 0 0
          0 0 0 0 0 0
          0 0 0 0 0 0
          0 0 0 0 0 0
          0 0 0 0 0 0
          0 0 0 0 0 0
          0 0 0 0 0 0
          0 0 0 0 0 0
          0 0 0 0 0 0
          0 0 0 0 0 0
          0 0 0 0 0 0
          0 0 0 0 0 0
          0 0 0 0 0 0
          0 0 0 0 0 0
          0 0 0 0 0 0
          0 0 0 0 0 0
          0 0 0 0 0 0
          0 0 0 0 0 0
          0 0 0 0 0 0
          0 0 0 0 0 0
          0 0 0 0 0 0
          0 0 0 0 0 0
          0 0 0 0 0 0
          0 0 0 0 0 0
          0 0 0 0 0 0
          0 0 0 0 0 0
          0 0 0 0 0 0
          0 0 0 0 0 0
          0 0 0 0 0 0
          0 0 0 0 0 0
          0 0 0 0 0 0
          0 0 0 0 0 0
          0 0 0 0 0 0
          0 0 0 0 0 0
          0 0 0 0 0 0
          0 0 0 0 0 0
          0 0 0 0 0 0
          0 0 0 0 0 0
          0 0 0 0 0 0
          0 0 0 0 0 0
          0 0 0 0 0 0
          0 0 0 0 0 0
          0 0 0 0 0 0
          0 0 0 0 0 0
          0 0 0 0 0 0
          0 0 0 0 0 0
          0 0 0 0 0 0
          0 0 0 0 0 0
          0 0 0 0 0 0
          0 0 0 0 0 0
          0 0 0 0 0 0
          0 0 0 0 0 0
          0 0 0 0 0 0
          0 0 0 0 0 0
          0 0 0 0 0 0
          0 0 0 0 0 0
          0 0 0 0 0 0
          0 0 0 0 0 0
          0 0 0 0 0 0
          0 0 0 0 0 0
          0 0 0 0 0 0
          0 0 0 0 0 0
          0 0 0 0 0 0
          0 0 0 0 0 0
          0 0 0 0 0 0
          0 0 0 0 0 0
          0 0 0 0 0 0
          0 0 0 0 0 0
          0 0 0 0 0 0
          0 0 0 0 0 0
          0 0 0 0 0 0
          0 0 0 0 0 0
          0 0 0 0 0 0
          0 0 0 0 0 0
          0 0 0 0 0 0
          0 0 0 0 0 0
          0 0 0 0 0 0
          0 0 0 0 0 0
          0 0 0 0 0 0
          0 0 0 0 0 0
          0 0 0 0 0 0
          0 0 0 0 0 0
          0 0 0 0 0 0
          0 0 0 0 0 0
          0 0 0 0 0 0
          0 0 0 0 0 0
          0 0 0 0 0 0
          0 0 0 0 0 0
          0 0 0 0 0 0
          0 0 0 0 0 0
          0 0 0 0 0 0
          0 0 0 0 0 0
          0 0 0 0 0 0
          0 0 0 0 0 0
          0 0 0 0 0 0
          0 0 0 0 0 0
          0 0 0 0 0 0
          0 0 0 0 0 0
          0 0 0 0 0 0
          0 0 0 0 0 0
          0 0 0 0 0 0
          0 0 0 0 0 0
          0 0 0 0 0 0
          0 0 0 0 0 0
          0 0 0 0 0 0
          0 0 0 0 0 0
          0 0 0 0 0 0
          0 0 0 0 0 0
          0 0 0 0 0 0
          0 0 0 0 0 0
          0 0 0 0 0 0
          0 0 0 0 0 0
          0 0 0 0 0 0
          0 0 0 0 0 0
          0 0 0 0 0 0
          0 0 0 0 0 0
          0 0 0 0 0 0
          0 0 0 0 0 0
          0 0 0 0 0 0
          0 0 0 0 0 0
          0 0 0 0 0 0
          0 0 0 0 0 0
          0 0 0 0 0 0
          0 0 0 0 0 0
          0 0 0 0 0 0
          0 0 0 0 0 0
          0 0 0 0 0 0
          0 0 0 0 0 0
          0 0 0 0 0 0
          0 0 0 0 0 0
          0 0 0 0 0 0
          0 0 0 0 0 0
          0 0 0 0 0 0
          0 0 0 0 0 0
          0 0 0 0 0 0
          0 0 0 0 0 0
          0 0 0 0 0 0
          0 0 0 0 0 0
          0 0 0 0 0 0
          0 0 0 0 0 0
          0 0 0 0 0 0
          0 0 0 0 0 0
          0 0 0 0 0 0
          0 0 0 0 0 0
          0 0 0 0 0 0
          0 0 0 0 0 0
          0 0 0 0 0 0
          0 0 0 0 0 0
          0 0 0 0 0 0
          0 0 0 0 0 0
          0 0 0 0 0 0
          0 0 0 0 0 0
          0 0 0 0 0 0
          0 0 0 0 0 0
          0 0 0 0 0 0
          0 0 0 0 0 0
          0 0 0 0 0 0
          0 0 0 0 0 0
          0 0 0 0 0 0
          0 0 0 0 0 0
          0 0 0 0 0 0
          0 0 0 0 0 0
          0 0 0 0 0 0
          0 0 0 0 0 0
          0 0 0 0 0 0
          0 0 0 0 0 0
          0 0 0 0 0 0
          0 0 0 0 0 0
          0 0 0 0 0 0
          0 0 0 0 0 0
          0 0 0 0 0 0
          0 0 0 0 0 0
          0 0 0 0 0 0
          0 0 0 0 0 0
          0 0 0 0 0 0
          0 0 0 0 0 0
          0 0 0 0 0 0
          0 0 0 0 0 0
          0 0 0 0 0 0
          0 0 0 0 0 0
          0 0 0 0 0 0
          0 0 0 0 0 0
          0 0 0 0 0 0
          0 0 0 0 0 0
          0 0 0 0 0 0
          0 0 0 0 0 0
          0 0 0 0 0 0
          0 0 0 0 0 0
          0 0 0 0 0 0
          0 0 0 0 0 0
          0 0 0 0 0 0
          0 0 0 0 0 0
          0 0 0 0 0 0
          0 0 0 0 0 0
          0 0 0 0 0 0
          0 0 0 0 0 0
          0 0 0 0 0 0
          0 0 0 0 0 0
          0 0 0 0 0 0
          0 0 0 0 0 0
          0 0 0 0 0 0
          0 0 0 0 0 0
          0 0 0 0 0 0
          0 0 0 0 0 0
          0 0 0 0 0 0
          0 0 0 0 0 0
          0 0 0 0 0 0
          0 0 0 0 0 0
          0 0 0 0 0 0
          0 0 0 0 0 0
          0 0 0 0 0 0
          0 0 0 0 0 0
          0 0 0 0 0 0
          0 0 0 0 0 0
          0 0 0 0 0 0
          0 0 0 0 0 0
          0 0 0 0 0 0
          0 0 0 0 0 0
          0 0 0 0 0 0
          0 0 0 0 0 0
          0 0 0 0 0 0
          0 0 0 0 0 0
          0 0 0 0 0 0
          0 0 0 0 0 0
          0 0 0 0 0 0
          0 0 0 0 0 0
          0 0 0 0 0 0
          0 0 0 0 0 0
          0 0 0 0 0 0
          0 0 0 0 0 0
          0 0 0 0 0 0
          0 0 0 0 0 0
          0 0 0 0 0 0
          0 0 0 0 0 0
          0 0 0 0 0 0
          0 0 0 0 0 0
          0 0 0 0 0 0
          0 0 0 0 0 0
          0 0 0 0 0 0
          0 0 0 0 0 0
          0 0 0 0 0 0
          0 0 0 0 0 0
          0 0 0 0 0 0
          0 0 0 0 0 0
          0 0 0 0 0 0
          0 0 0 0 0 0
          0 0 0 0 0 0
          0 0 0 0 0 0
          0 0 0 0 0 0
          0 0 0 0 0 0
          0 0 0 0 0 0
          0 0 0 0 0 0
          0 0 0 0 0 0
          0 0 0 0 0 0
          0 0 0 0 0 0
          0 0 0 0 0 0
          0 0 0 0 0 0
          0 0 0 0 0 0
          0 0 0 0 0 0
          0 0 0 0 0 0
          0 0 0 0 0 0
          0 0 0 0 0 0
          0 0 0 0 0 0
          0 0 0 0 0 0
          0 0 0 0 0 0
          0 0 0 0 0 0
          0 0 0 0 0 0
          0 0 0 0 0 0
          0 0 0 0 0 0
          0 0 0 0 0 0
          0 0 0 0 0 0
          0 0 0 0 0 0
          0 0 0 0 0 0
          0 0 0 0 0 0
          0 0 0 0 0 0
          0 0 0 0 0 0
          0 0 0 0 0 0
          0 0 0 0 0 0
          0 0 0 0 0 0
          0 0 0 0 0 0
          0 0 0 0 0 0
          0 0 0 0 0 0
          0 0 0 0 0 0
          0 0 0 0 0 0
          0 0 0 0 0 0
          0 0 0 0 0 0
          0 0 0 0 0 0
          0 0 0 0 0 0
          0 0 0 0 0 0
          0 0 0 0 0 0
          0 0 0 0 0 0
          0 0 0 0 0 0
          0 0 0 0 0 0
          0 0 0 0 0 0
          0 0 0 0 0 0
          0 0 0 0 0 0
          0 0 0 0 0 0
          0 0 0 0 0 0
          0 0 0 0 0 0
          0 0 0 0 0 0
          0 0 0 0 0 0
          0 0 0 0 0 0
          0 0 0 0 0 0
          0 0 0 0 0 0
          0 0 0 0 0 0
          0 0 0 0 0 0
          0 0 0 0 0 0
          0 0 0 0 0 0
          0 0 0 0 0 0
          0 0 0 0 0 0
          0 0 0 0 0 0
          0 0 0 0 0 0
          0 0 0 0 0 0
          0 0 0 0 0 0
          0 0 0 0 0 0
          0 0 0 0 0 0
          0 0 0 0 0 0
          0 0 0 0 0 0
          0 0 0 0 0 0
          0 0 0 0 0 0
          0 0 0 0 0 0
          0 0 0 0 0 0
          0 0 0 0 0 0
          0 0 0 0 0 0
          0 0 0 0 0 0
          0 0 0 0 0 0
          0 0 0 0 0 0
          0 0 0 0 0 0
          0 0 0 0 0 0
          0 0 0 0 0 0
          0 0 0 0 0 0
          0 0 0 0 0 0
          0 0 0 0 0 0
          0 0 0 0 0 0
          0 0 0 0 0 0
          0 0 0 0 0 0
          0 0 0 0 0 0
          0 0 0 0 0 0
          0 0 0 0 0 0
          0 0 0 0 0 0
          0 0 0 0 0 0
          0 0 0 0 0 0
          0 0 0 0 0 0
          0 0 0 0 0 0
          0 0 0 0 0 0
          0 0 0 0 0 0
          0 0 0 0 0 0
          0 0 0 0 0 0
          0 0 0 0 0 0
          0 0 0 0 0 0
          0 0 0 0 0 0
          0 0 0 0 0 0
          0 0 0 0 0 0
          0 0 0 0 0 0
          0 0 0 0 0 0
          0 0 0 0 0 0
          0 0 0 0 0 0
          0 0 0 0 0 0
          0 0 0 0 0 0
          0 0 0 0 0 0
          0 0 0 0 0 0
          0 0 0 0 0 0
          0 0 0 0 0 0
          0 0 0 0 0 0
          0 0 0 0 0 0
          0 0 0 0 0 0
          0 0 0 0 0 0
          0 0 0 0 0 0
          0 0 0 0 0 0
          0 0 0 0 0 0
          0 0 0 0 0 0
          0 0 0 0 0 0
          0 0 0 0 0 0
          0 0 0 0 0 0
          0 0 0 0 0 0
          0 0 0 0 0 0
          0 0 0 0 0 0
          0 0 0 0 0 0
          0 0 0 0 0 0
          0 0 0 0 0 0
          0 0 0 0 0 0
          0 0 0 0 0 0
          0 0 0 0 0 0
          0 0 0 0 0 0
          0 0 0 0 0 0
          0 0 0 0 0 0
          0 0 0 0 0 0
          0 0 0 0 0 0
          0 0 0 0 0 0
          0 0 0 0 0 0
          0 0 0 0 0 0
          0 0 0 0 0 0
          0 0 0 0 0 0
          0 0 0 0 0 0
          0 0 0 0 0 0
          0 0 0 0 0 0
          0 0 0 0 0 0
          0 0 0 0 0 0
          0 0 0 0 0 0
          0 0 0 0 0 0
          0 0 0 0 0 0
          0 0 0 0 0 0
          0 0 0 0 0 0
          0 0 0 0 0 0
          0 0 0 0 0 0
          0 0 0 0 0 0
          0 0 0 0 0 0
          0 0 0 0 0 0
          0 0 0 0 0 0
          0 0 0 0 0 0
          0 0 0 0 0 0
          0 0 0 0 0 0
          0 0 0 0 0 0
          0 0 0 0 0 0
          0 0 0 0 0 0
          0 0 0 0 0 0
          0 0 0 0 0 0
          0 0 0 0 0 0
          0 0 0 0 0 0
          0 0 0 0 0 0
          0 0 0 0 0 0
          0 0 0 0 0 0
          0 0 0 0 0 0
          0 0 0 0 0 0
          0 0 0 0 0 0
          0 0 0 0 0 0
          0 0 0 0 0 0
          0 0 0 0 0 0
          0 0 0 0 0 0
          0 0 0 0 0 0
          0 0 0 0 0 0
          0 0 0 0 0 0
          0 0 0 0 0 0
          0 0 0 0 0 0
          0 0 0 0 0 0
          0 0 0 0 0 0
          0 0 0 0 0 0
          0 0 0 0 0 0
          0 0 0 0 0 0
          0 0 0 0 0 0
          0 0 0 0 0 0
          0 0 0 0 0 0
          0 0 0 0 0 0
          0 0 0 0 0 0
          0 0 0 0 0 0
          0 0 0 0 0 0
          0 0 0 0 0 0
          0 0 0 0 0 0
          0 0 0 0 0 0
          0 0 0 0 0 0
          0 0 0 0 0 0
          0 0 0 0 0 0
          0 0 0 0 0 0
          0 0 0 0 0 0
          0 0 0 0 0 0
          0 0 0 0 0 0
          0 0 0 0 0 0
          0 0 0 0 0 0
          0 0 0 0 0 0
          0 0 0 0 0 0
          0 0 0 0 0 0
          0 0 0 0 0 0
          0 0 0 0 0 0
          0 0 0 0 0 0
          0 0 0 0 0 0
          0 0 0 0 0 0
          0 0 0 0 0 0
          0 0 0 0 0 0
          0 0 0 0 0 0
          0 0 0 0 0 0
          0 0 0 0 0 0
          0 0 0 0 0 0
          0 0 0 0 0 0
          0 0 0 0 0 0
          0 0 0 0 0 0
          0 0 0 0 0 0
          0 0 0 0 0 0
          0 0 0 0 0 0
          0 0 0 0 0 0
          0 0 0 0 0 0
          0 0 0 0 0 0
          0 0 0 0 0 0
          0 0 0 0 0 0
          0 0 0 0 0 0
          0 0 0 0 0 0
          0 0 0 0 0 0
          0 0 0 0 0 0
          0 0 0 0 0 0
          0 0 0 0 0 0
          0 0 0 0 0 0
          0 0 0 0 0 0
          0 0 0 0 0 0
          0 0 0 0 0 0
          0 0 0 0 0 0
          0 0 0 0 0 0
          0 0 0 0 0 0
          0 0 0 0 0 0
          0 0 0 0 0 0
          0 0 0 0 0 0
          0 0 0 0 0 0
          0 0 0 0 0 0
          0 0 0 0 0 0
          0 0 0 0 0 0
          0 0 0 0 0 0
          0 0 0 0 0 0
          0 0 0 0 0 0
          0 0 0 0 0 0
          0 0 0 0 0 0
          0 0 0 0 0 0
          0 0 0 0 0 0
          0 0 0 0 0 0
          0 0 0 0 0 0
          0 0 0 0 0 0
          0 0 0 0 0 0
          0 0 0 0 0 0
          0 0 0 0 0 0
          0 0 0 0 0 0
          0 0 0 0 0 0
          0 0 0 0 0 0
          0 0 0 0 0 0
          0 0 0 0 0 0
          0 0 0 0 0 0
          0 0 0 0 0 0
          0 0 0 0 0 0
          0 0 0 0 0 0
          0 0 0 0 0 0
          0 0 0 0 0 0
          0 0 0 0 0 0
          0 0 0 0 0 0
          0 0 0 0 0 0
          0 0 0 0 0 0
          0 0 0 0 0 0
          0 0 0 0 0 0
          0 0 0 0 0 0
          0 0 0 0 0 0
          0 0 0 0 0 0
          0 0 0 0 0 0
          0 0 0 0 0 0
          0 0 0 0 0 0
          0 0 0 0 0 0
          0 0 0 0 0 0
          0 0 0 0 0 0
          0 0 0 0 0 0
          0 0 0 0 0 0
          0 0 0 0 0 0
          0 0 0 0 0 0
          0 0 0 0 0 0
          0 0 0 0 0 0
          0 0 0 0 0 0
          0 0 0 0 0 0
          0 0 0 0 0 0
          0 0 0 0 0 0
          0 0 0 0 0 0
          0 0 0 0 0 0
          0 0 0 0 0 0
          0 0 0 0 0 0
          0 0 0 0 0 0
          0 0 0 0 0 0
          0 0 0 0 0 0
          0 0 0 0 0 0
          0 0 0 0 0 0
          0 0 0 0 0 0
          0 0 0 0 0 0
          0 0 0 0 0 0
          0 0 0 0 0 0
          0 0 0 0 0 0
          0 0 0 0 0 0
          0 0 0 0 0 0
          0 0 0 0 0 0
          0 0 0 0 0 0
          0 0 0 0 0 0
          0 0 0 0 0 0
          0 0 0 0 0 0
          0 0 0 0 0 0
          0 0 0 0 0 0
          0 0 0 0 0 0
          0 0 0 0 0 0
          0 0 0 0 0 0
          0 0 0 0 0 0
          0 0 0 0 0 0
          0 0 0 0 0 0
          0 0 0 0 0 0
          0 0 0 0 0 0
          0 0 0 0 0 0
          0 0 0 0 0 0
          0 0 0 0 0 0
          0 0 0 0 0 0
          0 0 0 0 0 0
          0 0 0 0 0 0
          0 0 0 0 0 0
          0 0 0 0 0 0
          0 0 0 0 0 0
          0 0 0 0 0 0
          0 0 0 0 0 0
          0 0 0 0 0 0
          0 0 0 0 0 0
          0 0 0 0 0 0
          0 0 0 0 0 0
          0 0 0 0 0 0
          0 0 0 0 0 0
          0 0 0 0 0 0
          0 0 0 0 0 0
          0 0 0 0 0 0
          0 0 0 0 0 0
          0 0 0 0 0 0
          0 0 0 0 0 0
          0 0 0 0 0 0
          0 0 0 0 0 0
          0 0 0 0 0 0
          0 0 0 0 0 0
          0 0 0 0 0 0
          0 0 0 0 0 0
          0 0 0 0 0 0
          0 0 0 0 0 0
          0 0 0 0 0 0
          0 0 0 0 0 0
          0 0 0 0 0 0
          0 0 0 0 0 0
          0 0 0 0 0 0
          0 0 0 0 0 0
          0 0 0 0 0 0
          0 0 0 0 0 0
          0 0 0 0 0 0
          0 0 0 0 0 0
          0 0 0 0 0 0
          0 0 0 0 0 0
          0 0 0 0 0 0
          0 0 0 0 0 0
          0 0 0 0 0 0
          0 0 0 0 0 0
          0 0 0 0 0 0
          0 0 0 0 0 0
          0 0 0 0 0 0
          0 0 0 0 0 0
          0 0 0 0 0 0
          0 0 0 0 0 0
          0 0 0 0 0 0
          0 0 0 0 0 0
          0 0 0 0 0 0
          0 0 0 0 0 0
          0 0 0 0 0 0
          0 0 0 0 0 0
          0 0 0 0 0 0
          0 0 0 0 0 0
          0 0 0 0 0 0
          0 0 0 0 0 0
          0 0 0 0 0 0
          0 0 0 0 0 0
          0 0 0 0 0 0
          0 0 0 0 0 0
          0 0 0 0 0 0
          0 0 0 0 0 0
          0 0 0 0 0 0
          0 0 0 0 0 0
          0 0 0 0 0 0
          0 0 0 0 0 0
          0 0 0 0 0 0
          0 0 0 0 0 0
          0 0 0 0 0 0
          0 0 0 0 0 0
          0 0 0 0 0 0
          0 0 0 0 0 0
          0 0 0 0 0 0
          0 0 0 0 0 0
          0 0 0 0 0 0
          0 0 0 0 0 0
          0 0 0 0 0 0
          0 0 0 0 0 0
          0 0 0 0 0 0
          0 0 0 0 0 0
          0 0 0 0 0 0
          0 0 0 0 0 0
          0 0 0 0 0 0
          0 0 0 0 0 0
          0 0 0 0 0 0
          0 0 0 0 0 0
          0 0 0 0 0 0
          0 0 0 0 0 0
          0 0 0 0 0 0
          0 0 0 0 0 0
          0 0 0 0 0 0
          0 0 0 0 0 0
          0 0 0 0 0 0
          0 0 0 0 0 0
          0 0 0 0 0 0
          0 0 0 0 0 0
          0 0 0 0 0 0
          0 0 0 0 0 0
          0 0 0 0 0 0
          0 0 0 0 0 0
          0 0 0 0 0 0
          0 0 0 0 0 0
          0 0 0 0 0 0
          0 0 0 0 0 0
          0 0 0 0 0 0
          0 0 0 0 0 0
          0 0 0 0 0 0
          0 0 0 0 0 0
          0 0 0 0 0 0
          0 0 0 0 0 0
          0 0 0 0 0 0
          0 0 0 0 0 0
          0 0 0 0 0 0
          0 0 0 0 0 0
          0 0 0 0 0 0
          0 0 0 0 0 0
          0 0 0 0 0 0
          0 0 0 0 0 0
          0 0 0 0 0 0
          0 0 0 0 0 0
          0 0 0 0 0 0
          0 0 0 0 0 0
          0 0 0 0 0 0
          0 0 0 0 0 0
          0 0 0 0 0 0
          0 0 0 0 0 0
          0 0 0 0 0 0
          0 0 0 0 0 0
          0 0 0 0 0 0
          0 0 0 0 0 0
          0 0 0 0 0 0
          0 0 0 0 0 0
          0 0 0 0 0 0
          0 0 0 0 0 0
          0 0 0 0 0 0
          0 0 0 0 0 0
          0 0 0 0 0 0
          0 0 0 0 0 0
          0 0 0 0 0 0
          0 0 0 0 0 0
          0 0 0 0 0 0
          0 0 0 0 0 0
          0 0 0 0 0 0
          0 0 0 0 0 0
          0 0 0 0 0 0
          0 0 0 0 0 0
          0 0 0 0 0 0
          0 0 0 0 0 0
          0 0 0 0 0 0
          0 0 0 0 0 0
          0 0 0 0 0 0
          0 0 0 0 0 0
          0 0 0 0 0 0
          0 0 0 0 0 0
          0 0 0 0 0 0
          0 0 0 0 0 0
          0 0 0 0 0 0
          0 0 0 0 0 0
          0 0 0 0 0 0
          0 0 0 0 0 0
          0 0 0 0 0 0
          0 0 0 0 0 0
          0 0 0 0 0 0
          0 0 0 0 0 0
          0 0 0 0 0 0
          0 0 0 0 0 0
          0 0 0 0 0 0
          0 0 0 0 0 0
          0 0 0 0 0 0
          0 0 0 0 0 0
          0 0 0 0 0 0
          0 0 0 0 0 0
          0 0 0 0 0 0
          0 0 0 0 0 0
          0 0 0 0 0 0
          0 0 0 0 0 0
          0 0 0 0 0 0
          0 0 0 0 0 0
          0 0 0 0 0 0
          0 0 0 0 0 0
          0 0 0 0 0 0
          0 0 0 0 0 0
          0 0 0 0 0 0
          0 0 0 0 0 0
          0 0 0 0 0 0
          0 0 0 0 0 0
          0 0 0 0 0 0
          0 0 0 0 0 0
          0 0 0 0 0 0
          0 0 0 0 0 0
          0 0 0 0 0 0
          0 0 0 0 0 0
          0 0 0 0 0 0
          0 0 0 0 0 0
          0 0 0 0 0 0
          0 0 0 0 0 0
          0 0 0 0 0 0
          0 0 0 0 0 0
          0 0 0 0 0 0
          0 0 0 0 0 0
          0 0 0 0 0 0
          0 0 0 0 0 0
          0 0 0 0 0 0
          0 0 0 0 0 0
          0 0 0 0 0 0
          0 0 0 0 0 0
          0 0 0 0 0 0
          0 0 0 0 0 0
          0 0 0 0 0 0
          0 0 0 0 0 0
          0 0 0 0 0 0
          0 0 0 0 0 0
          0 0 0 0 0 0
          0 0 0 0 0 0
          0 0 0 0 0 0
          0 0 0 0 0 0
          0 0 0 0 0 0
          0 0 0 0 0 0
          0 0 0 0 0 0
          0 0 0 0 0 0
          0 0 0 0 0 0
          0 0 0 0 0 0
          0 0 0 0 0 0
          0 0 0 0 0 0
          0 0 0 0 0 0
          0 0 0 0 0 0
          0 0 0 0 0 0
          0 0 0 0 0 0
          0 0 0 0 0 0
          0 0 0 0 0 0
          0 0 0 0 0 0
          0 0 0 0 0 0
          0 0 0 0 0 0
          0 0 0 0 0 0
          0 0 0 0 0 0
          0 0 0 0 0 0
          0 0 0 0 0 0
          0 0 0 0 0 0
          0 0 0 0 0 0
          0 0 0 0 0 0
          0 0 0 0 0 0
          0 0 0 0 0 0
          0 0 0 0 0 0
          0 0 0 0 0 0
          0 0 0 0 0 0
          0 0 0 0 0 0
          0 0 0 0 0 0
          0 0 0 0 0 0
          0 0 0 0 0 0
          0 0 0 0 0 0
          0 0 0 0 0 0
          0 0 0 0 0 0
          0 0 0 0 0 0
          0 0 0 0 0 0
          0 0 0 0 0 0
          0 0 0 0 0 0
          0 0 0 0 0 0
          0 0 0 0 0 0
          0 0 0 0 0 0
          0 0 0 0 0 0
          0 0 0 0 0 0
          0 0 0 0 0 0
          0 0 0 0 0 0
          0 0 0 0 0 0
          0 0 0 0 0 0
          0 0 0 0 0 0
          0 0 0 0 0 0
          0 0 0 0 0 0
          0 0 0 0 0 0
          0 0 0 0 0 0
          0 0 0 0 0 0
          0 0 0 0 0 0
          0 0 0 0 0 0
          0 0 0 0 0 0
          0 0 0 0 0 0
          0 0 0 0 0 0
          0 0 0 0 0 0
          0 0 0 0 0 0
          0 0 0 0 0 0
          0 0 0 0 0 0
          0 0 0 0 0 0
          0 0 0 0 0 0
          0 0 0 0 0 0
          0 0 0 0 0 0
          0 0 0 0 0 0
          0 0 0 0 0 0
          0 0 0 0 0 0
          0 0 0 0 0 0
          0 0 0 0 0 0
          0 0 0 0 0 0
          0 0 0 0 0 0
          0 0 0 0 0 0
          0 0 0 0 0 0
          0 0 0 0 0 0
          0 0 0 0 0 0
          0 0 0 0 0 0
          0 0 0 0 0 0
          0 0 0 0 0 0
          0 0 0 0 0 0
          0 0 0 0 0 0
          0 0 0 0 0 0
          0 0 0 0 0 0
          0 0 0 0 0 0
          0 0 0 0 0 0
          0 0 0 0 0 0
          0 0 0 0 0 0
          0 0 0 0 0 0
          0 0 0 0 0 0
          0 0 0 0 0 0
          0 0 0 0 0 0
          0 0 0 0 0 0
          0 0 0 0 0 0
          0 0 0 0 0 0
          0 0 0 0 0 0
          0 0 0 0 0 0
          0 0 0 0 0 0
          0 0 0 0 0 0
          0 0 0 0 0 0
          0 0 0 0 0 0
          0 0 0 0 0 0
          0 0 0 0 0 0
          0 0 0 0 0 0
          0 0 0 0 0 0
          0 0 0 0 0 0
          0 0 0 0 0 0
          0 0 0 0 0 0
          0 0 0 0 0 0
          0 0 0 0 0 0
          0 0 0 0 0 0
          0 0 0 0 0 0
          0 0 0 0 0 0
          0 0 0 0 0 0
          0 0 0 0 0 0
          0 0 0 0 0 0
          0 0 0 0 0 0
          0 0 0 0 0 0
          0 0 0 0 0 0
          0 0 0 0 0 0
          0 0 0 0 0 0
          0 0 0 0 0 0
          0 0 0 0 0 0
          0 0 0 0 0 0
          0 0 0 0 0 0
          0 0 0 0 0 0
          0 0 0 0 0 0
          0 0 0 0 0 0
          0 0 0 0 0 0
          0 0 0 0 0 0
          0 0 0 0 0 0
          0 0 0 0 0 0
          0 0 0 0 0 0
          0 0 0 0 0 0
          0 0 0 0 0 0
          0 0 0 0 0 0
          0 0 0 0 0 0
          0 0 0 0 0 0
          0 0 0 0 0 0
          0 0 0 0 0 0
          0 0 0 0 0 0
          0 0 0 0 0 0
          0 0 0 0 0 0
          0 0 0 0 0 0
          0 0 0 0 0 0
          0 0 0 0 0 0
          0 0 0 0 0 0
          0 0 0 0 0 0
          0 0 0 0 0 0
          0 0 0 0 0 0
          0 0 0 0 0 0
          0 0 0 0 0 0
          0 0 0 0 0 0
          0 0 0 0 0 0
          0 0 0 0 0 0
          0 0 0 0 0 0
          0 0 0 0 0 0
          0 0 0 0 0 0
          0 0 0 0 0 0
          0 0 0 0 0 0
          0 0 0 0 0 0
          0 0 0 0 0 0
          0 0 0 0 0 0
          0 0 0 0 0 0
          0 0 0 0 0 0
          0 0 0 0 0 0
          0 0 0 0 0 0
          0 0 0 0 0 0
          0 0 0 0 0 0
          0 0 0 0 0 0
          0 0 0 0 0 0
          0 0 0 0 0 0
          0 0 0 0 0 0
          0 0 0 0 0 0
          0 0 0 0 0 0
          0 0 0 0 0 0
          0 0 0 0 0 0
          0 0 0 0 0 0
          0 0 0 0 0 0
          0 0 0 0 0 0
          0 0 0 0 0 0
          0 0 0 0 0 0
          0 0 0 0 0 0
          0 0 0 0 0 0
          0 0 0 0 0 0
          0 0 0 0 0 0
          0 0 0 0 0 0
          0 0 0 0 0 0
          0 0 0 0 0 0
          0 0 0 0 0 0
          0 0 0 0 0 0
          0 0 0 0 0 0
          0 0 0 0 0 0
          0 0 0 0 0 0
          0 0 0 0 0 0
          0 0 0 0 0 0
          0 0 0 0 0 0
          0 0 0 0 0 0
          0 0 0 0 0 0
          0 0 0 0 0 0
          0 0 0 0 0 0
          0 0 0 0 0 0
          0 0 0 0 0 0
          0 0 0 0 0 0
          0 0 0 0 0 0
          0 0 0 0 0 0
          0 0 0 0 0 0
          0 0 0 0 0 0
          0 0 0 0 0 0
          0 0 0 0 0 0
          0 0 0 0 0 0
          0 0 0 0 0 0
          0 0 0 0 0 0
          0 0 0 0 0 0
          0 0 0 0 0 0
          0 0 0 0 0 0
          0 0 0 0 0 0
          0 0 0 0 0 0
          0 0 0 0 0 0
          0 0 0 0 0 0
          0 0 0 0 0 0
          0 0 0 0 0 0
          0 0 0 0 0 0
          0 0 0 0 0 0
          0 0 0 0 0 0
          0 0 0 0 0 0
          0 0 0 0 0 0
          0 0 0 0 0 0
          0 0 0 0 0 0
          0 0 0 0 0 0
          0 0 0 0 0 0
          0 0 0 0 0 0
          0 0 0 0 0 0
          0 0 0 0 0 0
          0 0 0 0 0 0
          0 0 0 0 0 0
          0 0 0 0 0 0
          0 0 0 0 0 0
          0 0 0 0 0 0
          0 0 0 0 0 0
          0 0 0 0 0 0
          0 0 0 0 0 0
          0 0 0 0 0 0
          0 0 0 0 0 0
          0 0 0 0 0 0
          0 0 0 0 0 0
          0 0 0 0 0 0
          0 0 0 0 0 0
          0 0 0 0 0 0
          0 0 0 0 0 0
          0 0 0 0 0 0
          0 0 0 0 0 0
          0 0 0 0 0 0
          0 0 0 0 0 0
          0 0 0 0 0 0
          0 0 0 0 0 0
          0 0 0 0 0 0
          0 0 0 0 0 0
          0 0 0 0 0 0
          0 0 0 0 0 0
          0 0 0 0 0 0
          0 0 0 0 0 0
          0 0 0 0 0 0
          0 0 0 0 0 0
          0 0 0 0 0 0
          0 0 0 0 0 0
          0 0 0 0 0 0
          0 0 0 0 0 0
          0 0 0 0 0 0
          0 0 0 0 0 0
          0 0 0 0 0 0
          0 0 0 0 0 0
          0 0 0 0 0 0
          0 0 0 0 0 0
          0 0 0 0 0 0
          0 0 0 0 0 0
          0 0 0 0 0 0
          0 0 0 0 0 0
          0 0 0 0 0 0
          0 0 0 0 0 0
          0 0 0 0 0 0
          0 0 0 0 0 0
          0 0 0 0 0 0
          0 0 0 0 0 0
          0 0 0 0 0 0
          0 0 0 0 0 0
          0 0 0 0 0 0
          0 0 0 0 0 0
          0 0 0 0 0 0
          0 0 0 0 0 0
          0 0 0 0 0 0
          0 0 0 0 0 0
          0 0 0 0 0 0
          0 0 0 0 0 0
          0 0 0 0 0 0
          0 0 0 0 0 0
          0 0 0 0 0 0
          0 0 0 0 0 0
          0 0 0 0 0 0
          0 0 0 0 0 0
          0 0 0 0 0 0
          0 0 0 0 0 0
          0 0 0 0 0 0
          0 0 0 0 0 0
          0 0 0 0 0 0
          0 0 0 0 0 0
          0 0 0 0 0 0
          0 0 0 0 0 0
          0 0 0 0 0 0
          0 0 0 0 0 0
          0 0 0 0 0 0
          0 0 0 0 0 0
          0 0 0 0 0 0
          0 0 0 0 0 0
          0 0 0 0 0 0
          0 0 0 0 0 0
          0 0 0 0 0 0
          0 0 0 0 0 0
          0 0 0 0 0 0
          0 0 0 0 0 0
          0 0 0 0 0 0
          0 0 0 0 0 0
          0 0 0 0 0 0
          0 0 0 0 0 0
          0 0 0 0 0 0
          0 0 0 0 0 0
          0 0 0 0 0 0
          0 0 0 0 0 0
          0 0 0 0 0 0
          0 0 0 0 0 0
          0 0 0 0 0 0
          0 0 0 0 0 0
          0 0 0 0 0 0
          0 0 0 0 0 0
          0 0 0 0 0 0
          0 0 0 0 0 0
          0 0 0 0 0 0
          0 0 0 0 0 0
          0 0 0 0 0 0
          0 0 0 0 0 0
          0 0 0 0 0 0
          0 0 0 0 0 0
          0 0 0 0 0 0
          0 0 0 0 0 0
          0 0 0 0 0 0
          0 0 0 0 0 0
          0 0 0 0 0 0
          0 0 0 0 0 0
          0 0 0 0 0 0
          0 0 0 0 0 0
          0 0 0 0 0 0
          0 0 0 0 0 0
          0 0 0 0 0 0
          0 0 0 0 0 0
          0 0 0 0 0 0
          0 0 0 0 0 0
          0 0 0 0 0 0
          0 0 0 0 0 0
          0 0 0 0 0 0
          0 0 0 0 0 0
          0 0 0 0 0 0
          0 0 0 0 0 0
          0 0 0 0 0 0
          0 0 0 0 0 0
          0 0 0 0 0 0
          0 0 0 0 0 0
          0 0 0 0 0 0
          0 0 0 0 0 0
          0 0 0 0 0 0
          0 0 0 0 0 0
          0 0 0 0 0 0
          0 0 0 0 0 0
          0 0 0 0 0 0
          0 0 0 0 0 0
          0 0 0 0 0 0
          0 0 0 0 0 0
          0 0 0 0 0 0
          0 0 0 0 0 0
          0 0 0 0 0 0
          0 0 0 0 0 0
          0 0 0 0 0 0
          0 0 0 0 0 0
          0 0 0 0 0 0
          0 0 0 0 0 0
          0 0 0 0 0 0
          0 0 0 0 0 0
          0 0 0 0 0 0
          0 0 0 0 0 0
          0 0 0 0 0 0
          0 0 0 0 0 0
          0 0 0 0 0 0
          0 0 0 0 0 0
          0 0 0 0 0 0
          0 0 0 0 0 0
          0 0 0 0 0 0
          0 0 0 0 0 0
          0 0 0 0 0 0
          0 0 0 0 0 0
          0 0 0 0 0 0
          0 0 0 0 0 0
          0 0 0 0 0 0
          0 0 0 0 0 0
          0 0 0 0 0 0
          0 0 0 0 0 0
          0 0 0 0 0 0
          0 0 0 0 0 0
          0 0 0 0 0 0
          0 0 0 0 0 0
          0 0 0 0 0 0
          0 0 0 0 0 0
          0 0 0 0 0 0
          0 0 0 0 0 0
          0 0 0 0 0 0
          0 0 0 0 0 0
          0 0 0 0 0 0
          0 0 0 0 0 0
          0 0 0 0 0 0
          0 0 0 0 0 0
          0 0 0 0 0 0
          0 0 0 0 0 0
          0 0 0 0 0 0
          0 0 0 0 0 0
          0 0 0 0 0 0
          0 0 0 0 0 0
          0 0 0 0 0 0
          0 0 0 0 0 0
          0 0 0 0 0 0
          0 0 0 0 0 0
          0 0 0 0 0 0
          0 0 0 0 0 0
          0 0 0 0 0 0
          0 0 0 0 0 0
          0 0 0 0 0 0
          0 0 0 0 0 0
          0 0 0 0 0 0
          0 0 0 0 0 0
          0 0 0 0 0 0
          0 0 0 0 0 0
          0 0 0 0 0 0
          0 0 0 0 0 0
          0 0 0 0 0 0
          0 0 0 0 0 0
          0 0 0 0 0 0
          0 0 0 0 0 0
          0 0 0 0 0 0
          0 0 0 0 0 0
          0 0 0 0 0 0
          0 0 0 0 0 0
          0 0 0 0 0 0
          0 0 0 0 0 0
          0 0 0 0 0 0
          0 0 0 0 0 0
          0 0 0 0 0 0
          0 0 0 0 0 0
          0 0 0 0 0 0
          0 0 0 0 0 0
          0 0 0 0 0 0
          0 0 0 0 0 0
          0 0 0 0 0 0
          0 0 0 0 0 0
          0 0 0 0 0 0
          0 0 0 0 0 0
          0 0 0 0 0 0
          0 0 0 0 0 0
          0 0 0 0 0 0
          0 0 0 0 0 0
          0 0 0 0 0 0
          0 0 0 0 0 0
          0 0 0 0 0 0
          0 0 0 0 0 0
          0 0 0 0 0 0
          0 0 0 0 0 0
          0 0 0 0 0 0
          0 0 0 0 0 0
          0 0 0 0 0 0
          0 0 0 0 0 0
          0 0 0 0 0 0
          0 0 0 0 0 0
          0 0 0 0 0 0
          0 0 0 0 0 0
          0 0 0 0 0 0
          0 0 0 0 0 0
          0 0 0 0 0 0
          0 0 0 0 0 0
          0 0 0 0 0 0
          0 0 0 0 0 0
          0 0 0 0 0 0
          0 0 0 0 0 0
          0 0 0 0 0 0
          0 0 0 0 0 0
          0 0 0 0 0 0
          0 0 0 0 0 0
          0 0 0 0 0 0
          0 0 0 0 0 0
          0 0 0 0 0 0
          0 0 0 0 0 0
          0 0 0 0 0 0
          0 0 0 0 0 0
          0 0 0 0 0 0
          0 0 0 0 0 0
          0 0 0 0 0 0
          0 0 0 0 0 0
          0 0 0 0 0 0
          0 0 0 0 0 0
          0 0 0 0 0 0
          0 0 0 0 0 0
          0 0 0 0 0 0
          0 0 0 0 0 0
          0 0 0 0 0 0
          0 0 0 0 0 0
          0 0 0 0 0 0
          0 0 0 0 0 0
          0 0 0 0 0 0
          0 0 0 0 0 0
          0 0 0 0 0 0
          0 0 0 0 0 0
          0 0 0 0 0 0
          0 0 0 0 0 0
          0 0 0 0 0 0
          0 0 0 0 0 0
          0 0 0 0 0 0
          0 0 0 0 0 0
          0 0 0 0 0 0
          0 0 0 0 0 0
          0 0 0 0 0 0
          0 0 0 0 0 0
          0 0 0 0 0 0
          0 0 0 0 0 0
          0 0 0 0 0 0
          0 0 0 0 0 0
          0 0 0 0 0 0
          0 0 0 0 0 0
          0 0 0 0 0 0
          0 0 0 0 0 0
          0 0 0 0 0 0
          0 0 0 0 0 0
          0 0 0 0 0 0
          0 0 0 0 0 0
          0 0 0 0 0 0
          0 0 0 0 0 0
          0 0 0 0 0 0
          0 0 0 0 0 0
          0 0 0 0 0 0
          0 0 0 0 0 0
          0 0 0 0 0 0
          0 0 0 0 0 0
          0 0 0 0 0 0
          0 0 0 0 0 0
          0 0 0 0 0 0
          0 0 0 0 0 0
          0 0 0 0 0 0
          0 0 0 0 0 0
          0 0 0 0 0 0
          0 0 0 0 0 0
          0 0 0 0 0 0
          0 0 0 0 0 0
          0 0 0 0 0 0
          0 0 0 0 0 0
          0 0 0 0 0 0
          0 0 0 0 0 0
          0 0 0 0 0 0
          0 0 0 0 0 0
          0 0 0 0 0 0
          0 0 0 0 0 0
          0 0 0 0 0 0
          0 0 0 0 0 0
          0 0 0 0 0 0
          0 0 0 0 0 0
          0 0 0 0 0 0
          0 0 0 0 0 0
          0 0 0 0 0 0
          0 0 0 0 0 0
          0 0 0 0 0 0
          0 0 0 0 0 0
          0 0 0 0 0 0
          0 0 0 0 0 0
          0 0 0 0 0 0
          0 0 0 0 0 0
          0 0 0 0 0 0
          0 0 0 0 0 0
          0 0 0 0 0 0
          0 0 0 0 0 0
          0 0 0 0 0 0
          0 0 0 0 0 0
          0 0 0 0 0 0
          0 0 0 0 0 0
          0 0 0 0 0 0
          0 0 0 0 0 0
          0 0 0 0 0 0
          0 0 0 0 0 0
          0 0 0 0 0 0
          0 0 0 0 0 0
          0 0 0 0 0 0
          0 0 0 0 0 0
          0 0 0 0 0 0
          0 0 0 0 0 0
          0 0 0 0 0 0
          0 0 0 0 0 0
          0 0 0 0 0 0
          0 0 0 0 0 0
          0 0 0 0 0 0
          0 0 0 0 0 0
          0 0 0 0 0 0
          0 0 0 0 0 0
          0 0 0 0 0 0
          0 0 0 0 0 0
          0 0 0 0 0 0
          0 0 0 0 0 0
          0 0 0 0 0 0
          0 0 0 0 0 0
          0 0 0 0 0 0
          0 0 0 0 0 0
          0 0 0 0 0 0
          0 0 0 0 0 0
          0 0 0 0 0 0
          0 0 0 0 0 0
          0 0 0 0 0 0
          0 0 0 0 0 0
          0 0 0 0 0 0
          0 0 0 0 0 0
          0 0 0 0 0 0
          0 0 0 0 0 0
          0 0 0 0 0 0
          0 0 0 0 0 0
          0 0 0 0 0 0
          0 0 0 0 0 0
          0 0 0 0 0 0
          0 0 0 0 0 0
          0 0 0 0 0 0
          0 0 0 0 0 0
          0 0 0 0 0 0
          0 0 0 0 0 0
          0 0 0 0 0 0
          0 0 0 0 0 0
          0 0 0 0 0 0
          0 0 0 0 0 0
          0 0 0 0 0 0
          0 0 0 0 0 0
          0 0 0 0 0 0
          0 0 0 0 0 0
          0 0 0 0 0 0
          0 0 0 0 0 0
          0 0 0 0 0 0
          0 0 0 0 0 0
          0 0 0 0 0 0
          0 0 0 0 0 0
          0 0 0 0 0 0
          0 0 0 0 0 0
          0 0 0 0 0 0
          0 0 0 0 0 0
          0 0 0 0 0 0
          0 0 0 0 0 0
          0 0 0 0 0 0
          0 0 0 0 0 0
          0 0 0 0 0 0
          0 0 0 0 0 0
          0 0 0 0 0 0
          0 0 0 0 0 0
          0 0 0 0 0 0
          0 0 0 0 0 0
          0 0 0 0 0 0
          0 0 0 0 0 0
          0 0 0 0 0 0
          0 0 0 0 0 0
          0 0 0 0 0 0
          0 0 0 0 0 0
          0 0 0 0 0 0
          0 0 0 0 0 0
          0 0 0 0 0 0
          0 0 0 0 0 0
          0 0 0 0 0 0
          0 0 0 0 0 0
          0 0 0 0 0 0
          0 0 0 0 0 0
          0 0 0 0 0 0
          0 0 0 0 0 0
          0 0 0 0 0 0
          0 0 0 0 0 0
          0 0 0 0 0 0
          0 0 0 0 0 0
          0 0 0 0 0 0
          0 0 0 0 0 0
          0 0 0 0 0 0
          0 0 0 0 0 0
          0 0 0 0 0 0
          0 0 0 0 0 0
          0 0 0 0 0 0
          0 0 0 0 0 0
          0 0 0 0 0 0
          0 0 0 0 0 0
          0 0 0 0 0 0
          0 0 0 0 0 0
          0 0 0 0 0 0
          0 0 0 0 0 0
          0 0 0 0 0 0
          0 0 0 0 0 0
          0 0 0 0 0 0
          0 0 0 0 0 0
          0 0 0 0 0 0
          0 0 0 0 0 0
          0 0 0 0 0 0
          0 0 0 0 0 0
          0 0 0 0 0 0
          0 0 0 0 0 0
          0 0 0 0 0 0
          0 0 0 0 0 0
          0 0 0 0 0 0
          0 0 0 0 0 0
          0 0 0 0 0 0
          0 0 0 0 0 0
          0 0 0 0 0 0
          0 0 0 0 0 0
          0 0 0 0 0 0
          0 0 0 0 0 0
          0 0 0 0 0 0
          0 0 0 0 0 0
          0 0 0 0 0 0
          0 0 0 0 0 0
          0 0 0 0 0 0
          0 0 0 0 0 0
          0 0 0 0 0 0
          0 0 0 0 0 0
          0 0 0 0 0 0
          0 0 0 0 0 0
          0 0 0 0 0 0
          0 0 0 0 0 0
          0 0 0 0 0 0
          0 0 0 0 0 0
          0 0 0 0 0 0
          0 0 0 0 0 0
          0 0 0 0 0 0
          0 0 0 0 0 0
          0 0 0 0 0 0
          0 0 0 0 0 0
          0 0 0 0 0 0
          0 0 0 0 0 0
          0 0 0 0 0 0
          0 0 0 0 0 0
          0 0 0 0 0 0
          0 0 0 0 0 0
          0 0 0 0 0 0
          0 0 0 0 0 0
          0 0 0 0 0 0
          0 0 0 0 0 0
          0 0 0 0 0 0
          0 0 0 0 0 0
          0 0 0 0 0 0
          0 0 0 0 0 0
          0 0 0 0 0 0
          0 0 0 0 0 0
          0 0 0 0 0 0
          0 0 0 0 0 0
          0 0 0 0 0 0
          0 0 0 0 0 0
          0 0 0 0 0 0
          0 0 0 0 0 0
          0 0 0 0 0 0
          0 0 0 0 0 0
          0 0 0 0 0 0
          0 0 0 0 0 0
          0 0 0 0 0 0
          0 0 0 0 0 0
          0 0 0 0 0 0
          0 0 0 0 0 0
          0 0 0 0 0 0
          0 0 0 0 0 0
          0 0 0 0 0 0
          0 0 0 0 0 0
          0 0 0 0 0 0
          0 0 0 0 0 0
          0 0 0 0 0 0
          0 0 0 0 0 0
          0 0 0 0 0 0
          0 0 0 0 0 0
          0 0 0 0 0 0
          0 0 0 0 0 0
          0 0 0 0 0 0
          0 0 0 0 0 0
          0 0 0 0 0 0
          0 0 0 0 0 0
          0 0 0 0 0 0
          0 0 0 0 0 0
          0 0 0 0 0 0
          0 0 0 0 0 0
          0 0 0 0 0 0
          0 0 0 0 0 0
          0 0 0 0 0 0
          0 0 0 0 0 0
          0 0 0 0 0 0
          0 0 0 0 0 0
          0 0 0 0 0 0
          0 0 0 0 0 0
          0 0 0 0 0 0
          0 0 0 0 0 0
          0 0 0 0 0 0
          0 0 0 0 0 0
          0 0 0 0 0 0
          0 0 0 0 0 0
          0 0 0 0 0 0
          0 0 0 0 0 0
          0 0 0 0 0 0
          0 0 0 0 0 0
          0 0 0 0 0 0
          0 0 0 0 0 0
          0 0 0 0 0 0
          0 0 0 0 0 0
          0 0 0 0 0 0
          0 0 0 0 0 0
          0 0 0 0 0 0
          0 0 0 0 0 0
          0 0 0 0 0 0
          0 0 0 0 0 0
          0 0 0 0 0 0
          0 0 0 0 0 0
          0 0 0 0 0 0
          0 0 0 0 0 0
          0 0 0 0 0 0
          0 0 0 0 0 0
          0 0 0 0 0 0
          0 0 0 0 0 0
          0 0 0 0 0 0
          0 0 0 0 0 0
          0 0 0 0 0 0
          0 0 0 0 0 0
          0 0 0 0 0 0
          0 0 0 0 0 0
          0 0 0 0 0 0
          0 0 0 0 0 0
          0 0 0 0 0 0
          0 0 0 0 0 0
          0 0 0 0 0 0
          0 0 0 0 0 0
          0 0 0 0 0 0
          0 0 0 0 0 0
          0 0 0 0 0 0
          0 0 0 0 0 0
          0 0 0 0 0 0
          0 0 0 0 0 0
          0 0 0 0 0 0
          0 0 0 0 0 0
          0 0 0 0 0 0
          0 0 0 0 0 0
          0 0 0 0 0 0
          0 0 0 0 0 0
          0 0 0 0 0 0
          0 0 0 0 0 0
          0 0 0 0 0 0
          0 0 0 0 0 0
          0 0 0 0 0 0
          0 0 0 0 0 0
          0 0 0 0 0 0
          0 0 0 0 0 0
          0 0 0 0 0 0
          0 0 0 0 0 0
          0 0 0 0 0 0
          0 0 0 0 0 0
          0 0 0 0 0 0
          0 0 0 0 0 0
          0 0 0 0 0 0
          0 0 0 0 0 0
          0 0 0 0 0 0
          0 0 0 0 0 0
          0 0 0 0 0 0
          0 0 0 0 0 0
          0 0 0 0 0 0
          0 0 0 0 0 0
          0 0 0 0 0 0
          0 0 0 0 0 0
          0 0 0 0 0 0
          0 0 0 0 0 0
          0 0 0 0 0 0
          0 0 0 0 0 0
          0 0 0 0 0 0
          0 0 0 0 0 0
          0 0 0 0 0 0
          0 0 0 0 0 0
          0 0 0 0 0 0
          0 0 0 0 0 0
          0 0 0 0 0 0
          0 0 0 0 0 0
          0 0 0 0 0 0
          0 0 0 0 0 0
          0 0 0 0 0 0
          0 0 0 0 0 0
          0 0 0 0 0 0
          0 0 0 0 0 0
          0 0 0 0 0 0
          0 0 0 0 0 0
          0 0 0 0 0 0
          0 0 0 0 0 0
          0 0 0 0 0 0
          0 0 0 0 0 0
          0 0 0 0 0 0
          0 0 0 0 0 0
          0 0 0 0 0 0
          0 0 0 0 0 0
          0 0 0 0 0 0
          0 0 0 0 0 0
          0 0 0 0 0 0
          0 0 0 0 0 0
          0 0 0 0 0 0
          0 0 0 0 0 0
          0 0 0 0 0 0
          0 0 0 0 0 0
          0 0 0 0 0 0
          0 0 0 0 0 0
          0 0 0 0 0 0
          0 0 0 0 0 0
          0 0 0 0 0 0
          0 0 0 0 0 0
          0 0 0 0 0 0
          0 0 0 0 0 0
          0 0 0 0 0 0
          0 0 0 0 0 0
          0 0 0 0 0 0
          0 0 0 0 0 0
          0 0 0 0 0 0
          0 0 0 0 0 0
          0 0 0 0 0 0
          0 0 0 0 0 0
          0 0 0 0 0 0
          0 0 0 0 0 0
          0 0 0 0 0 0
          0 0 0 0 0 0
          0 0 0 0 0 0
          0 0 0 0 0 0
          0 0 0 0 0 0
          0 0 0 0 0 0
          0 0 0 0 0 0
          0 0 0 0 0 0
          0 0 0 0 0 0
          0 0 0 0 0 0
          0 0 0 0 0 0
          0 0 0 0 0 0
          0 0 0 0 0 0
          0 0 0 0 0 0
          0 0 0 0 0 0
          0 0 0 0 0 0
          0 0 0 0 0 0
          0 0 0 0 0 0
          0 0 0 0 0 0
          0 0 0 0 0 0
          0 0 0 0 0 0
          0 0 0 0 0 0
          0 0 0 0 0 0
          0 0 0 0 0 0
          0 0 0 0 0 0
          0 0 0 0 0 0
          0 0 0 0 0 0
          0 0 0 0 0 0
          0 0 0 0 0 0
          0 0 0 0 0 0
          0 0 0 0 0 0
          0 0 0 0 0 0
          0 0 0 0 0 0
          0 0 0 0 0 0
          0 0 0 0 0 0
          0 0 0 0 0 0
          0 0 0 0 0 0
          0 0 0 0 0 0
          0 0 0 0 0 0
          0 0 0 0 0 0
          0 0 0 0 0 0
          0 0 0 0 0 0
          0 0 0 0 0 0
          0 0 0 0 0 0
          0 0 0 0 0 0
          0 0 0 0 0 0
          0 0 0 0 0 0
          0 0 0 0 0 0
          0 0 0 0 0 0
          0 0 0 0 0 0
          0 0 0 0 0 0
          0 0 0 0 0 0
          0 0 0 0 0 0
          0 0 0 0 0 0
          0 0 0 0 0 0
          0 0 0 0 0 0
          0 0 0 0 0 0
          0 0 0 0 0 0
          0 0 0 0 0 0
          0 0 0 0 0 0
          0 0 0 0 0 0
          0 0 0 0 0 0
          0 0 0 0 0 0
          0 0 0 0 0 0
          0 0 0 0 0 0
          0 0 0 0 0 0
          0 0 0 0 0 0
          0 0 0 0 0 0
          0 0 0 0 0 0
          0 0 0 0 0 0
          0 0 0 0 0 0
          0 0 0 0 0 0
          0 0 0 0 0 0
          0 0 0 0 0 0
          0 0 0 0 0 0
          0 0 0 0 0 0
          0 0 0 0 0 0
          0 0 0 0 0 0
          0 0 0 0 0 0
          0 0 0 0 0 0
          0 0 0 0 0 0
          0 0 0 0 0 0
          0 0 0 0 0 0
          0 0 0 0 0 0
          0 0 0 0 0 0
          0 0 0 0 0 0
          0 0 0 0 0 0
          0 0 0 0 0 0
          0 0 0 0 0 0
          0 0 0 0 0 0
          0 0 0 0 0 0
          0 0 0 0 0 0
          0 0 0 0 0 0
          0 0 0 0 0 0
          0 0 0 0 0 0
          0 0 0 0 0 0
          0 0 0 0 0 0
          0 0 0 0 0 0
          0 0 0 0 0 0
          0 0 0 0 0 0
          0 0 0 0 0 0
          0 0 0 0 0 0
          0 0 0 0 0 0
          0 0 0 0 0 0
          0 0 0 0 0 0
          0 0 0 0 0 0
          0 0 0 0 0 0
          0 0 0 0 0 0
          0 0 0 0 0 0
          0 0 0 0 0 0
          0 0 0 0 0 0
          0 0 0 0 0 0
          0 0 0 0 0 0
          0 0 0 0 0 0
          0 0 0 0 0 0
          0 0 0 0 0 0
          0 0 0 0 0 0
          0 0 0 0 0 0
          0 0 0 0 0 0
          0 0 0 0 0 0
          0 0 0 0 0 0
          0 0 0 0 0 0
          0 0 0 0 0 0
          0 0 0 0 0 0
          0 0 0 0 0 0
          0 0 0 0 0 0
          0 0 0 0 0 0
          0 0 0 0 0 0
          0 0 0 0 0 0
          0 0 0 0 0 0
          0 0 0 0 0 0
          0 0 0 0 0 0
          0 0 0 0 0 0
          0 0 0 0 0 0
          0 0 0 0 0 0
          0 0 0 0 0 0
          0 0 0 0 0 0
          0 0 0 0 0 0
          0 0 0 0 0 0
          0 0 0 0 0 0
          0 0 0 0 0 0
          0 0 0 0 0 0
          0 0 0 0 0 0
          0 0 0 0 0 0
          0 0 0 0 0 0
          0 0 0 0 0 0
          0 0 0 0 0 0
          0 0 0 0 0 0
          0 0 0 0 0 0
          0 0 0 0 0 0
          0 0 0 0 0 0
          0 0 0 0 0 0
          0 0 0 0 0 0
          0 0 0 0 0 0
          0 0 0 0 0 0
          0 0 0 0 0 0
          0 0 0 0 0 0
          0 0 0 0 0 0
          0 0 0 0 0 0
          0 0 0 0 0 0
          0 0 0 0 0 0
          0 0 0 0 0 0
          0 0 0 0 0 0
          0 0 0 0 0 0
          0 0 0 0 0 0
          0 0 0 0 0 0
          0 0 0 0 0 0
          0 0 0 0 0 0
          0 0 0 0 0 0
          0 0 0 0 0 0
          0 0 0 0 0 0
          0 0 0 0 0 0
          0 0 0 0 0 0
          0 0 0 0 0 0
          0 0 0 0 0 0
          0 0 0 0 0 0
          0 0 0 0 0 0
          0 0 0 0 0 0
          0 0 0 0 0 0
          0 0 0 0 0 0
          0 0 0 0 0 0
          0 0 0 0 0 0
          0 0 0 0 0 0
          0 0 0 0 0 0
          0 0 0 0 0 0
          0 0 0 0 0 0
          0 0 0 0 0 0
          0 0 0 0 0 0
          0 0 0 0 0 0
          0 0 0 0 0 0
          0 0 0 0 0 0
          0 0 0 0 0 0
          0 0 0 0 0 0
          0 0 0 0 0 0
          0 0 0 0 0 0
          0 0 0 0 0 0
          0 0 0 0 0 0
          0 0 0 0 0 0
          0 0 0 0 0 0
          0 0 0 0 0 0
          0 0 0 0 0 0
          0 0 0 0 0 0
          0 0 0 0 0 0
          0 0 0 0 0 0
          0 0 0 0 0 0
          0 0 0 0 0 0
          0 0 0 0 0 0
          0 0 0 0 0 0
          0 0 0 0 0 0
          0 0 0 0 0 0
          0 0 0 0 0 0
          0 0 0 0 0 0
          0 0 0 0 0 0
          0 0 0 0 0 0
          0 0 0 0 0 0
          0 0 0 0 0 0
          0 0 0 0 0 0
          0 0 0 0 0 0
          0 0 0 0 0 0
          0 0 0 0 0 0
          0 0 0 0 0 0
          0 0 0 0 0 0
          0 0 0 0 0 0
          0 0 0 0 0 0
          0 0 0 0 0 0
          0 0 0 0 0 0
          0 0 0 0 0 0
          0 0 0 0 0 0
          0 0 0 0 0 0
          0 0 0 0 0 0
          0 0 0 0 0 0
          0 0 0 0 0 0
          0 0 0 0 0 0
          0 0 0 0 0 0
          0 0 0 0 0 0
          0 0 0 0 0 0
          0 0 0 0 0 0
          0 0 0 0 0 0
          0 0 0 0 0 0
          0 0 0 0 0 0
          0 0 0 0 0 0
          0 0 0 0 0 0
          0 0 0 0 0 0
          0 0 0 0 0 0
          0 0 0 0 0 0
          0 0 0 0 0 0
          0 0 0 0 0 0
          0 0 0 0 0 0
          0 0 0 0 0 0
          0 0 0 0 0 0
          0 0 0 0 0 0
          0 0 0 0 0 0
          0 0 0 0 0 0
          0 0 0 0 0 0
          0 0 0 0 0 0
          0 0 0 0 0 0
          0 0 0 0 0 0
          0 0 0 0 0 0
          0 0 0 0 0 0
          0 0 0 0 0 0
          0 0 0 0 0 0
          0 0 0 0 0 0
          0 0 0 0 0 0
          0 0 0 0 0 0
          0 0 0 0 0 0
          0 0 0 0 0 0
          0 0 0 0 0 0
          0 0 0 0 0 0
          0 0 0 0 0 0
          0 0 0 0 0 0
          0 0 0 0 0 0
          0 0 0 0 0 0
          0 0 0 0 0 0
          0 0 0 0 0 0
          0 0 0 0 0 0
          0 0 0 0 0 0
          0 0 0 0 0 0
          0 0 0 0 0 0
          0 0 0 0 0 0
          0 0 0 0 0 0
          0 0 0 0 0 0
          0 0 0 0 0 0
          0 0 0 0 0 0
          0 0 0 0 0 0
          0 0 0 0 0 0
          0 0 0 0 0 0
          0 0 0 0 0 0
          0 0 0 0 0 0
          0 0 0 0 0 0
          0 0 0 0 0 0
          0 0 0 0 0 0
          0 0 0 0 0 0
          0 0 0 0 0 0
          0 0 0 0 0 0
          0 0 0 0 0 0
          0 0 0 0 0 0
          0 0 0 0 0 0
          0 0 0 0 0 0
          0 0 0 0 0 0
          0 0 0 0 0 0
          0 0 0 0 0 0
          0 0 0 0 0 0
          0 0 0 0 0 0
          0 0 0 0 0 0
          0 0 0 0 0 0
          0 0 0 0 0 0
          0 0 0 0 0 0
          0 0 0 0 0 0
          0 0 0 0 0 0
          0 0 0 0 0 0
          0 0 0 0 0 0
          0 0 0 0 0 0
          0 0 0 0 0 0
          0 0 0 0 0 0
          0 0 0 0 0 0
          0 0 0 0 0 0
          0 0 0 0 0 0
          0 0 0 0 0 0
          0 0 0 0 0 0
          0 0 0 0 0 0
          0 0 0 0 0 0
          0 0 0 0 0 0
          0 0 0 0 0 0
          0 0 0 0 0 0
          0 0 0 0 0 0
          0 0 0 0 0 0
          0 0 0 0 0 0
          0 0 0 0 0 0
          0 0 0 0 0 0
          0 0 0 0 0 0
          0 0 0 0 0 0
          0 0 0 0 0 0
          0 0 0 0 0 0
          0 0 0 0 0 0
          0 0 0 0 0 0
          0 0 0 0 0 0
          0 0 0 0 0 0
          0 0 0 0 0 0
          0 0 0 0 0 0
          0 0 0 0 0 0
          0 0 0 0 0 0
          0 0 0 0 0 0
          0 0 0 0 0 0
          0 0 0 0 0 0
          0 0 0 0 0 0
          0 0 0 0 0 0
          0 0 0 0 0 0
          0 0 0 0 0 0
          0 0 0 0 0 0
          0 0 0 0 0 0
          0 0 0 0 0 0
          0 0 0 0 0 0
          0 0 0 0 0 0
          0 0 0 0 0 0
          0 0 0 0 0 0
          0 0 0 0 0 0
          0 0 0 0 0 0
          0 0 0 0 0 0
          0 0 0 0 0 0
          0 0 0 0 0 0
          0 0 0 0 0 0
          0 0 0 0 0 0
          0 0 0 0 0 0
          0 0 0 0 0 0
          0 0 0 0 0 0
          0 0 0 0 0 0
          0 0 0 0 0 0
          0 0 0 0 0 0
          0 0 0 0 0 0
          0 0 0 0 0 0
          0 0 0 0 0 0
          0 0 0 0 0 0
          0 0 0 0 0 0
          0 0 0 0 0 0
          0 0 0 0 0 0
          0 0 0 0 0 0
          0 0 0 0 0 0
          0 0 0 0 0 0
          0 0 0 0 0 0
          0 0 0 0 0 0
          0 0 0 0 0 0
          0 0 0 0 0 0
          0 0 0 0 0 0
          0 0 0 0 0 0
          0 0 0 0 0 0
          0 0 0 0 0 0
          0 0 0 0 0 0
          0 0 0 0 0 0
          0 0 0 0 0 0
          0 0 0 0 0 0
          0 0 0 0 0 0
          0 0 0 0 0 0
          0 0 0 0 0 0
          0 0 0 0 0 0
          0 0 0 0 0 0
          0 0 0 0 0 0
          0 0 0 0 0 0
          0 0 0 0 0 0
          0 0 0 0 0 0
          0 0 0 0 0 0
          0 0 0 0 0 0
          0 0 0 0 0 0
          0 0 0 0 0 0
          0 0 0 0 0 0
          0 0 0 0 0 0
          0 0 0 0 0 0
          0 0 0 0 0 0
          0 0 0 0 0 0
          0 0 0 0 0 0
          0 0 0 0 0 0
          0 0 0 0 0 0
          0 0 0 0 0 0
          0 0 0 0 0 0
          0 0 0 0 0 0
          0 0 0 0 0 0
          0 0 0 0 0 0
          0 0 0 0 0 0
          0 0 0 0 0 0
          0 0 0 0 0 0
          0 0 0 0 0 0
          0 0 0 0 0 0
          0 0 0 0 0 0
          0 0 0 0 0 0
          0 0 0 0 0 0
          0 0 0 0 0 0
          0 0 0 0 0 0
          0 0 0 0 0 0
          0 0 0 0 0 0
          0 0 0 0 0 0
          0 0 0 0 0 0
          0 0 0 0 0 0
          0 0 0 0 0 0
          0 0 0 0 0 0
          0 0 0 0 0 0
          0 0 0 0 0 0
          0 0 0 0 0 0
          0 0 0 0 0 0
          0 0 0 0 0 0
          0 0 0 0 0 0
          0 0 0 0 0 0
          0 0 0 0 0 0
          0 0 0 0 0 0
          0 0 0 0 0 0
          0 0 0 0 0 0
          0 0 0 0 0 0
          0 0 0 0 0 0
          0 0 0 0 0 0
          0 0 0 0 0 0
          0 0 0 0 0 0
          0 0 0 0 0 0
          0 0 0 0 0 0
          0 0 0 0 0 0
          0 0 0 0 0 0
          0 0 0 0 0 0
          0 0 0 0 0 0
          0 0 0 0 0 0
          0 0 0 0 0 0
          0 0 0 0 0 0
          0 0 0 0 0 0
          0 0 0 0 0 0
          0 0 0 0 0 0
          0 0 0 0 0 0
          0 0 0 0 0 0
          0 0 0 0 0 0
          0 0 0 0 0 0
          0 0 0 0 0 0
          0 0 0 0 0 0
          0 0 0 0 0 0
          0 0 0 0 0 0
          0 0 0 0 0 0
          0 0 0 0 0 0
          0 0 0 0 0 0
          0 0 0 0 0 0
          0 0 0 0 0 0
          0 0 0 0 0 0
          0 0 0 0 0 0
          0 0 0 0 0 0
          0 0 0 0 0 0
          0 0 0 0 0 0
          0 0 0 0 0 0
          0 0 0 0 0 0
          0 0 0 0 0 0
          0 0 0 0 0 0
          0 0 0 0 0 0
          0 0 0 0 0 0
          0 0 0 0 0 0
          0 0 0 0 0 0
          0 0 0 0 0 0
          0 0 0 0 0 0
          0 0 0 0 0 0
          0 0 0 0 0 0
          0 0 0 0 0 0
          0 0 0 0 0 0
          0 0 0 0 0 0
          0 0 0 0 0 0
          0 0 0 0 0 0
          0 0 0 0 0 0
          0 0 0 0 0 0
          0 0 0 0 0 0
          0 0 0 0 0 0
          0 0 0 0 0 0
          0 0 0 0 0 0
          0 0 0 0 0 0
          0 0 0 0 0 0
          0 0 0 0 0 0
          0 0 0 0 0 0
          0 0 0 0 0 0
          0 0 0 0 0 0
          0 0 0 0 0 0
          0 0 0 0 0 0
          0 0 0 0 0 0
          0 0 0 0 0 0
          0 0 0 0 0 0
          0 0 0 0 0 0
          0 0 0 0 0 0
          0 0 0 0 0 0
          0 0 0 0 0 0
          0 0 0 0 0 0
          0 0 0 0 0 0
          0 0 0 0 0 0
          0 0 0 0 0 0
          0 0 0 0 0 0
          0 0 0 0 0 0
          0 0 0 0 0 0
          0 0 0 0 0 0
          0 0 0 0 0 0
          0 0 0 0 0 0
          0 0 0 0 0 0
          0 0 0 0 0 0
          0 0 0 0 0 0
          0 0 0 0 0 0
          0 0 0 0 0 0
          0 0 0 0 0 0
          0 0 0 0 0 0
          0 0 0 0 0 0
          0 0 0 0 0 0
          0 0 0 0 0 0
          0 0 0 0 0 0
          0 0 0 0 0 0
          0 0 0 0 0 0
          0 0 0 0 0 0
          0 0 0 0 0 0
          0 0 0 0 0 0
          0 0 0 0 0 0
          0 0 0 0 0 0
          0 0 0 0 0 0
          0 0 0 0 0 0
          0 0 0 0 0 0
          0 0 0 0 0 0
          0 0 0 0 0 0
          0 0 0 0 0 0
          0 0 0 0 0 0
          0 0 0 0 0 0
          0 0 0 0 0 0
          0 0 0 0 0 0
          0 0 0 0 0 0
          0 0 0 0 0 0
          0 0 0 0 0 0
          0 0 0 0 0 0
          0 0 0 0 0 0
          0 0 0 0 0 0
          0 0 0 0 0 0
          0 0 0 0 0 0
          0 0 0 0 0 0
          0 0 0 0 0 0
          0 0 0 0 0 0
          0 0 0 0 0 0
          0 0 0 0 0 0
          0 0 0 0 0 0
          0 0 0 0 0 0
          0 0 0 0 0 0
          0 0 0 0 0 0
          0 0 0 0 0 0
          0 0 0 0 0 0
          0 0 0 0 0 0
          0 0 0 0 0 0
          0 0 0 0 0 0
          0 0 0 0 0 0
          0 0 0 0 0 0
          0 0 0 0 0 0
          0 0 0 0 0 0
          0 0 0 0 0 0
          0 0 0 0 0 0
          0 0 0 0 0 0
          0 0 0 0 0 0
          0 0 0 0 0 0
          0 0 0 0 0 0
          0 0 0 0 0 0
          0 0 0 0 0 0
          0 0 0 0 0 0
          0 0 0 0 0 0
          0 0 0 0 0 0
          0 0 0 0 0 0
          0 0 0 0 0 0
          0 0 0 0 0 0
          0 0 0 0 0 0
          0 0 0 0 0 0
          0 0 0 0 0 0
          0 0 0 0 0 0
          0 0 0 0 0 0
          0 0 0 0 0 0
          0 0 0 0 0 0
          0 0 0 0 0 0
          0 0 0 0 0 0
          0 0 0 0 0 0
          0 0 0 0 0 0
          0 0 0 0 0 0
          0 0 0 0 0 0
          0 0 0 0 0 0
          0 0 0 0 0 0
          0 0 0 0 0 0
          0 0 0 0 0 0
          0 0 0 0 0 0
          0 0 0 0 0 0
          0 0 0 0 0 0
          0 0 0 0 0 0
          0 0 0 0 0 0
          0 0 0 0 0 0
          0 0 0 0 0 0
          0 0 0 0 0 0
          0 0 0 0 0 0
          0 0 0 0 0 0
          0 0 0 0 0 0
          0 0 0 0 0 0
          0 0 0 0 0 0
          0 0 0 0 0 0
          0 0 0 0 0 0
          0 0 0 0 0 0
          0 0 0 0 0 0
          0 0 0 0 0 0
          0 0 0 0 0 0
          0 0 0 0 0 0
          0 0 0 0 0 0
          0 0 0 0 0 0
          0 0 0 0 0 0
          0 0 0 0 0 0
          0 0 0 0 0 0
          0 0 0 0 0 0
          0 0 0 0 0 0
          0 0 0 0 0 0
          0 0 0 0 0 0
          0 0 0 0 0 0
          0 0 0 0 0 0
          0 0 0 0 0 0
          0 0 0 0 0 0
          0 0 0 0 0 0
          0 0 0 0 0 0
          0 0 0 0 0 0
          0 0 0 0 0 0
          0 0 0 0 0 0
          0 0 0 0 0 0
          0 0 0 0 0 0
          0 0 0 0 0 0
          0 0 0 0 0 0
          0 0 0 0 0 0
          0 0 0 0 0 0
          0 0 0 0 0 0
          0 0 0 0 0 0
          0 0 0 0 0 0
          0 0 0 0 0 0
          0 0 0 0 0 0
          0 0 0 0 0 0
          0 0 0 0 0 0
          0 0 0 0 0 0
          0 0 0 0 0 0
          0 0 0 0 0 0
          0 0 0 0 0 0
          0 0 0 0 0 0
          0 0 0 0 0 0
          0 0 0 0 0 0
          0 0 0 0 0 0
          0 0 0 0 0 0
          0 0 0 0 0 0
          0 0 0 0 0 0
          0 0 0 0 0 0
          0 0 0 0 0 0
          0 0 0 0 0 0
          0 0 0 0 0 0
          0 0 0 0 0 0
          0 0 0 0 0 0
          0 0 0 0 0 0
          0 0 0 0 0 0
          0 0 0 0 0 0
          0 0 0 0 0 0
          0 0 0 0 0 0
          0 0 0 0 0 0
          0 0 0 0 0 0
          0 0 0 0 0 0
          0 0 0 0 0 0
          0 0 0 0 0 0
          0 0 0 0 0 0
          0 0 0 0 0 0
          0 0 0 0 0 0
          0 0 0 0 0 0
          0 0 0 0 0 0
          0 0 0 0 0 0
          0 0 0 0 0 0
          0 0 0 0 0 0
          0 0 0 0 0 0
          0 0 0 0 0 0
          0 0 0 0 0 0
          0 0 0 0 0 0
          0 0 0 0 0 0
          0 0 0 0 0 0
          0 0 0 0 0 0
          0 0 0 0 0 0
          0 0 0 0 0 0
          0 0 0 0 0 0
          0 0 0 0 0 0
          0 0 0 0 0 0
          0 0 0 0 0 0
          0 0 0 0 0 0
          0 0 0 0 0 0
          0 0 0 0 0 0
          0 0 0 0 0 0
          0 0 0 0 0 0
          0 0 0 0 0 0
          0 0 0 0 0 0
          0 0 0 0 0 0
          0 0 0 0 0 0
          0 0 0 0 0 0
          0 0 0 0 0 0
          0 0 0 0 0 0
          0 0 0 0 0 0
          0 0 0 0 0 0
          0 0 0 0 0 0
          0 0 0 0 0 0
          0 0 0 0 0 0
          0 0 0 0 0 0
          0 0 0 0 0 0
          0 0 0 0 0 0
          0 0 0 0 0 0
          0 0 0 0 0 0
          0 0 0 0 0 0
          0 0 0 0 0 0
          0 0 0 0 0 0
          0 0 0 0 0 0
          0 0 0 0 0 0
          0 0 0 0 0 0
          0 0 0 0 0 0
          0 0 0 0 0 0
          0 0 0 0 0 0
          0 0 0 0 0 0
          0 0 0 0 0 0
          0 0 0 0 0 0
          0 0 0 0 0 0
          0 0 0 0 0 0
          0 0 0 0 0 0
          0 0 0 0 0 0
          0 0 0 0 0 0
          0 0 0 0 0 0
          0 0 0 0 0 0
          0 0 0 0 0 0
          0 0 0 0 0 0
          0 0 0 0 0 0
          0 0 0 0 0 0
          0 0 0 0 0 0
          0 0 0 0 0 0
          0 0 0 0 0 0
          0 0 0 0 0 0
          0 0 0 0 0 0
          0 0 0 0 0 0
          0 0 0 0 0 0
          0 0 0 0 0 0
          0 0 0 0 0 0
          0 0 0 0 0 0
          0 0 0 0 0 0
          0 0 0 0 0 0
          0 0 0 0 0 0
          0 0 0 0 0 0
          0 0 0 0 0 0
          0 0 0 0 0 0
          0 0 0 0 0 0
          0 0 0 0 0 0
          0 0 0 0 0 0
          0 0 0 0 0 0
          0 0 0 0 0 0
          0 0 0 0 0 0
          0 0 0 0 0 0
          0 0 0 0 0 0
          0 0 0 0 0 0
          0 0 0 0 0 0
          0 0 0 0 0 0
          0 0 0 0 0 0
          0 0 0 0 0 0
          0 0 0 0 0 0
          0 0 0 0 0 0
          0 0 0 0 0 0
          0 0 0 0 0 0
          0 0 0 0 0 0
          0 0 0 0 0 0
          0 0 0 0 0 0
          0 0 0 0 0 0
          0 0 0 0 0 0
          0 0 0 0 0 0
          0 0 0 0 0 0
          0 0 0 0 0 0
          0 0 0 0 0 0
          0 0 0 0 0 0
          0 0 0 0 0 0
          0 0 0 0 0 0
          0 0 0 0 0 0
          0 0 0 0 0 0
          0 0 0 0 0 0
          0 0 0 0 0 0
          0 0 0 0 0 0
          0 0 0 0 0 0
          0 0 0 0 0 0
          0 0 0 0 0 0
          0 0 0 0 0 0
          0 0 0 0 0 0
          0 0 0 0 0 0
          0 0 0 0 0 0
          0 0 0 0 0 0
          0 0 0 0 0 0
          0 0 0 0 0 0
          0 0 0 0 0 0
          0 0 0 0 0 0
          0 0 0 0 0 0
          0 0 0 0 0 0
          0 0 0 0 0 0
          0 0 0 0 0 0
          0 0 0 0 0 0
          0 0 0 0 0 0
          0 0 0 0 0 0
          0 0 0 0 0 0
          0 0 0 0 0 0
          0 0 0 0 0 0
          0 0 0 0 0 0
          0 0 0 0 0 0
          0 0 0 0 0 0
          0 0 0 0 0 0
          0 0 0 0 0 0
          0 0 0 0 0 0
          0 0 0 0 0 0
          0 0 0 0 0 0
          0 0 0 0 0 0
          0 0 0 0 0 0
          0 0 0 0 0 0
          0 0 0 0 0 0
          0 0 0 0 0 0
          0 0 0 0 0 0
          0 0 0 0 0 0
          0 0 0 0 0 0
          0 0 0 0 0 0
          0 0 0 0 0 0
          0 0 0 0 0 0
          0 0 0 0 0 0
          0 0 0 0 0 0
          0 0 0 0 0 0
          0 0 0 0 0 0
          0 0 0 0 0 0
          0 0 0 0 0 0
          0 0 0 0 0 0
          0 0 0 0 0 0
          0 0 0 0 0 0
          0 0 0 0 0 0
          0 0 0 0 0 0
          0 0 0 0 0 0
          0 0 0 0 0 0
          0 0 0 0 0 0
          0 0 0 0 0 0
          0 0 0 0 0 0
          0 0 0 0 0 0
          0 0 0 0 0 0
          0 0 0 0 0 0
          0 0 0 0 0 0
          0 0 0 0 0 0
          0 0 0 0 0 0
          0 0 0 0 0 0
          0 0 0 0 0 0
          0 0 0 0 0 0
          0 0 0 0 0 0
          0 0 0 0 0 0
          0 0 0 0 0 0
          0 0 0 0 0 0
          0 0 0 0 0 0
          0 0 0 0 0 0
          0 0 0 0 0 0
          0 0 0 0 0 0
          0 0 0 0 0 0
          0 0 0 0 0 0
          0 0 0 0 0 0
          0 0 0 0 0 0
          0 0 0 0 0 0
          0 0 0 0 0 0
          0 0 0 0 0 0
          0 0 0 0 0 0
          0 0 0 0 0 0
          0 0 0 0 0 0
          0 0 0 0 0 0
          0 0 0 0 0 0
          0 0 0 0 0 0
          0 0 0 0 0 0
          0 0 0 0 0 0
          0 0 0 0 0 0
          0 0 0 0 0 0
          0 0 0 0 0 0
          0 0 0 0 0 0
          0 0 0 0 0 0
          0 0 0 0 0 0
          0 0 0 0 0 0
          0 0 0 0 0 0
          0 0 0 0 0 0
          0 0 0 0 0 0
          0 0 0 0 0 0
          0 0 0 0 0 0
          0 0 0 0 0 0
          0 0 0 0 0 0
          0 0 0 0 0 0
          0 0 0 0 0 0
          0 0 0 0 0 0
          0 0 0 0 0 0
          0 0 0 0 0 0
          0 0 0 0 0 0
          0 0 0 0 0 0
          0 0 0 0 0 0
          0 0 0 0 0 0
          0 0 0 0 0 0
          0 0 0 0 0 0
          0 0 0 0 0 0
          0 0 0 0 0 0
          0 0 0 0 0 0
          0 0 0 0 0 0
          0 0 0 0 0 0
          0 0 0 0 0 0
          0 0 0 0 0 0
          0 0 0 0 0 0
          0 0 0 0 0 0
          0 0 0 0 0 0
          0 0 0 0 0 0
          0 0 0 0 0 0
          0 0 0 0 0 0
          0 0 0 0 0 0
          0 0 0 0 0 0
          0 0 0 0 0 0
          0 0 0 0 0 0
          0 0 0 0 0 0
          0 0 0 0 0 0
          0 0 0 0 0 0
          0 0 0 0 0 0
          0 0 0 0 0 0
          0 0 0 0 0 0
          0 0 0 0 0 0
          0 0 0 0 0 0
          0 0 0 0 0 0
          0 0 0 0 0 0
          0 0 0 0 0 0
          0 0 0 0 0 0
          0 0 0 0 0 0
          0 0 0 0 0 0
          0 0 0 0 0 0
          0 0 0 0 0 0
          0 0 0 0 0 0
          0 0 0 0 0 0
          0 0 0 0 0 0
          0 0 0 0 0 0
          0 0 0 0 0 0
          0 0 0 0 0 0
          0 0 0 0 0 0
          0 0 0 0 0 0
          0 0 0 0 0 0
          0 0 0 0 0 0
          0 0 0 0 0 0
          0 0 0 0 0 0
          0 0 0 0 0 0
          0 0 0 0 0 0
          0 0 0 0 0 0
          0 0 0 0 0 0
          0 0 0 0 0 0
          0 0 0 0 0 0
          0 0 0 0 0 0
          0 0 0 0 0 0
          0 0 0 0 0 0
          0 0 0 0 0 0
          0 0 0 0 0 0
          0 0 0 0 0 0
          0 0 0 0 0 0
          0 0 0 0 0 0
          0 0 0 0 0 0
          0 0 0 0 0 0
          0 0 0 0 0 0
          0 0 0 0 0 0
          0 0 0 0 0 0
          0 0 0 0 0 0
          0 0 0 0 0 0
          0 0 0 0 0 0
          0 0 0 0 0 0
          0 0 0 0 0 0
          0 0 0 0 0 0
          0 0 0 0 0 0
          0 0 0 0 0 0
          0 0 0 0 0 0
          0 0 0 0 0 0
          0 0 0 0 0 0
          0 0 0 0 0 0
          0 0 0 0 0 0
          0 0 0 0 0 0
          0 0 0 0 0 0
          0 0 0 0 0 0
          0 0 0 0 0 0
          0 0 0 0 0 0
          0 0 0 0 0 0
          0 0 0 0 0 0
          0 0 0 0 0 0
          0 0 0 0 0 0
          0 0 0 0 0 0
          0 0 0 0 0 0
          0 0 0 0 0 0
          0 0 0 0 0 0
          0 0 0 0 0 0
          0 0 0 0 0 0
          0 0 0 0 0 0
          0 0 0 0 0 0
          0 0 0 0 0 0
          0 0 0 0 0 0
          0 0 0 0 0 0
          0 0 0 0 0 0
          0 0 0 0 0 0
          0 0 0 0 0 0
          0 0 0 0 0 0
          0 0 0 0 0 0
          0 0 0 0 0 0
          0 0 0 0 0 0
          0 0 0 0 0 0
          0 0 0 0 0 0
          0 0 0 0 0 0
          0 0 0 0 0 0
          0 0 0 0 0 0
          0 0 0 0 0 0
          0 0 0 0 0 0
          0 0 0 0 0 0
          0 0 0 0 0 0
          0 0 0 0 0 0
          0 0 0 0 0 0
          0 0 0 0 0 0
          0 0 0 0 0 0
          0 0 0 0 0 0
          0 0 0 0 0 0
          0 0 0 0 0 0
          0 0 0 0 0 0
          0 0 0 0 0 0
          0 0 0 0 0 0
          0 0 0 0 0 0
          0 0 0 0 0 0
          0 0 0 0 0 0
          0 0 0 0 0 0
          0 0 0 0 0 0
          0 0 0 0 0 0
          0 0 0 0 0 0
          0 0 0 0 0 0
          0 0 0 0 0 0
          0 0 0 0 0 0
          0 0 0 0 0 0
          0 0 0 0 0 0
          0 0 0 0 0 0
          0 0 0 0 0 0
          0 0 0 0 0 0
          0 0 0 0 0 0
          0 0 0 0 0 0
          0 0 0 0 0 0
          0 0 0 0 0 0
          0 0 0 0 0 0
          0 0 0 0 0 0
          0 0 0 0 0 0
          0 0 0 0 0 0
          0 0 0 0 0 0
          0 0 0 0 0 0
          0 0 0 0 0 0
          0 0 0 0 0 0
          0 0 0 0 0 0
          0 0 0 0 0 0
          0 0 0 0 0 0
          0 0 0 0 0 0
          0 0 0 0 0 0
          0 0 0 0 0 0
          0 0 0 0 0 0
          0 0 0 0 0 0
          0 0 0 0 0 0
          0 0 0 0 0 0
          0 0 0 0 0 0
          0 0 0 0 0 0
          0 0 0 0 0 0
          0 0 0 0 0 0
          0 0 0 0 0 0
          0 0 0 0 0 0
          0 0 0 0 0 0
          0 0 0 0 0 0
          0 0 0 0 0 0
          0 0 0 0 0 0
          0 0 0 0 0 0
          0 0 0 0 0 0
          0 0 0 0 0 0
          0 0 0 0 0 0
          0 0 0 0 0 0
          0 0 0 0 0 0
          0 0 0 0 0 0
          0 0 0 0 0 0
          0 0 0 0 0 0
          0 0 0 0 0 0
          0 0 0 0 0 0
          0 0 0 0 0 0
          0 0 0 0 0 0
          0 0 0 0 0 0
          0 0 0 0 0 0
          0 0 0 0 0 0
          0 0 0 0 0 0
          0 0 0 0 0 0
          0 0 0 0 0 0
          0 0 0 0 0 0
          0 0 0 0 0 0
          0 0 0 0 0 0
          0 0 0 0 0 0
          0 0 0 0 0 0
          0 0 0 0 0 0
          0 0 0 0 0 0
          0 0 0 0 0 0
          0 0 0 0 0 0
          0 0 0 0 0 0
          0 0 0 0 0 0
          0 0 0 0 0 0
          0 0 0 0 0 0
          0 0 0 0 0 0
          0 0 0 0 0 0
          0 0 0 0 0 0
          0 0 0 0 0 0
          0 0 0 0 0 0
          0 0 0 0 0 0
          0 0 0 0 0 0
          0 0 0 0 0 0
          0 0 0 0 0 0
          0 0 0 0 0 0
          0 0 0 0 0 0
          0 0 0 0 0 0
          0 0 0 0 0 0
          0 0 0 0 0 0
          0 0 0 0 0 0
          0 0 0 0 0 0
          0 0 0 0 0 0
          0 0 0 0 0 0
          0 0 0 0 0 0
          0 0 0 0 0 0
          0 0 0 0 0 0
          0 0 0 0 0 0
          0 0 0 0 0 0
          0 0 0 0 0 0
          0 0 0 0 0 0
          0 0 0 0 0 0
          0 0 0 0 0 0
          0 0 0 0 0 0
          0 0 0 0 0 0
          0 0 0 0 0 0
          0 0 0 0 0 0
          0 0 0 0 0 0
          0 0 0 0 0 0
          0 0 0 0 0 0
          0 0 0 0 0 0
          0 0 0 0 0 0
          0 0 0 0 0 0
          0 0 0 0 0 0
          0 0 0 0 0 0
          0 0 0 0 0 0
          0 0 0 0 0 0
          0 0 0 0 0 0
          0 0 0 0 0 0
          0 0 0 0 0 0
          0 0 0 0 0 0
          0 0 0 0 0 0
          0 0 0 0 0 0
          0 0 0 0 0 0
          0 0 0 0 0 0
          0 0 0 0 0 0
          0 0 0 0 0 0
          0 0 0 0 0 0
          0 0 0 0 0 0
          0 0 0 0 0 0
          0 0 0 0 0 0
          0 0 0 0 0 0
          0 0 0 0 0 0
          0 0 0 0 0 0
          0 0 0 0 0 0
          0 0 0 0 0 0
          0 0 0 0 0 0
          0 0 0 0 0 0
          0 0 0 0 0 0
          0 0 0 0 0 0
          0 0 0 0 0 0
          0 0 0 0 0 0
          0 0 0 0 0 0
          0 0 0 0 0 0
          0 0 0 0 0 0
          0 0 0 0 0 0
          0 0 0 0 0 0
          0 0 0 0 0 0
          0 0 0 0 0 0
          0 0 0 0 0 0
          0 0 0 0 0 0
          0 0 0 0 0 0
          0 0 0 0 0 0
          0 0 0 0 0 0
          0 0 0 0 0 0
          0 0 0 0 0 0
          0 0 0 0 0 0
          0 0 0 0 0 0
          0 0 0 0 0 0
          0 0 0 0 0 0
          0 0 0 0 0 0
          0 0 0 0 0 0
          0 0 0 0 0 0
          0 0 0 0 0 0
          0 0 0 0 0 0
          0 0 0 0 0 0
          0 0 0 0 0 0
          0 0 0 0 0 0
          0 0 0 0 0 0
          0 0 0 0 0 0
          0 0 0 0 0 0
          0 0 0 0 0 0
          0 0 0 0 0 0
          0 0 0 0 0 0
          0 0 0 0 0 0
          0 0 0 0 0 0
          0 0 0 0 0 0
          0 0 0 0 0 0
          0 0 0 0 0 0
          0 0 0 0 0 0
          0 0 0 0 0 0
          0 0 0 0 0 0
          0 0 0 0 0 0
          0 0 0 0 0 0
          0 0 0 0 0 0
          0 0 0 0 0 0
          0 0 0 0 0 0
          0 0 0 0 0 0
          0 0 0 0 0 0
          0 0 0 0 0 0
          0 0 0 0 0 0
          0 0 0 0 0 0
          0 0 0 0 0 0
          0 0 0 0 0 0
          0 0 0 0 0 0
          0 0 0 0 0 0
          0 0 0 0 0 0
          0 0 0 0 0 0
          0 0 0 0 0 0
          0 0 0 0 0 0
          0 0 0 0 0 0
          0 0 0 0 0 0
          0 0 0 0 0 0
          0 0 0 0 0 0
          0 0 0 0 0 0
          0 0 0 0 0 0
          0 0 0 0 0 0
          0 0 0 0 0 0
          0 0 0 0 0 0
          0 0 0 0 0 0
          0 0 0 0 0 0
          0 0 0 0 0 0
          0 0 0 0 0 0
          0 0 0 0 0 0
          0 0 0 0 0 0
          0 0 0 0 0 0
          0 0 0 0 0 0
          0 0 0 0 0 0
          0 0 0 0 0 0
          0 0 0 0 0 0
          0 0 0 0 0 0
          0 0 0 0 0 0
          0 0 0 0 0 0
          0 0 0 0 0 0
          0 0 0 0 0 0
          0 0 0 0 0 0
          0 0 0 0 0 0
          0 0 0 0 0 0
          0 0 0 0 0 0
          0 0 0 0 0 0
          0 0 0 0 0 0
          0 0 0 0 0 0
          0 0 0 0 0 0
          0 0 0 0 0 0
          0 0 0 0 0 0
          0 0 0 0 0 0
          0 0 0 0 0 0
          0 0 0 0 0 0
          0 0 0 0 0 0
          0 0 0 0 0 0
          0 0 0 0 0 0
          0 0 0 0 0 0
          0 0 0 0 0 0
          0 0 0 0 0 0
          0 0 0 0 0 0
          0 0 0 0 0 0
          0 0 0 0 0 0
          0 0 0 0 0 0
          0 0 0 0 0 0
          0 0 0 0 0 0
          0 0 0 0 0 0
          0 0 0 0 0 0
          0 0 0 0 0 0
          0 0 0 0 0 0
          0 0 0 0 0 0
          0 0 0 0 0 0
          0 0 0 0 0 0
          0 0 0 0 0 0
          0 0 0 0 0 0
          0 0 0 0 0 0
          0 0 0 0 0 0
          0 0 0 0 0 0
          0 0 0 0 0 0
          0 0 0 0 0 0
          0 0 0 0 0 0
          0 0 0 0 0 0
          0 0 0 0 0 0
          0 0 0 0 0 0
          0 0 0 0 0 0
          0 0 0 0 0 0
          0 0 0 0 0 0
          0 0 0 0 0 0
          0 0 0 0 0 0
          0 0 0 0 0 0
          0 0 0 0 0 0
          0 0 0 0 0 0
          0 0 0 0 0 0
          0 0 0 0 0 0
          0 0 0 0 0 0
          0 0 0 0 0 0
          0 0 0 0 0 0
          0 0 0 0 0 0
          0 0 0 0 0 0
          0 0 0 0 0 0
          0 0 0 0 0 0
          0 0 0 0 0 0
          0 0 0 0 0 0
          0 0 0 0 0 0
          0 0 0 0 0 0
          0 0 0 0 0 0
          0 0 0 0 0 0
          0 0 0 0 0 0
          0 0 0 0 0 0
          0 0 0 0 0 0
          0 0 0 0 0 0
          0 0 0 0 0 0
          0 0 0 0 0 0
          0 0 0 0 0 0
          0 0 0 0 0 0
          0 0 0 0 0 0
          0 0 0 0 0 0
          0 0 0 0 0 0
          0 0 0 0 0 0
          0 0 0 0 0 0
          0 0 0 0 0 0
          0 0 0 0 0 0
          0 0 0 0 0 0
          0 0 0 0 0 0
          0 0 0 0 0 0
          0 0 0 0 0 0
          0 0 0 0 0 0
          0 0 0 0 0 0
          0 0 0 0 0 0
          0 0 0 0 0 0
          0 0 0 0 0 0
          0 0 0 0 0 0
          0 0 0 0 0 0
          0 0 0 0 0 0
          0 0 0 0 0 0
          0 0 0 0 0 0
          0 0 0 0 0 0
          0 0 0 0 0 0
          0 0 0 0 0 0
          0 0 0 0 0 0
          0 0 0 0 0 0
          0 0 0 0 0 0
          0 0 0 0 0 0
          0 0 0 0 0 0
          0 0 0 0 0 0
          0 0 0 0 0 0
          0 0 0 0 0 0
          0 0 0 0 0 0
          0 0 0 0 0 0
          0 0 0 0 0 0
          0 0 0 0 0 0
          0 0 0 0 0 0
          0 0 0 0 0 0
          0 0 0 0 0 0
          0 0 0 0 0 0
          0 0 0 0 0 0
          0 0 0 0 0 0
          0 0 0 0 0 0
          0 0 0 0 0 0
          0 0 0 0 0 0
          0 0 0 0 0 0
          0 0 0 0 0 0
          0 0 0 0 0 0
          0 0 0 0 0 0
          0 0 0 0 0 0
          0 0 0 0 0 0
          0 0 0 0 0 0
          0 0 0 0 0 0
          0 0 0 0 0 0
          0 0 0 0 0 0
          0 0 0 0 0 0
          0 0 0 0 0 0
          0 0 0 0 0 0
          0 0 0 0 0 0
          0 0 0 0 0 0
          0 0 0 0 0 0
          0 0 0 0 0 0
          0 0 0 0 0 0
          0 0 0 0 0 0
          0 0 0 0 0 0
          0 0 0 0 0 0
          0 0 0 0 0 0
          0 0 0 0 0 0
          0 0 0 0 0 0
          0 0 0 0 0 0
          0 0 0 0 0 0
          0 0 0 0 0 0
          0 0 0 0 0 0
          0 0 0 0 0 0
          0 0 0 0 0 0
          0 0 0 0 0 0
          0 0 0 0 0 0
          0 0 0 0 0 0
          0 0 0 0 0 0
          0 0 0 0 0 0
          0 0 0 0 0 0
          0 0 0 0 0 0
          0 0 0 0 0 0
          0 0 0 0 0 0
          0 0 0 0 0 0
          0 0 0 0 0 0
          0 0 0 0 0 0
          0 0 0 0 0 0
          0 0 0 0 0 0
          0 0 0 0 0 0
          0 0 0 0 0 0
          0 0 0 0 0 0
          0 0 0 0 0 0
          0 0 0 0 0 0
          0 0 0 0 0 0
          0 0 0 0 0 0
          0 0 0 0 0 0
          0 0 0 0 0 0
          0 0 0 0 0 0
          0 0 0 0 0 0
          0 0 0 0 0 0
          0 0 0 0 0 0
          0 0 0 0 0 0
          0 0 0 0 0 0
          0 0 0 0 0 0
          0 0 0 0 0 0
          0 0 0 0 0 0
          0 0 0 0 0 0
          0 0 0 0 0 0
          0 0 0 0 0 0
          0 0 0 0 0 0
          0 0 0 0 0 0
          0 0 0 0 0 0
          0 0 0 0 0 0
          0 0 0 0 0 0
          0 0 0 0 0 0
          0 0 0 0 0 0
          0 0 0 0 0 0
          0 0 0 0 0 0
          0 0 0 0 0 0
          0 0 0 0 0 0
          0 0 0 0 0 0
          0 0 0 0 0 0
          0 0 0 0 0 0
          0 0 0 0 0 0
          0 0 0 0 0 0
          0 0 0 0 0 0
          0 0 0 0 0 0
          0 0 0 0 0 0
          0 0 0 0 0 0
          0 0 0 0 0 0
          0 0 0 0 0 0
          0 0 0 0 0 0
          0 0 0 0 0 0
          0 0 0 0 0 0
          0 0 0 0 0 0
          0 0 0 0 0 0
          0 0 0 0 0 0
          0 0 0 0 0 0
          0 0 0 0 0 0
          0 0 0 0 0 0
          0 0 0 0 0 0
          0 0 0 0 0 0
          0 0 0 0 0 0
          0 0 0 0 0 0
          0 0 0 0 0 0
          0 0 0 0 0 0
          0 0 0 0 0 0
          0 0 0 0 0 0
          0 0 0 0 0 0
          0 0 0 0 0 0
          0 0 0 0 0 0
          0 0 0 0 0 0
          0 0 0 0 0 0
          0 0 0 0 0 0
          0 0 0 0 0 0
          0 0 0 0 0 0
          0 0 0 0 0 0
          0 0 0 0 0 0
          0 0 0 0 0 0
          0 0 0 0 0 0
          0 0 0 0 0 0
          0 0 0 0 0 0
          0 0 0 0 0 0
          0 0 0 0 0 0
          0 0 0 0 0 0
          0 0 0 0 0 0
          0 0 0 0 0 0
          0 0 0 0 0 0
          0 0 0 0 0 0
          0 0 0 0 0 0
          0 0 0 0 0 0
          0 0 0 0 0 0
          0 0 0 0 0 0
          0 0 0 0 0 0
          0 0 0 0 0 0
          0 0 0 0 0 0
          0 0 0 0 0 0
          0 0 0 0 0 0
          0 0 0 0 0 0
          0 0 0 0 0 0
          0 0 0 0 0 0
          0 0 0 0 0 0
          0 0 0 0 0 0
          0 0 0 0 0 0
          0 0 0 0 0 0
          0 0 0 0 0 0
          0 0 0 0 0 0
          0 0 0 0 0 0
          0 0 0 0 0 0
          0 0 0 0 0 0
          0 0 0 0 0 0
          0 0 0 0 0 0
          0 0 0 0 0 0
          0 0 0 0 0 0
          0 0 0 0 0 0
          0 0 0 0 0 0
          0 0 0 0 0 0
          0 0 0 0 0 0
          0 0 0 0 0 0
          0 0 0 0 0 0
          0 0 0 0 0 0
          0 0 0 0 0 0
          0 0 0 0 0 0
          0 0 0 0 0 0
          0 0 0 0 0 0
          0 0 0 0 0 0
          0 0 0 0 0 0
          0 0 0 0 0 0
          0 0 0 0 0 0
          0 0 0 0 0 0
          0 0 0 0 0 0
          0 0 0 0 0 0
          0 0 0 0 0 0
          0 0 0 0 0 0
          0 0 0 0 0 0
          0 0 0 0 0 0
          0 0 0 0 0 0
          0 0 0 0 0 0
          0 0 0 0 0 0
          0 0 0 0 0 0
          0 0 0 0 0 0
          0 0 0 0 0 0
          0 0 0 0 0 0
          0 0 0 0 0 0
          0 0 0 0 0 0
          0 0 0 0 0 0
          0 0 0 0 0 0
          0 0 0 0 0 0
          0 0 0 0 0 0
          0 0 0 0 0 0
          0 0 0 0 0 0
          0 0 0 0 0 0
          0 0 0 0 0 0
          0 0 0 0 0 0
          0 0 0 0 0 0
          0 0 0 0 0 0
          0 0 0 0 0 0
          0 0 0 0 0 0
          0 0 0 0 0 0
          0 0 0 0 0 0
          0 0 0 0 0 0
          0 0 0 0 0 0
          0 0 0 0 0 0
          0 0 0 0 0 0
          0 0 0 0 0 0
          0 0 0 0 0 0
          0 0 0 0 0 0
          0 0 0 0 0 0
          0 0 0 0 0 0
          0 0 0 0 0 0
          0 0 0 0 0 0
          0 0 0 0 0 0
          0 0 0 0 0 0
          0 0 0 0 0 0
          0 0 0 0 0 0
          0 0 0 0 0 0
          0 0 0 0 0 0
          0 0 0 0 0 0
          0 0 0 0 0 0
          0 0 0 0 0 0
          0 0 0 0 0 0
          0 0 0 0 0 0
          0 0 0 0 0 0
          0 0 0 0 0 0
          0 0 0 0 0 0
          0 0 0 0 0 0
          0 0 0 0 0 0
          0 0 0 0 0 0
          0 0 0 0 0 0
          0 0 0 0 0 0
          0 0 0 0 0 0
          0 0 0 0 0 0
          0 0 0 0 0 0
          0 0 0 0 0 0
          0 0 0 0 0 0
          0 0 0 0 0 0
          0 0 0 0 0 0
          0 0 0 0 0 0
          0 0 0 0 0 0
          0 0 0 0 0 0
          0 0 0 0 0 0
          0 0 0 0 0 0
          0 0 0 0 0 0
          0 0 0 0 0 0
          0 0 0 0 0 0
          0 0 0 0 0 0
          0 0 0 0 0 0
          0 0 0 0 0 0
          0 0 0 0 0 0
          0 0 0 0 0 0
          0 0 0 0 0 0
          0 0 0 0 0 0
          0 0 0 0 0 0
          0 0 0 0 0 0
          0 0 0 0 0 0
          0 0 0 0 0 0
          0 0 0 0 0 0
          0 0 0 0 0 0
          0 0 0 0 0 0
          0 0 0 0 0 0
          0 0 0 0 0 0
          0 0 0 0 0 0
          0 0 0 0 0 0
          0 0 0 0 0 0
          0 0 0 0 0 0
          0 0 0 0 0 0
          0 0 0 0 0 0
          0 0 0 0 0 0
          0 0 0 0 0 0
          0 0 0 0 0 0
          0 0 0 0 0 0
          0 0 0 0 0 0
          0 0 0 0 0 0
          0 0 0 0 0 0
          0 0 0 0 0 0
          0 0 0 0 0 0
          0 0 0 0 0 0
          0 0 0 0 0 0
          0 0 0 0 0 0
          0 0 0 0 0 0
          0 0 0 0 0 0
          0 0 0 0 0 0
          0 0 0 0 0 0
          0 0 0 0 0 0
          0 0 0 0 0 0
          0 0 0 0 0 0
          0 0 0 0 0 0
          0 0 0 0 0 0
          0 0 0 0 0 0
          0 0 0 0 0 0
          0 0 0 0 0 0
          0 0 0 0 0 0
          0 0 0 0 0 0
          0 0 0 0 0 0
          0 0 0 0 0 0
          0 0 0 0 0 0
          0 0 0 0 0 0
          0 0 0 0 0 0
          0 0 0 0 0 0
          0 0 0 0 0 0
          0 0 0 0 0 0
          0 0 0 0 0 0
          0 0 0 0 0 0
          0 0 0 0 0 0
          0 0 0 0 0 0
          0 0 0 0 0 0
          0 0 0 0 0 0
          0 0 0 0 0 0
          0 0 0 0 0 0
          0 0 0 0 0 0
          0 0 0 0 0 0
          0 0 0 0 0 0
          0 0 0 0 0 0
          0 0 0 0 0 0
          0 0 0 0 0 0
          0 0 0 0 0 0
          0 0 0 0 0 0
          0 0 0 0 0 0
          0 0 0 0 0 0
          0 0 0 0 0 0
          0 0 0 0 0 0
          0 0 0 0 0 0
          0 0 0 0 0 0
          0 0 0 0 0 0
          0 0 0 0 0 0
          0 0 0 0 0 0
          0 0 0 0 0 0
          0 0 0 0 0 0
          0 0 0 0 0 0
          0 0 0 0 0 0
          0 0 0 0 0 0
          0 0 0 0 0 0
          0 0 0 0 0 0
          0 0 0 0 0 0
          0 0 0 0 0 0
          0 0 0 0 0 0
          0 0 0 0 0 0
          0 0 0 0 0 0
          0 0 0 0 0 0
          0 0 0 0 0 0
          0 0 0 0 0 0
          0 0 0 0 0 0
          0 0 0 0 0 0
          0 0 0 0 0 0
          0 0 0 0 0 0
          0 0 0 0 0 0
          0 0 0 0 0 0
          0 0 0 0 0 0
          0 0 0 0 0 0
          0 0 0 0 0 0
          0 0 0 0 0 0
          0 0 0 0 0 0
          0 0 0 0 0 0
          0 0 0 0 0 0
          0 0 0 0 0 0
          0 0 0 0 0 0
          0 0 0 0 0 0
          0 0 0 0 0 0
          0 0 0 0 0 0
          0 0 0 0 0 0
          0 0 0 0 0 0
          0 0 0 0 0 0
          0 0 0 0 0 0
          0 0 0 0 0 0
          0 0 0 0 0 0
          0 0 0 0 0 0
          0 0 0 0 0 0
          0 0 0 0 0 0
          0 0 0 0 0 0
          0 0 0 0 0 0
          0 0 0 0 0 0
          0 0 0 0 0 0
          0 0 0 0 0 0
          0 0 0 0 0 0
          0 0 0 0 0 0
          0 0 0 0 0 0
          0 0 0 0 0 0
          0 0 0 0 0 0
          0 0 0 0 0 0
          0 0 0 0 0 0
          0 0 0 0 0 0
          0 0 0 0 0 0
          0 0 0 0 0 0
          0 0 0 0 0 0
          0 0 0 0 0 0
          0 0 0 0 0 0
          0 0 0 0 0 0
          0 0 0 0 0 0
          0 0 0 0 0 0
          0 0 0 0 0 0
          0 0 0 0 0 0
          0 0 0 0 0 0
          0 0 0 0 0 0
          0 0 0 0 0 0
          0 0 0 0 0 0
          0 0 0 0 0 0
          0 0 0 0 0 0
          0 0 0 0 0 0
          0 0 0 0 0 0
          0 0 0 0 0 0
          0 0 0 0 0 0
          0 0 0 0 0 0
          0 0 0 0 0 0
          0 0 0 0 0 0
          0 0 0 0 0 0
          0 0 0 0 0 0
          0 0 0 0 0 0
          0 0 0 0 0 0
          0 0 0 0 0 0
          0 0 0 0 0 0
          0 0 0 0 0 0
          0 0 0 0 0 0
          0 0 0 0 0 0
          0 0 0 0 0 0
          0 0 0 0 0 0
          0 0 0 0 0 0
          0 0 0 0 0 0
          0 0 0 0 0 0
          0 0 0 0 0 0
          0 0 0 0 0 0
          0 0 0 0 0 0
          0 0 0 0 0 0
          0 0 0 0 0 0
          0 0 0 0 0 0
          0 0 0 0 0 0
          0 0 0 0 0 0
          0 0 0 0 0 0
          0 0 0 0 0 0
          0 0 0 0 0 0
          0 0 0 0 0 0
          0 0 0 0 0 0
          0 0 0 0 0 0
          0 0 0 0 0 0
          0 0 0 0 0 0
          0 0 0 0 0 0
          0 0 0 0 0 0
          0 0 0 0 0 0
          0 0 0 0 0 0
          0 0 0 0 0 0
          0 0 0 0 0 0
          0 0 0 0 0 0
          0 0 0 0 0 0
          0 0 0 0 0 0
          0 0 0 0 0 0
          0 0 0 0 0 0
          0 0 0 0 0 0
          0 0 0 0 0 0
          0 0 0 0 0 0
          0 0 0 0 0 0
          0 0 0 0 0 0
          0 0 0 0 0 0
          0 0 0 0 0 0
          0 0 0 0 0 0
          0 0 0 0 0 0
          0 0 0 0 0 0
          0 0 0 0 0 0
          0 0 0 0 0 0
          0 0 0 0 0 0
          0 0 0 0 0 0
          0 0 0 0 0 0
          0 0 0 0 0 0
          0 0 0 0 0 0
          0 0 0 0 0 0
          0 0 0 0 0 0
          0 0 0 0 0 0
          0 0 0 0 0 0
          0 0 0 0 0 0
          0 0 0 0 0 0
          0 0 0 0 0 0
          0 0 0 0 0 0
          0 0 0 0 0 0
          0 0 0 0 0 0
          0 0 0 0 0 0
          0 0 0 0 0 0
          0 0 0 0 0 0
          0 0 0 0 0 0
          0 0 0 0 0 0
          0 0 0 0 0 0
          0 0 0 0 0 0
          0 0 0 0 0 0
          0 0 0 0 0 0
          0 0 0 0 0 0
          0 0 0 0 0 0
          0 0 0 0 0 0
          0 0 0 0 0 0
          0 0 0 0 0 0
          0 0 0 0 0 0
          0 0 0 0 0 0
          0 0 0 0 0 0
          0 0 0 0 0 0
          0 0 0 0 0 0
          0 0 0 0 0 0
          0 0 0 0 0 0
          0 0 0 0 0 0
          0 0 0 0 0 0
          0 0 0 0 0 0
          0 0 0 0 0 0
          0 0 0 0 0 0
          0 0 0 0 0 0
          0 0 0 0 0 0
          0 0 0 0 0 0
          0 0 0 0 0 0
          0 0 0 0 0 0
          0 0 0 0 0 0
          0 0 0 0 0 0
          0 0 0 0 0 0
          0 0 0 0 0 0
          0 0 0 0 0 0
          0 0 0 0 0 0
          0 0 0 0 0 0
          0 0 0 0 0 0
          0 0 0 0 0 0
          0 0 0 0 0 0
          0 0 0 0 0 0
          0 0 0 0 0 0
          0 0 0 0 0 0
          0 0 0 0 0 0
          0 0 0 0 0 0
          0 0 0 0 0 0
          0 0 0 0 0 0
          0 0 0 0 0 0
          0 0 0 0 0 0
          0 0 0 0 0 0
          0 0 0 0 0 0
          0 0 0 0 0 0
          0 0 0 0 0 0
          0 0 0 0 0 0
          0 0 0 0 0 0
          0 0 0 0 0 0
          0 0 0 0 0 0
          0 0 0 0 0 0
          0 0 0 0 0 0
          0 0 0 0 0 0
          0 0 0 0 0 0
          0 0 0 0 0 0
          0 0 0 0 0 0
          0 0 0 0 0 0
          0 0 0 0 0 0
          0 0 0 0 0 0
          0 0 0 0 0 0
          0 0 0 0 0 0
          0 0 0 0 0 0
          0 0 0 0 0 0
          0 0 0 0 0 0
          0 0 0 0 0 0
          0 0 0 0 0 0
          0 0 0 0 0 0
          0 0 0 0 0 0
          0 0 0 0 0 0
          0 0 0 0 0 0
          0 0 0 0 0 0
          0 0 0 0 0 0
          0 0 0 0 0 0
          0 0 0 0 0 0
          0 0 0 0 0 0
          0 0 0 0 0 0
          0 0 0 0 0 0
          0 0 0 0 0 0
          0 0 0 0 0 0
          0 0 0 0 0 0
          0 0 0 0 0 0
          0 0 0 0 0 0
          0 0 0 0 0 0
          0 0 0 0 0 0
          0 0 0 0 0 0
          0 0 0 0 0 0
          0 0 0 0 0 0
          0 0 0 0 0 0
          0 0 0 0 0 0
          0 0 0 0 0 0
          0 0 0 0 0 0
          0 0 0 0 0 0
          0 0 0 0 0 0
          0 0 0 0 0 0
          0 0 0 0 0 0
          0 0 0 0 0 0
          0 0 0 0 0 0
          0 0 0 0 0 0
          0 0 0 0 0 0
          0 0 0 0 0 0
          0 0 0 0 0 0
          0 0 0 0 0 0
          0 0 0 0 0 0
          0 0 0 0 0 0
          0 0 0 0 0 0
          0 0 0 0 0 0
          0 0 0 0 0 0
          0 0 0 0 0 0
          0 0 0 0 0 0
          0 0 0 0 0 0
          0 0 0 0 0 0
          0 0 0 0 0 0
          0 0 0 0 0 0
          0 0 0 0 0 0
          0 0 0 0 0 0
          0 0 0 0 0 0
          0 0 0 0 0 0
          0 0 0 0 0 0
          0 0 0 0 0 0
          0 0 0 0 0 0
          0 0 0 0 0 0
          0 0 0 0 0 0
          0 0 0 0 0 0
          0 0 0 0 0 0
          0 0 0 0 0 0
          0 0 0 0 0 0
          0 0 0 0 0 0
          0 0 0 0 0 0
          0 0 0 0 0 0
          0 0 0 0 0 0
          0 0 0 0 0 0
          0 0 0 0 0 0
          0 0 0 0 0 0
          0 0 0 0 0 0
          0 0 0 0 0 0
          0 0 0 0 0 0
          0 0 0 0 0 0
          0 0 0 0 0 0
          0 0 0 0 0 0
          0 0 0 0 0 0
          0 0 0 0 0 0
          0 0 0 0 0 0
          0 0 0 0 0 0
          0 0 0 0 0 0
          0 0 0 0 0 0
          0 0 0 0 0 0
          0 0 0 0 0 0
          0 0 0 0 0 0
          0 0 0 0 0 0
          0 0 0 0 0 0
          0 0 0 0 0 0
          0 0 0 0 0 0
          0 0 0 0 0 0
          0 0 0 0 0 0
          0 0 0 0 0 0
          0 0 0 0 0 0
          0 0 0 0 0 0
          0 0 0 0 0 0
          0 0 0 0 0 0
          0 0 0 0 0 0
          0 0 0 0 0 0
          0 0 0 0 0 0
          0 0 0 0 0 0
          0 0 0 0 0 0
          0 0 0 0 0 0
          0 0 0 0 0 0
          0 0 0 0 0 0
          0 0 0 0 0 0
          0 0 0 0 0 0
          0 0 0 0 0 0
          0 0 0 0 0 0
          0 0 0 0 0 0
          0 0 0 0 0 0
          0 0 0 0 0 0
          0 0 0 0 0 0
          0 0 0 0 0 0
          0 0 0 0 0 0
          0 0 0 0 0 0
          0 0 0 0 0 0
          0 0 0 0 0 0
          0 0 0 0 0 0
          0 0 0 0 0 0
          0 0 0 0 0 0
          0 0 0 0 0 0
          0 0 0 0 0 0
          0 0 0 0 0 0
          0 0 0 0 0 0
          0 0 0 0 0 0
          0 0 0 0 0 0
          0 0 0 0 0 0
          0 0 0 0 0 0
          0 0 0 0 0 0
          0 0 0 0 0 0
          0 0 0 0 0 0
          0 0 0 0 0 0
          0 0 0 0 0 0
          0 0 0 0 0 0
          0 0 0 0 0 0
          0 0 0 0 0 0
          0 0 0 0 0 0
          0 0 0 0 0 0
          0 0 0 0 0 0
          0 0 0 0 0 0
          0 0 0 0 0 0
          0 0 0 0 0 0
          0 0 0 0 0 0
          0 0 0 0 0 0
          0 0 0 0 0 0
          0 0 0 0 0 0
          0 0 0 0 0 0
          0 0 0 0 0 0
          0 0 0 0 0 0
          0 0 0 0 0 0
          0 0 0 0 0 0
          0 0 0 0 0 0
          0 0 0 0 0 0
          0 0 0 0 0 0
          0 0 0 0 0 0
          0 0 0 0 0 0
          0 0 0 0 0 0
          0 0 0 0 0 0
          0 0 0 0 0 0
          0 0 0 0 0 0
          0 0 0 0 0 0
          0 0 0 0 0 0
          0 0 0 0 0 0
          0 0 0 0 0 0
          0 0 0 0 0 0
          0 0 0 0 0 0
          0 0 0 0 0 0
          0 0 0 0 0 0
          0 0 0 0 0 0
          0 0 0 0 0 0
          0 0 0 0 0 0
          0 0 0 0 0 0
          0 0 0 0 0 0
          0 0 0 0 0 0
          0 0 0 0 0 0
          0 0 0 0 0 0
          0 0 0 0 0 0
          0 0 0 0 0 0
          0 0 0 0 0 0
          0 0 0 0 0 0
          0 0 0 0 0 0
          0 0 0 0 0 0
          0 0 0 0 0 0
          0 0 0 0 0 0
          0 0 0 0 0 0
          0 0 0 0 0 0
          0 0 0 0 0 0
          0 0 0 0 0 0
          0 0 0 0 0 0
          0 0 0 0 0 0
          0 0 0 0 0 0
          0 0 0 0 0 0
          0 0 0 0 0 0
          0 0 0 0 0 0
          0 0 0 0 0 0
          0 0 0 0 0 0
          0 0 0 0 0 0
          0 0 0 0 0 0
          0 0 0 0 0 0
          0 0 0 0 0 0
          0 0 0 0 0 0
          0 0 0 0 0 0
          0 0 0 0 0 0
          0 0 0 0 0 0
          0 0 0 0 0 0
          0 0 0 0 0 0
          0 0 0 0 0 0
          0 0 0 0 0 0
          0 0 0 0 0 0
          0 0 0 0 0 0
          0 0 0 0 0 0
          0 0 0 0 0 0
          0 0 0 0 0 0
          0 0 0 0 0 0
          0 0 0 0 0 0
          0 0 0 0 0 0
          0 0 0 0 0 0
          0 0 0 0 0 0
          0 0 0 0 0 0
          0 0 0 0 0 0
          0 0 0 0 0 0
          0 0 0 0 0 0
          0 0 0 0 0 0
          0 0 0 0 0 0
          0 0 0 0 0 0
          0 0 0 0 0 0
          0 0 0 0 0 0
          0 0 0 0 0 0
          0 0 0 0 0 0
          0 0 0 0 0 0
          0 0 0 0 0 0
          0 0 0 0 0 0
          0 0 0 0 0 0
          0 0 0 0 0 0
          0 0 0 0 0 0
          0 0 0 0 0 0
          0 0 0 0 0 0
          0 0 0 0 0 0
          0 0 0 0 0 0
          0 0 0 0 0 0
          0 0 0 0 0 0
          0 0 0 0 0 0
          0 0 0 0 0 0
          0 0 0 0 0 0
          0 0 0 0 0 0
          0 0 0 0 0 0
          0 0 0 0 0 0
          0 0 0 0 0 0
          0 0 0 0 0 0
          0 0 0 0 0 0
          0 0 0 0 0 0
          0 0 0 0 0 0
          0 0 0 0 0 0
          0 0 0 0 0 0
          0 0 0 0 0 0
          0 0 0 0 0 0
          0 0 0 0 0 0
          0 0 0 0 0 0
          0 0 0 0 0 0
          0 0 0 0 0 0
          0 0 0 0 0 0
          0 0 0 0 0 0
          0 0 0 0 0 0
          0 0 0 0 0 0
          0 0 0 0 0 0
          0 0 0 0 0 0
          0 0 0 0 0 0
          0 0 0 0 0 0
          0 0 0 0 0 0
          0 0 0 0 0 0
          0 0 0 0 0 0
          0 0 0 0 0 0
          0 0 0 0 0 0
          0 0 0 0 0 0
          0 0 0 0 0 0
          0 0 0 0 0 0
          0 0 0 0 0 0
          0 0 0 0 0 0
          0 0 0 0 0 0
          0 0 0 0 0 0
          0 0 0 0 0 0
          0 0 0 0 0 0
          0 0 0 0 0 0
          0 0 0 0 0 0
          0 0 0 0 0 0
          0 0 0 0 0 0
          0 0 0 0 0 0
          0 0 0 0 0 0
          0 0 0 0 0 0
          0 0 0 0 0 0
          0 0 0 0 0 0
          0 0 0 0 0 0
          0 0 0 0 0 0
          0 0 0 0 0 0
          0 0 0 0 0 0
          0 0 0 0 0 0
          0 0 0 0 0 0
          0 0 0 0 0 0
          0 0 0 0 0 0
          0 0 0 0 0 0
          0 0 0 0 0 0
          0 0 0 0 0 0
          0 0 0 0 0 0
          0 0 0 0 0 0
          0 0 0 0 0 0
          0 0 0 0 0 0
          0 0 0 0 0 0
          0 0 0 0 0 0
          0 0 0 0 0 0
          0 0 0 0 0 0
          0 0 0 0 0 0
          0 0 0 0 0 0
          0 0 0 0 0 0
          0 0 0 0 0 0
          0 0 0 0 0 0
          0 0 0 0 0 0
          0 0 0 0 0 0
          0 0 0 0 0 0
          0 0 0 0 0 0
          0 0 0 0 0 0
          0 0 0 0 0 0
          0 0 0 0 0 0
          0 0 0 0 0 0
          0 0 0 0 0 0
          0 0 0 0 0 0
          0 0 0 0 0 0
          0 0 0 0 0 0
          0 0 0 0 0 0
          0 0 0 0 0 0
          0 0 0 0 0 0
          0 0 0 0 0 0
          0 0 0 0 0 0
          0 0 0 0 0 0
          0 0 0 0 0 0
          0 0 0 0 0 0
          0 0 0 0 0 0
          0 0 0 0 0 0
          0 0 0 0 0 0
          0 0 0 0 0 0
          0 0 0 0 0 0
          0 0 0 0 0 0
          0 0 0 0 0 0
          0 0 0 0 0 0
          0 0 0 0 0 0
          0 0 0 0 0 0
          0 0 0 0 0 0
          0 0 0 0 0 0
          0 0 0 0 0 0
          0 0 0 0 0 0
          0 0 0 0 0 0
          0 0 0 0 0 0
          0 0 0 0 0 0
          0 0 0 0 0 0
          0 0 0 0 0 0
          0 0 0 0 0 0
          0 0 0 0 0 0
          0 0 0 0 0 0
          0 0 0 0 0 0
          0 0 0 0 0 0
          0 0 0 0 0 0
          0 0 0 0 0 0
          0 0 0 0 0 0
          0 0 0 0 0 0
          0 0 0 0 0 0
          0 0 0 0 0 0
          0 0 0 0 0 0
          0 0 0 0 0 0
          0 0 0 0 0 0
          0 0 0 0 0 0
          0 0 0 0 0 0
          0 0 0 0 0 0
          0 0 0 0 0 0
          0 0 0 0 0 0
          0 0 0 0 0 0
          0 0 0 0 0 0
          0 0 0 0 0 0
          0 0 0 0 0 0
          0 0 0 0 0 0
          0 0 0 0 0 0
          0 0 0 0 0 0
          0 0 0 0 0 0
          0 0 0 0 0 0
          0 0 0 0 0 0
          0 0 0 0 0 0
          0 0 0 0 0 0
          0 0 0 0 0 0
          0 0 0 0 0 0
          0 0 0 0 0 0
          0 0 0 0 0 0
          0 0 0 0 0 0
          0 0 0 0 0 0
          0 0 0 0 0 0
          0 0 0 0 0 0
          0 0 0 0 0 0
          0 0 0 0 0 0
          0 0 0 0 0 0
          0 0 0 0 0 0
          0 0 0 0 0 0
          0 0 0 0 0 0
          0 0 0 0 0 0
          0 0 0 0 0 0
          0 0 0 0 0 0
          0 0 0 0 0 0
          0 0 0 0 0 0
          0 0 0 0 0 0
          0 0 0 0 0 0
          0 0 0 0 0 0
          0 0 0 0 0 0
          0 0 0 0 0 0
          0 0 0 0 0 0
          0 0 0 0 0 0
          0 0 0 0 0 0
          0 0 0 0 0 0
          0 0 0 0 0 0
          0 0 0 0 0 0
          0 0 0 0 0 0
          0 0 0 0 0 0
          0 0 0 0 0 0
          0 0 0 0 0 0
          0 0 0 0 0 0
          0 0 0 0 0 0
          0 0 0 0 0 0
          0 0 0 0 0 0
          0 0 0 0 0 0
          0 0 0 0 0 0
          0 0 0 0 0 0
          0 0 0 0 0 0
          0 0 0 0 0 0
          0 0 0 0 0 0
          0 0 0 0 0 0
          0 0 0 0 0 0
          0 0 0 0 0 0
          0 0 0 0 0 0
          0 0 0 0 0 0
          0 0 0 0 0 0
          0 0 0 0 0 0
          0 0 0 0 0 0
          0 0 0 0 0 0
          0 0 0 0 0 0
          0 0 0 0 0 0
          0 0 0 0 0 0
          0 0 0 0 0 0
          0 0 0 0 0 0
          0 0 0 0 0 0
          0 0 0 0 0 0
          0 0 0 0 0 0
          0 0 0 0 0 0
          0 0 0 0 0 0
          0 0 0 0 0 0
          0 0 0 0 0 0
          0 0 0 0 0 0
          0 0 0 0 0 0
          0 0 0 0 0 0
          0 0 0 0 0 0
          0 0 0 0 0 0
          0 0 0 0 0 0
          0 0 0 0 0 0
          0 0 0 0 0 0
          0 0 0 0 0 0
          0 0 0 0 0 0
          0 0 0 0 0 0
          0 0 0 0 0 0
          0 0 0 0 0 0
          0 0 0 0 0 0
          0 0 0 0 0 0
          0 0 0 0 0 0
          0 0 0 0 0 0
          0 0 0 0 0 0
          0 0 0 0 0 0
          0 0 0 0 0 0
          0 0 0 0 0 0
          0 0 0 0 0 0
          0 0 0 0 0 0
          0 0 0 0 0 0
          0 0 0 0 0 0
          0 0 0 0 0 0
          0 0 0 0 0 0
          0 0 0 0 0 0
          0 0 0 0 0 0
          0 0 0 0 0 0
          0 0 0 0 0 0
          0 0 0 0 0 0
          0 0 0 0 0 0
          0 0 0 0 0 0
          0 0 0 0 0 0
          0 0 0 0 0 0
          0 0 0 0 0 0
          0 0 0 0 0 0
          0 0 0 0 0 0
          0 0 0 0 0 0
          0 0 0 0 0 0
          0 0 0 0 0 0
          0 0 0 0 0 0
          0 0 0 0 0 0
          0 0 0 0 0 0
          0 0 0 0 0 0
          0 0 0 0 0 0
          0 0 0 0 0 0
          0 0 0 0 0 0
          0 0 0 0 0 0
          0 0 0 0 0 0
          0 0 0 0 0 0
          0 0 0 0 0 0
          0 0 0 0 0 0
          0 0 0 0 0 0
          0 0 0 0 0 0
          0 0 0 0 0 0
          0 0 0 0 0 0
          0 0 0 0 0 0
          0 0 0 0 0 0
          0 0 0 0 0 0
          0 0 0 0 0 0
          0 0 0 0 0 0
          0 0 0 0 0 0
          0 0 0 0 0 0
          0 0 0 0 0 0
          0 0 0 0 0 0
          0 0 0 0 0 0
          0 0 0 0 0 0
          0 0 0 0 0 0
          0 0 0 0 0 0
          0 0 0 0 0 0
          0 0 0 0 0 0
          0 0 0 0 0 0
          0 0 0 0 0 0
          0 0 0 0 0 0
          0 0 0 0 0 0
          0 0 0 0 0 0
          0 0 0 0 0 0
          0 0 0 0 0 0
          0 0 0 0 0 0
          0 0 0 0 0 0
          0 0 0 0 0 0
          0 0 0 0 0 0
          0 0 0 0 0 0
          0 0 0 0 0 0
          0 0 0 0 0 0
          0 0 0 0 0 0
          0 0 0 0 0 0
          0 0 0 0 0 0
          0 0 0 0 0 0
          0 0 0 0 0 0
          0 0 0 0 0 0
          0 0 0 0 0 0
          0 0 0 0 0 0
          0 0 0 0 0 0
          0 0 0 0 0 0
          0 0 0 0 0 0
          0 0 0 0 0 0
          0 0 0 0 0 0
          0 0 0 0 0 0
          0 0 0 0 0 0
          0 0 0 0 0 0
          0 0 0 0 0 0
          0 0 0 0 0 0
          0 0 0 0 0 0
          0 0 0 0 0 0
          0 0 0 0 0 0
          0 0 0 0 0 0
          0 0 0 0 0 0
          0 0 0 0 0 0
          0 0 0 0 0 0
          0 0 0 0 0 0
          0 0 0 0 0 0
          0 0 0 0 0 0
          0 0 0 0 0 0
          0 0 0 0 0 0
          0 0 0 0 0 0
          0 0 0 0 0 0
          0 0 0 0 0 0
          0 0 0 0 0 0
          0 0 0 0 0 0
          0 0 0 0 0 0
          0 0 0 0 0 0
          0 0 0 0 0 0
          0 0 0 0 0 0
          0 0 0 0 0 0
          0 0 0 0 0 0
          0 0 0 0 0 0
          0 0 0 0 0 0
          0 0 0 0 0 0
          0 0 0 0 0 0
          0 0 0 0 0 0
          0 0 0 0 0 0
          0 0 0 0 0 0
          0 0 0 0 0 0
          0 0 0 0 0 0
          0 0 0 0 0 0
          0 0 0 0 0 0
          0 0 0 0 0 0
          0 0 0 0 0 0
          0 0 0 0 0 0
          0 0 0 0 0 0
          0 0 0 0 0 0
          0 0 0 0 0 0
          0 0 0 0 0 0
          0 0 0 0 0 0
          0 0 0 0 0 0
          0 0 0 0 0 0
          0 0 0 0 0 0
          0 0 0 0 0 0
          0 0 0 0 0 0
          0 0 0 0 0 0
          0 0 0 0 0 0
          0 0 0 0 0 0
          0 0 0 0 0 0
          0 0 0 0 0 0
          0 0 0 0 0 0
          0 0 0 0 0 0
          0 0 0 0 0 0
          0 0 0 0 0 0
          0 0 0 0 0 0
          0 0 0 0 0 0
          0 0 0 0 0 0
          0 0 0 0 0 0
          0 0 0 0 0 0
          0 0 0 0 0 0
          0 0 0 0 0 0
          0 0 0 0 0 0
          0 0 0 0 0 0
          0 0 0 0 0 0
          0 0 0 0 0 0
          0 0 0 0 0 0
          0 0 0 0 0 0
          0 0 0 0 0 0
          0 0 0 0 0 0
          0 0 0 0 0 0
          0 0 0 0 0 0
          0 0 0 0 0 0
          0 0 0 0 0 0
          0 0 0 0 0 0
          0 0 0 0 0 0
          0 0 0 0 0 0
          0 0 0 0 0 0
          0 0 0 0 0 0
          0 0 0 0 0 0
          0 0 0 0 0 0
          0 0 0 0 0 0
          0 0 0 0 0 0
          0 0 0 0 0 0
          0 0 0 0 0 0
          0 0 0 0 0 0
          0 0 0 0 0 0
          0 0 0 0 0 0
          0 0 0 0 0 0
          0 0 0 0 0 0
          0 0 0 0 0 0
          0 0 0 0 0 0
          0 0 0 0 0 0
          0 0 0 0 0 0
          0 0 0 0 0 0
          0 0 0 0 0 0
          0 0 0 0 0 0
          0 0 0 0 0 0
          0 0 0 0 0 0
          0 0 0 0 0 0
          0 0 0 0 0 0
          0 0 0 0 0 0
          0 0 0 0 0 0
          0 0 0 0 0 0
          0 0 0 0 0 0
          0 0 0 0 0 0
          0 0 0 0 0 0
          0 0 0 0 0 0
          0 0 0 0 0 0
          0 0 0 0 0 0
          0 0 0 0 0 0
          0 0 0 0 0 0
          0 0 0 0 0 0
          0 0 0 0 0 0
          0 0 0 0 0 0
          0 0 0 0 0 0
          0 0 0 0 0 0
          0 0 0 0 0 0
          0 0 0 0 0 0
          0 0 0 0 0 0
          0 0 0 0 0 0
          0 0 0 0 0 0
          0 0 0 0 0 0
          0 0 0 0 0 0
          0 0 0 0 0 0
          0 0 0 0 0 0
          0 0 0 0 0 0
          0 0 0 0 0 0
          0 0 0 0 0 0
          0 0 0 0 0 0
          0 0 0 0 0 0
          0 0 0 0 0 0
          0 0 0 0 0 0
          0 0 0 0 0 0
          0 0 0 0 0 0
          0 0 0 0 0 0
          0 0 0 0 0 0
          0 0 0 0 0 0
          0 0 0 0 0 0
          0 0 0 0 0 0
          0 0 0 0 0 0
          0 0 0 0 0 0
          0 0 0 0 0 0
          0 0 0 0 0 0
          0 0 0 0 0 0
          0 0 0 0 0 0
          0 0 0 0 0 0
          0 0 0 0 0 0
          0 0 0 0 0 0
          0 0 0 0 0 0
          0 0 0 0 0 0
          0 0 0 0 0 0
          0 0 0 0 0 0
          0 0 0 0 0 0
          0 0 0 0 0 0
          0 0 0 0 0 0
          0 0 0 0 0 0
          0 0 0 0 0 0
          0 0 0 0 0 0
          0 0 0 0 0 0
          0 0 0 0 0 0
          0 0 0 0 0 0
          0 0 0 0 0 0
          0 0 0 0 0 0
          0 0 0 0 0 0
          0 0 0 0 0 0
          0 0 0 0 0 0
          0 0 0 0 0 0
          0 0 0 0 0 0
          0 0 0 0 0 0
          0 0 0 0 0 0
          0 0 0 0 0 0
          0 0 0 0 0 0
          0 0 0 0 0 0
          0 0 0 0 0 0
          0 0 0 0 0 0
          0 0 0 0 0 0
          0 0 0 0 0 0
          0 0 0 0 0 0
          0 0 0 0 0 0
          0 0 0 0 0 0
          0 0 0 0 0 0
          0 0 0 0 0 0
          0 0 0 0 0 0
          0 0 0 0 0 0
          0 0 0 0 0 0
          0 0 0 0 0 0
          0 0 0 0 0 0
          0 0 0 0 0 0
          0 0 0 0 0 0
          0 0 0 0 0 0
          0 0 0 0 0 0
          0 0 0 0 0 0
          0 0 0 0 0 0
          0 0 0 0 0 0
          0 0 0 0 0 0
          0 0 0 0 0 0
          0 0 0 0 0 0
          0 0 0 0 0 0
          0 0 0 0 0 0
          0 0 0 0 0 0
          0 0 0 0 0 0
          0 0 0 0 0 0
          0 0 0 0 0 0
          0 0 0 0 0 0
          0 0 0 0 0 0
          0 0 0 0 0 0
          0 0 0 0 0 0
          0 0 0 0 0 0
          0 0 0 0 0 0
          0 0 0 0 0 0
          0 0 0 0 0 0
          0 0 0 0 0 0
          0 0 0 0 0 0
          0 0 0 0 0 0
          0 0 0 0 0 0
          0 0 0 0 0 0
          0 0 0 0 0 0
          0 0 0 0 0 0
          0 0 0 0 0 0
          0 0 0 0 0 0
          0 0 0 0 0 0
          0 0 0 0 0 0
          0 0 0 0 0 0
          0 0 0 0 0 0
          0 0 0 0 0 0
          0 0 0 0 0 0
          0 0 0 0 0 0
          0 0 0 0 0 0
          0 0 0 0 0 0
          0 0 0 0 0 0
          0 0 0 0 0 0
          0 0 0 0 0 0
          0 0 0 0 0 0
          0 0 0 0 0 0
          0 0 0 0 0 0
          0 0 0 0 0 0
          0 0 0 0 0 0
          0 0 0 0 0 0
          0 0 0 0 0 0
          0 0 0 0 0 0
          0 0 0 0 0 0
          0 0 0 0 0 0
          0 0 0 0 0 0
          0 0 0 0 0 0
          0 0 0 0 0 0
          0 0 0 0 0 0
          0 0 0 0 0 0
          0 0 0 0 0 0
          0 0 0 0 0 0
          0 0 0 0 0 0
          0 0 0 0 0 0
          0 0 0 0 0 0
          0 0 0 0 0 0
          0 0 0 0 0 0
          0 0 0 0 0 0
          0 0 0 0 0 0
          0 0 0 0 0 0
          0 0 0 0 0 0
          0 0 0 0 0 0
          0 0 0 0 0 0
          0 0 0 0 0 0
          0 0 0 0 0 0
          0 0 0 0 0 0
          0 0 0 0 0 0
          0 0 0 0 0 0
          0 0 0 0 0 0
          0 0 0 0 0 0
          0 0 0 0 0 0
          0 0 0 0 0 0
          0 0 0 0 0 0
          0 0 0 0 0 0
          0 0 0 0 0 0
          0 0 0 0 0 0
          0 0 0 0 0 0
          0 0 0 0 0 0
          0 0 0 0 0 0
          0 0 0 0 0 0
          0 0 0 0 0 0
          0 0 0 0 0 0
          0 0 0 0 0 0
          0 0 0 0 0 0
          0 0 0 0 0 0
          0 0 0 0 0 0
          0 0 0 0 0 0
          0 0 0 0 0 0
          0 0 0 0 0 0
          0 0 0 0 0 0
          0 0 0 0 0 0
          0 0 0 0 0 0
          0 0 0 0 0 0
          0 0 0 0 0 0
          0 0 0 0 0 0
          0 0 0 0 0 0
          0 0 0 0 0 0
          0 0 0 0 0 0
          0 0 0 0 0 0
          0 0 0 0 0 0
          0 0 0 0 0 0
          0 0 0 0 0 0
          0 0 0 0 0 0
          0 0 0 0 0 0
          0 0 0 0 0 0
          0 0 0 0 0 0
          0 0 0 0 0 0
          0 0 0 0 0 0
          0 0 0 0 0 0
          0 0 0 0 0 0
          0 0 0 0 0 0
          0 0 0 0 0 0
          0 0 0 0 0 0
          0 0 0 0 0 0
          0 0 0 0 0 0
          0 0 0 0 0 0
          0 0 0 0 0 0
          0 0 0 0 0 0
          0 0 0 0 0 0
          0 0 0 0 0 0
          0 0 0 0 0 0
          0 0 0 0 0 0
          0 0 0 0 0 0
          0 0 0 0 0 0
          0 0 0 0 0 0
          0 0 0 0 0 0
          0 0 0 0 0 0
          0 0 0 0 0 0
          0 0 0 0 0 0
          0 0 0 0 0 0
          0 0 0 0 0 0
          0 0 0 0 0 0
          0 0 0 0 0 0
          0 0 0 0 0 0
          0 0 0 0 0 0
          0 0 0 0 0 0
          0 0 0 0 0 0
          0 0 0 0 0 0
          0 0 0 0 0 0
          0 0 0 0 0 0
          0 0 0 0 0 0
          0 0 0 0 0 0
          0 0 0 0 0 0
          0 0 0 0 0 0
          0 0 0 0 0 0
          0 0 0 0 0 0
          0 0 0 0 0 0
          0 0 0 0 0 0
          0 0 0 0 0 0
          0 0 0 0 0 0
          0 0 0 0 0 0
          0 0 0 0 0 0
          0 0 0 0 0 0
          0 0 0 0 0 0
          0 0 0 0 0 0
          0 0 0 0 0 0
          0 0 0 0 0 0
          0 0 0 0 0 0
          0 0 0 0 0 0
          0 0 0 0 0 0
          0 0 0 0 0 0
          0 0 0 0 0 0
          0 0 0 0 0 0
          0 0 0 0 0 0
          0 0 0 0 0 0
          0 0 0 0 0 0
          0 0 0 0 0 0
          0 0 0 0 0 0
          0 0 0 0 0 0
          0 0 0 0 0 0
          0 0 0 0 0 0
          0 0 0 0 0 0
          0 0 0 0 0 0
          0 0 0 0 0 0
          0 0 0 0 0 0
          0 0 0 0 0 0
          0 0 0 0 0 0
          0 0 0 0 0 0
          0 0 0 0 0 0
          0 0 0 0 0 0
          0 0 0 0 0 0
          0 0 0 0 0 0
          0 0 0 0 0 0
          0 0 0 0 0 0
          0 0 0 0 0 0
          0 0 0 0 0 0
          0 0 0 0 0 0
          0 0 0 0 0 0
          0 0 0 0 0 0
          0 0 0 0 0 0
          0 0 0 0 0 0
          0 0 0 0 0 0
          0 0 0 0 0 0
          0 0 0 0 0 0
          0 0 0 0 0 0
          0 0 0 0 0 0
          0 0 0 0 0 0
          0 0 0 0 0 0
          0 0 0 0 0 0
          0 0 0 0 0 0
          0 0 0 0 0 0
          0 0 0 0 0 0
          0 0 0 0 0 0
          0 0 0 0 0 0
          0 0 0 0 0 0
          0 0 0 0 0 0
          0 0 0 0 0 0
          0 0 0 0 0 0
          0 0 0 0 0 0
          0 0 0 0 0 0
          0 0 0 0 0 0
          0 0 0 0 0 0
          0 0 0 0 0 0
          0 0 0 0 0 0
          0 0 0 0 0 0
          0 0 0 0 0 0
          0 0 0 0 0 0
          0 0 0 0 0 0
          0 0 0 0 0 0
          0 0 0 0 0 0
          0 0 0 0 0 0
          0 0 0 0 0 0
          0 0 0 0 0 0
          0 0 0 0 0 0
          0 0 0 0 0 0
          0 0 0 0 0 0
          0 0 0 0 0 0
          0 0 0 0 0 0
          0 0 0 0 0 0
          0 0 0 0 0 0
          0 0 0 0 0 0
          0 0 0 0 0 0
          0 0 0 0 0 0
          0 0 0 0 0 0
          0 0 0 0 0 0
          0 0 0 0 0 0
          0 0 0 0 0 0
          0 0 0 0 0 0
          0 0 0 0 0 0
          0 0 0 0 0 0
          0 0 0 0 0 0
          0 0 0 0 0 0
          0 0 0 0 0 0
          0 0 0 0 0 0
          0 0 0 0 0 0
          0 0 0 0 0 0
          0 0 0 0 0 0
          0 0 0 0 0 0
          0 0 0 0 0 0
          0 0 0 0 0 0
          0 0 0 0 0 0
          0 0 0 0 0 0
          0 0 0 0 0 0
          0 0 0 0 0 0
          0 0 0 0 0 0
          0 0 0 0 0 0
          0 0 0 0 0 0
          0 0 0 0 0 0
          0 0 0 0 0 0
          0 0 0 0 0 0
          0 0 0 0 0 0
          0 0 0 0 0 0
          0 0 0 0 0 0
          0 0 0 0 0 0
          0 0 0 0 0 0
          0 0 0 0 0 0
          0 0 0 0 0 0
          0 0 0 0 0 0
          0 0 0 0 0 0
          0 0 0 0 0 0
          0 0 0 0 0 0
          0 0 0 0 0 0
          0 0 0 0 0 0
          0 0 0 0 0 0
          0 0 0 0 0 0
          0 0 0 0 0 0
          0 0 0 0 0 0
          0 0 0 0 0 0
          0 0 0 0 0 0
          0 0 0 0 0 0
          0 0 0 0 0 0
          0 0 0 0 0 0
          0 0 0 0 0 0
          0 0 0 0 0 0
          0 0 0 0 0 0
          0 0 0 0 0 0
          0 0 0 0 0 0
          0 0 0 0 0 0
          0 0 0 0 0 0
          0 0 0 0 0 0
          0 0 0 0 0 0
          0 0 0 0 0 0
          0 0 0 0 0 0
          0 0 0 0 0 0
          0 0 0 0 0 0
          0 0 0 0 0 0
          0 0 0 0 0 0
          0 0 0 0 0 0
          0 0 0 0 0 0
          0 0 0 0 0 0
          0 0 0 0 0 0
          0 0 0 0 0 0
          0 0 0 0 0 0
          0 0 0 0 0 0
          0 0 0 0 0 0
          0 0 0 0 0 0
          0 0 0 0 0 0
          0 0 0 0 0 0
          0 0 0 0 0 0
          0 0 0 0 0 0
          0 0 0 0 0 0
          0 0 0 0 0 0
          0 0 0 0 0 0
          0 0 0 0 0 0
          0 0 0 0 0 0
          0 0 0 0 0 0
          0 0 0 0 0 0
          0 0 0 0 0 0
          0 0 0 0 0 0
          0 0 0 0 0 0
          0 0 0 0 0 0
          0 0 0 0 0 0
          0 0 0 0 0 0
          0 0 0 0 0 0
          0 0 0 0 0 0
          0 0 0 0 0 0
          0 0 0 0 0 0
          0 0 0 0 0 0
          0 0 0 0 0 0
          0 0 0 0 0 0
          0 0 0 0 0 0
          0 0 0 0 0 0
          0 0 0 0 0 0
          0 0 0 0 0 0
          0 0 0 0 0 0
          0 0 0 0 0 0
          0 0 0 0 0 0
          0 0 0 0 0 0
          0 0 0 0 0 0
          0 0 0 0 0 0
          0 0 0 0 0 0
          0 0 0 0 0 0
          0 0 0 0 0 0
          0 0 0 0 0 0
          0 0 0 0 0 0
          0 0 0 0 0 0
          0 0 0 0 0 0
          0 0 0 0 0 0
          0 0 0 0 0 0
          0 0 0 0 0 0
          0 0 0 0 0 0
          0 0 0 0 0 0
          0 0 0 0 0 0
          0 0 0 0 0 0
          0 0 0 0 0 0
          0 0 0 0 0 0
          0 0 0 0 0 0
          0 0 0 0 0 0
          0 0 0 0 0 0
          0 0 0 0 0 0
          0 0 0 0 0 0
          0 0 0 0 0 0
          0 0 0 0 0 0
          0 0 0 0 0 0
          0 0 0 0 0 0
          0 0 0 0 0 0
          0 0 0 0 0 0
          0 0 0 0 0 0
          0 0 0 0 0 0
          0 0 0 0 0 0
          0 0 0 0 0 0
          0 0 0 0 0 0
          0 0 0 0 0 0
          0 0 0 0 0 0
          0 0 0 0 0 0
          0 0 0 0 0 0
          0 0 0 0 0 0
          0 0 0 0 0 0
          0 0 0 0 0 0
          0 0 0 0 0 0
          0 0 0 0 0 0
          0 0 0 0 0 0
          0 0 0 0 0 0
          0 0 0 0 0 0
          0 0 0 0 0 0
          0 0 0 0 0 0
          0 0 0 0 0 0
          0 0 0 0 0 0
          0 0 0 0 0 0
          0 0 0 0 0 0
          0 0 0 0 0 0
          0 0 0 0 0 0
          0 0 0 0 0 0
          0 0 0 0 0 0
          0 0 0 0 0 0
          0 0 0 0 0 0
          0 0 0 0 0 0
          0 0 0 0 0 0
          0 0 0 0 0 0
          0 0 0 0 0 0
          0 0 0 0 0 0
          0 0 0 0 0 0
          0 0 0 0 0 0
          0 0 0 0 0 0
          0 0 0 0 0 0
          0 0 0 0 0 0
          0 0 0 0 0 0
          0 0 0 0 0 0
          0 0 0 0 0 0
          0 0 0 0 0 0
          0 0 0 0 0 0
          0 0 0 0 0 0
          0 0 0 0 0 0
          0 0 0 0 0 0
          0 0 0 0 0 0
          0 0 0 0 0 0
          0 0 0 0 0 0
          0 0 0 0 0 0
          0 0 0 0 0 0
          0 0 0 0 0 0
          0 0 0 0 0 0
          0 0 0 0 0 0
          0 0 0 0 0 0
          0 0 0 0 0 0
          0 0 0 0 0 0
          0 0 0 0 0 0
          0 0 0 0 0 0
          0 0 0 0 0 0
          0 0 0 0 0 0
          0 0 0 0 0 0
          0 0 0 0 0 0
          0 0 0 0 0 0
          0 0 0 0 0 0
          0 0 0 0 0 0
          0 0 0 0 0 0
          0 0 0 0 0 0
          0 0 0 0 0 0
          0 0 0 0 0 0
          0 0 0 0 0 0
          0 0 0 0 0 0
          0 0 0 0 0 0
          0 0 0 0 0 0
          0 0 0 0 0 0
          0 0 0 0 0 0
          0 0 0 0 0 0
          0 0 0 0 0 0
          0 0 0 0 0 0
          0 0 0 0 0 0
          0 0 0 0 0 0
          0 0 0 0 0 0
          0 0 0 0 0 0
          0 0 0 0 0 0
          0 0 0 0 0 0
          0 0 0 0 0 0
          0 0 0 0 0 0
          0 0 0 0 0 0
          0 0 0 0 0 0
          0 0 0 0 0 0
          0 0 0 0 0 0
          0 0 0 0 0 0
          0 0 0 0 0 0
          0 0 0 0 0 0
          0 0 0 0 0 0
          0 0 0 0 0 0
          0 0 0 0 0 0
          0 0 0 0 0 0
          0 0 0 0 0 0
          0 0 0 0 0 0
          0 0 0 0 0 0
          0 0 0 0 0 0
          0 0 0 0 0 0
          0 0 0 0 0 0
          0 0 0 0 0 0
          0 0 0 0 0 0
          0 0 0 0 0 0
          0 0 0 0 0 0
          0 0 0 0 0 0
          0 0 0 0 0 0
          0 0 0 0 0 0
          0 0 0 0 0 0
          0 0 0 0 0 0
          0 0 0 0 0 0
          0 0 0 0 0 0
          0 0 0 0 0 0
          0 0 0 0 0 0
          0 0 0 0 0 0
          0 0 0 0 0 0
          0 0 0 0 0 0
          0 0 0 0 0 0
          0 0 0 0 0 0
          0 0 0 0 0 0
          0 0 0 0 0 0
          0 0 0 0 0 0
          0 0 0 0 0 0
          0 0 0 0 0 0
          0 0 0 0 0 0
          0 0 0 0 0 0
          0 0 0 0 0 0
          0 0 0 0 0 0
          0 0 0 0 0 0
          0 0 0 0 0 0
          0 0 0 0 0 0
          0 0 0 0 0 0
          0 0 0 0 0 0
          0 0 0 0 0 0
          0 0 0 0 0 0
          0 0 0 0 0 0
          0 0 0 0 0 0
          0 0 0 0 0 0
          0 0 0 0 0 0
          0 0 0 0 0 0
          0 0 0 0 0 0
          0 0 0 0 0 0
          0 0 0 0 0 0
          0 0 0 0 0 0
          0 0 0 0 0 0
          0 0 0 0 0 0
          0 0 0 0 0 0
          0 0 0 0 0 0
          0 0 0 0 0 0
          0 0 0 0 0 0
          0 0 0 0 0 0
          0 0 0 0 0 0
          0 0 0 0 0 0
          0 0 0 0 0 0
          0 0 0 0 0 0
          0 0 0 0 0 0
          0 0 0 0 0 0
          0 0 0 0 0 0
          0 0 0 0 0 0
          0 0 0 0 0 0
          0 0 0 0 0 0
          0 0 0 0 0 0
          0 0 0 0 0 0
          0 0 0 0 0 0
          0 0 0 0 0 0
          0 0 0 0 0 0
          0 0 0 0 0 0
          0 0 0 0 0 0
          0 0 0 0 0 0
          0 0 0 0 0 0
          0 0 0 0 0 0
          0 0 0 0 0 0
          0 0 0 0 0 0
          0 0 0 0 0 0
          0 0 0 0 0 0
          0 0 0 0 0 0
          0 0 0 0 0 0
          0 0 0 0 0 0
          0 0 0 0 0 0
          0 0 0 0 0 0
          0 0 0 0 0 0
          0 0 0 0 0 0
          0 0 0 0 0 0
          0 0 0 0 0 0
          0 0 0 0 0 0
          0 0 0 0 0 0
          0 0 0 0 0 0
          0 0 0 0 0 0
          0 0 0 0 0 0
          0 0 0 0 0 0
          0 0 0 0 0 0
          0 0 0 0 0 0
          0 0 0 0 0 0
          0 0 0 0 0 0
          0 0 0 0 0 0
          0 0 0 0 0 0
          0 0 0 0 0 0
          0 0 0 0 0 0
          0 0 0 0 0 0
          0 0 0 0 0 0
          0 0 0 0 0 0
          0 0 0 0 0 0
          0 0 0 0 0 0
          0 0 0 0 0 0
          0 0 0 0 0 0
          0 0 0 0 0 0
          0 0 0 0 0 0
          0 0 0 0 0 0
          0 0 0 0 0 0
          0 0 0 0 0 0
          0 0 0 0 0 0
          0 0 0 0 0 0
          0 0 0 0 0 0
          0 0 0 0 0 0
          0 0 0 0 0 0
          0 0 0 0 0 0
          0 0 0 0 0 0
          0 0 0 0 0 0
          0 0 0 0 0 0
          0 0 0 0 0 0
          0 0 0 0 0 0
          0 0 0 0 0 0
          0 0 0 0 0 0
          0 0 0 0 0 0
          0 0 0 0 0 0
          0 0 0 0 0 0
          0 0 0 0 0 0
          0 0 0 0 0 0
          0 0 0 0 0 0
          0 0 0 0 0 0
          0 0 0 0 0 0
          0 0 0 0 0 0
          0 0 0 0 0 0
          0 0 0 0 0 0
          0 0 0 0 0 0
          0 0 0 0 0 0
          0 0 0 0 0 0
          0 0 0 0 0 0
          0 0 0 0 0 0
          0 0 0 0 0 0
          0 0 0 0 0 0
          0 0 0 0 0 0
          0 0 0 0 0 0
          0 0 0 0 0 0
          0 0 0 0 0 0
          0 0 0 0 0 0
          0 0 0 0 0 0
          0 0 0 0 0 0
          0 0 0 0 0 0
          0 0 0 0 0 0
          0 0 0 0 0 0
          0 0 0 0 0 0
          0 0 0 0 0 0
          0 0 0 0 0 0
          0 0 0 0 0 0
          0 0 0 0 0 0
          0 0 0 0 0 0
          0 0 0 0 0 0
          0 0 0 0 0 0
          0 0 0 0 0 0
          0 0 0 0 0 0
          0 0 0 0 0 0
          0 0 0 0 0 0
          0 0 0 0 0 0
          0 0 0 0 0 0
          0 0 0 0 0 0
          0 0 0 0 0 0
          0 0 0 0 0 0
          0 0 0 0 0 0
          0 0 0 0 0 0
          0 0 0 0 0 0
          0 0 0 0 0 0
          0 0 0 0 0 0
          0 0 0 0 0 0
          0 0 0 0 0 0
          0 0 0 0 0 0
          0 0 0 0 0 0
          0 0 0 0 0 0
          0 0 0 0 0 0
          0 0 0 0 0 0
          0 0 0 0 0 0
          0 0 0 0 0 0
          0 0 0 0 0 0
          0 0 0 0 0 0
          0 0 0 0 0 0
          0 0 0 0 0 0
          0 0 0 0 0 0
          0 0 0 0 0 0
          0 0 0 0 0 0
          0 0 0 0 0 0
          0 0 0 0 0 0
          0 0 0 0 0 0
          0 0 0 0 0 0
          0 0 0 0 0 0
          0 0 0 0 0 0
          0 0 0 0 0 0
          0 0 0 0 0 0
          0 0 0 0 0 0
          0 0 0 0 0 0
          0 0 0 0 0 0
          0 0 0 0 0 0
          0 0 0 0 0 0
          0 0 0 0 0 0
          0 0 0 0 0 0
          0 0 0 0 0 0
          0 0 0 0 0 0
          0 0 0 0 0 0
          0 0 0 0 0 0
          0 0 0 0 0 0
          0 0 0 0 0 0
          0 0 0 0 0 0
          0 0 0 0 0 0
          0 0 0 0 0 0
          0 0 0 0 0 0
          0 0 0 0 0 0
          0 0 0 0 0 0
          0 0 0 0 0 0
          0 0 0 0 0 0
          0 0 0 0 0 0
          0 0 0 0 0 0
          0 0 0 0 0 0
          0 0 0 0 0 0
          0 0 0 0 0 0
          0 0 0 0 0 0
          0 0 0 0 0 0
          0 0 0 0 0 0
          0 0 0 0 0 0
          0 0 0 0 0 0
          0 0 0 0 0 0
          0 0 0 0 0 0
          0 0 0 0 0 0
          0 0 0 0 0 0
          0 0 0 0 0 0
          0 0 0 0 0 0
          0 0 0 0 0 0
          0 0 0 0 0 0
          0 0 0 0 0 0
          0 0 0 0 0 0
          0 0 0 0 0 0
          0 0 0 0 0 0
          0 0 0 0 0 0
          0 0 0 0 0 0
          0 0 0 0 0 0
          0 0 0 0 0 0
          0 0 0 0 0 0
          0 0 0 0 0 0
          0 0 0 0 0 0
          0 0 0 0 0 0
          0 0 0 0 0 0
          0 0 0 0 0 0
          0 0 0 0 0 0
          0 0 0 0 0 0
          0 0 0 0 0 0
          0 0 0 0 0 0
          0 0 0 0 0 0
          0 0 0 0 0 0
          0 0 0 0 0 0
          0 0 0 0 0 0
          0 0 0 0 0 0
          0 0 0 0 0 0
          0 0 0 0 0 0
          0 0 0 0 0 0
          0 0 0 0 0 0
          0 0 0 0 0 0
          0 0 0 0 0 0
          0 0 0 0 0 0
          0 0 0 0 0 0
          0 0 0 0 0 0
          0 0 0 0 0 0
          0 0 0 0 0 0
          0 0 0 0 0 0
          0 0 0 0 0 0
          0 0 0 0 0 0
          0 0 0 0 0 0
          0 0 0 0 0 0
          0 0 0 0 0 0
          0 0 0 0 0 0
          0 0 0 0 0 0
          0 0 0 0 0 0
          0 0 0 0 0 0
          0 0 0 0 0 0
          0 0 0 0 0 0
          0 0 0 0 0 0
          0 0 0 0 0 0
          0 0 0 0 0 0
          0 0 0 0 0 0
          0 0 0 0 0 0
          0 0 0 0 0 0
          0 0 0 0 0 0
          0 0 0 0 0 0
          0 0 0 0 0 0
          0 0 0 0 0 0
          0 0 0 0 0 0
          0 0 0 0 0 0
          0 0 0 0 0 0
          0 0 0 0 0 0
          0 0 0 0 0 0
          0 0 0 0 0 0
          0 0 0 0 0 0
          0 0 0 0 0 0
          0 0 0 0 0 0
          0 0 0 0 0 0
          0 0 0 0 0 0
          0 0 0 0 0 0
          0 0 0 0 0 0
          0 0 0 0 0 0
          0 0 0 0 0 0
          0 0 0 0 0 0
          0 0 0 0 0 0
          0 0 0 0 0 0
          0 0 0 0 0 0
          0 0 0 0 0 0
          0 0 0 0 0 0
          0 0 0 0 0 0
          0 0 0 0 0 0
          0 0 0 0 0 0
          0 0 0 0 0 0
          0 0 0 0 0 0
          0 0 0 0 0 0
          0 0 0 0 0 0
          0 0 0 0 0 0
          0 0 0 0 0 0
          0 0 0 0 0 0
          0 0 0 0 0 0
          0 0 0 0 0 0
          0 0 0 0 0 0
          0 0 0 0 0 0
          0 0 0 0 0 0
          0 0 0 0 0 0
          0 0 0 0 0 0
          0 0 0 0 0 0
          0 0 0 0 0 0
          0 0 0 0 0 0
          0 0 0 0 0 0
          0 0 0 0 0 0
          0 0 0 0 0 0
          0 0 0 0 0 0
          0 0 0 0 0 0
          0 0 0 0 0 0
          0 0 0 0 0 0
          0 0 0 0 0 0
          0 0 0 0 0 0
          0 0 0 0 0 0
          0 0 0 0 0 0
          0 0 0 0 0 0
          0 0 0 0 0 0
          0 0 0 0 0 0
          0 0 0 0 0 0
          0 0 0 0 0 0
          0 0 0 0 0 0
          0 0 0 0 0 0
          0 0 0 0 0 0
          0 0 0 0 0 0
          0 0 0 0 0 0
          0 0 0 0 0 0
          0 0 0 0 0 0
          0 0 0 0 0 0
          0 0 0 0 0 0
          0 0 0 0 0 0
          0 0 0 0 0 0
          0 0 0 0 0 0
          0 0 0 0 0 0
          0 0 0 0 0 0
          0 0 0 0 0 0
          0 0 0 0 0 0
          0 0 0 0 0 0
          0 0 0 0 0 0
          0 0 0 0 0 0
          0 0 0 0 0 0
          0 0 0 0 0 0
          0 0 0 0 0 0
          0 0 0 0 0 0
          0 0 0 0 0 0
          0 0 0 0 0 0
          0 0 0 0 0 0
          0 0 0 0 0 0
          0 0 0 0 0 0
          0 0 0 0 0 0
          0 0 0 0 0 0
          0 0 0 0 0 0
          0 0 0 0 0 0
          0 0 0 0 0 0
          0 0 0 0 0 0
          0 0 0 0 0 0
          0 0 0 0 0 0
          0 0 0 0 0 0
          0 0 0 0 0 0
          0 0 0 0 0 0
          0 0 0 0 0 0
          0 0 0 0 0 0
          0 0 0 0 0 0
          0 0 0 0 0 0
          0 0 0 0 0 0
          0 0 0 0 0 0
          0 0 0 0 0 0
          0 0 0 0 0 0
          0 0 0 0 0 0
          0 0 0 0 0 0
          0 0 0 0 0 0
          0 0 0 0 0 0
          0 0 0 0 0 0
          0 0 0 0 0 0
          0 0 0 0 0 0
          0 0 0 0 0 0
          0 0 0 0 0 0
          0 0 0 0 0 0
          0 0 0 0 0 0
          0 0 0 0 0 0
          0 0 0 0 0 0
          0 0 0 0 0 0
          0 0 0 0 0 0
          0 0 0 0 0 0
          0 0 0 0 0 0
          0 0 0 0 0 0
          0 0 0 0 0 0
          0 0 0 0 0 0
          0 0 0 0 0 0
          0 0 0 0 0 0
          0 0 0 0 0 0
          0 0 0 0 0 0
          0 0 0 0 0 0
          0 0 0 0 0 0
          0 0 0 0 0 0
          0 0 0 0 0 0
          0 0 0 0 0 0
          0 0 0 0 0 0
          0 0 0 0 0 0
          0 0 0 0 0 0
          0 0 0 0 0 0
          0 0 0 0 0 0
          0 0 0 0 0 0
          0 0 0 0 0 0
          0 0 0 0 0 0
          0 0 0 0 0 0
          0 0 0 0 0 0
          0 0 0 0 0 0
          0 0 0 0 0 0
          0 0 0 0 0 0
          0 0 0 0 0 0
          0 0 0 0 0 0
          0 0 0 0 0 0
          0 0 0 0 0 0
          0 0 0 0 0 0
          0 0 0 0 0 0
          0 0 0 0 0 0
          0 0 0 0 0 0
          0 0 0 0 0 0
          0 0 0 0 0 0
          0 0 0 0 0 0
          0 0 0 0 0 0
          0 0 0 0 0 0
          0 0 0 0 0 0
          0 0 0 0 0 0
          0 0 0 0 0 0
          0 0 0 0 0 0
          0 0 0 0 0 0
          0 0 0 0 0 0
          0 0 0 0 0 0
          0 0 0 0 0 0
          0 0 0 0 0 0
          0 0 0 0 0 0
          0 0 0 0 0 0
          0 0 0 0 0 0
          0 0 0 0 0 0
          0 0 0 0 0 0
          0 0 0 0 0 0
          0 0 0 0 0 0
          0 0 0 0 0 0
          0 0 0 0 0 0
          0 0 0 0 0 0
          0 0 0 0 0 0
          0 0 0 0 0 0
          0 0 0 0 0 0
          0 0 0 0 0 0
          0 0 0 0 0 0
          0 0 0 0 0 0
          0 0 0 0 0 0
          0 0 0 0 0 0
          0 0 0 0 0 0
          0 0 0 0 0 0
          0 0 0 0 0 0
          0 0 0 0 0 0
          0 0 0 0 0 0
          0 0 0 0 0 0
          0 0 0 0 0 0
          0 0 0 0 0 0
          0 0 0 0 0 0
          0 0 0 0 0 0
          0 0 0 0 0 0
          0 0 0 0 0 0
          0 0 0 0 0 0
          0 0 0 0 0 0
          0 0 0 0 0 0
          0 0 0 0 0 0
          0 0 0 0 0 0
          0 0 0 0 0 0
          0 0 0 0 0 0
          0 0 0 0 0 0
          0 0 0 0 0 0
          0 0 0 0 0 0
          0 0 0 0 0 0
          0 0 0 0 0 0
          0 0 0 0 0 0
          0 0 0 0 0 0
          0 0 0 0 0 0
          0 0 0 0 0 0
          0 0 0 0 0 0
          0 0 0 0 0 0
          0 0 0 0 0 0
          0 0 0 0 0 0
          0 0 0 0 0 0
          0 0 0 0 0 0
          0 0 0 0 0 0
          0 0 0 0 0 0
          0 0 0 0 0 0
          0 0 0 0 0 0
          0 0 0 0 0 0
          0 0 0 0 0 0
          0 0 0 0 0 0
          0 0 0 0 0 0
          0 0 0 0 0 0
          0 0 0 0 0 0
          0 0 0 0 0 0
          0 0 0 0 0 0
          0 0 0 0 0 0
          0 0 0 0 0 0
          0 0 0 0 0 0
          0 0 0 0 0 0
          0 0 0 0 0 0
          0 0 0 0 0 0
          0 0 0 0 0 0
          0 0 0 0 0 0
          0 0 0 0 0 0
          0 0 0 0 0 0
          0 0 0 0 0 0
          0 0 0 0 0 0
          0 0 0 0 0 0
          0 0 0 0 0 0
          0 0 0 0 0 0
          0 0 0 0 0 0
          0 0 0 0 0 0
          0 0 0 0 0 0
          0 0 0 0 0 0
          0 0 0 0 0 0
          0 0 0 0 0 0
          0 0 0 0 0 0
          0 0 0 0 0 0
          0 0 0 0 0 0
          0 0 0 0 0 0
          0 0 0 0 0 0
          0 0 0 0 0 0
          0 0 0 0 0 0
          0 0 0 0 0 0
          0 0 0 0 0 0
          0 0 0 0 0 0
          0 0 0 0 0 0
          0 0 0 0 0 0
          0 0 0 0 0 0
          0 0 0 0 0 0
          0 0 0 0 0 0
          0 0 0 0 0 0
          0 0 0 0 0 0
          0 0 0 0 0 0
          0 0 0 0 0 0
          0 0 0 0 0 0
          0 0 0 0 0 0
          0 0 0 0 0 0
          0 0 0 0 0 0
          0 0 0 0 0 0
          0 0 0 0 0 0
          0 0 0 0 0 0
          0 0 0 0 0 0
          0 0 0 0 0 0
          0 0 0 0 0 0
          0 0 0 0 0 0
          0 0 0 0 0 0
          0 0 0 0 0 0
          0 0 0 0 0 0
          0 0 0 0 0 0
          0 0 0 0 0 0
          0 0 0 0 0 0
          0 0 0 0 0 0
          0 0 0 0 0 0
          0 0 0 0 0 0
          0 0 0 0 0 0
          0 0 0 0 0 0
          0 0 0 0 0 0
          0 0 0 0 0 0
          0 0 0 0 0 0
          0 0 0 0 0 0
          0 0 0 0 0 0
          0 0 0 0 0 0
          0 0 0 0 0 0
          0 0 0 0 0 0
          0 0 0 0 0 0
          0 0 0 0 0 0
          0 0 0 0 0 0
          0 0 0 0 0 0
          0 0 0 0 0 0
          0 0 0 0 0 0
          0 0 0 0 0 0
          0 0 0 0 0 0
          0 0 0 0 0 0
          0 0 0 0 0 0
          0 0 0 0 0 0
          0 0 0 0 0 0
          0 0 0 0 0 0
          0 0 0 0 0 0
          0 0 0 0 0 0
          0 0 0 0 0 0
          0 0 0 0 0 0
          0 0 0 0 0 0
          0 0 0 0 0 0
          0 0 0 0 0 0
          0 0 0 0 0 0
          0 0 0 0 0 0
          0 0 0 0 0 0
          0 0 0 0 0 0
          0 0 0 0 0 0
          0 0 0 0 0 0
          0 0 0 0 0 0
          0 0 0 0 0 0
          0 0 0 0 0 0
          0 0 0 0 0 0
          0 0 0 0 0 0
          0 0 0 0 0 0
          0 0 0 0 0 0
          0 0 0 0 0 0
          0 0 0 0 0 0
          0 0 0 0 0 0
          0 0 0 0 0 0
          0 0 0 0 0 0
          0 0 0 0 0 0
          0 0 0 0 0 0
          0 0 0 0 0 0
          0 0 0 0 0 0
          0 0 0 0 0 0
          0 0 0 0 0 0
          0 0 0 0 0 0
          0 0 0 0 0 0
          0 0 0 0 0 0
          0 0 0 0 0 0
          0 0 0 0 0 0
          0 0 0 0 0 0
          0 0 0 0 0 0
          0 0 0 0 0 0
          0 0 0 0 0 0
          0 0 0 0 0 0
          0 0 0 0 0 0
          0 0 0 0 0 0
          0 0 0 0 0 0
          0 0 0 0 0 0
          0 0 0 0 0 0
          0 0 0 0 0 0
          0 0 0 0 0 0
          0 0 0 0 0 0
          0 0 0 0 0 0
          0 0 0 0 0 0
          0 0 0 0 0 0
          0 0 0 0 0 0
          0 0 0 0 0 0
          0 0 0 0 0 0
          0 0 0 0 0 0
          0 0 0 0 0 0
          0 0 0 0 0 0
          0 0 0 0 0 0
          0 0 0 0 0 0
          0 0 0 0 0 0
          0 0 0 0 0 0
          0 0 0 0 0 0
          0 0 0 0 0 0
          0 0 0 0 0 0
          0 0 0 0 0 0
          0 0 0 0 0 0
          0 0 0 0 0 0
          0 0 0 0 0 0
          0 0 0 0 0 0
          0 0 0 0 0 0
          0 0 0 0 0 0
          0 0 0 0 0 0
          0 0 0 0 0 0
          0 0 0 0 0 0
          0 0 0 0 0 0
          0 0 0 0 0 0
          0 0 0 0 0 0
          0 0 0 0 0 0
          0 0 0 0 0 0
          0 0 0 0 0 0
          0 0 0 0 0 0
          0 0 0 0 0 0
          0 0 0 0 0 0
          0 0 0 0 0 0
          0 0 0 0 0 0
          0 0 0 0 0 0
          0 0 0 0 0 0
          0 0 0 0 0 0
          0 0 0 0 0 0
          0 0 0 0 0 0
          0 0 0 0 0 0
          0 0 0 0 0 0
          0 0 0 0 0 0
          0 0 0 0 0 0
          0 0 0 0 0 0
          0 0 0 0 0 0
          0 0 0 0 0 0
          0 0 0 0 0 0
          0 0 0 0 0 0
          0 0 0 0 0 0
          0 0 0 0 0 0
          0 0 0 0 0 0
          0 0 0 0 0 0
          0 0 0 0 0 0
          0 0 0 0 0 0
          0 0 0 0 0 0
          0 0 0 0 0 0
          0 0 0 0 0 0
          0 0 0 0 0 0
          0 0 0 0 0 0
          0 0 0 0 0 0
          0 0 0 0 0 0
          0 0 0 0 0 0
          0 0 0 0 0 0
          0 0 0 0 0 0
          0 0 0 0 0 0
          0 0 0 0 0 0
          0 0 0 0 0 0
          0 0 0 0 0 0
          0 0 0 0 0 0
          0 0 0 0 0 0
          0 0 0 0 0 0
          0 0 0 0 0 0
          0 0 0 0 0 0
          0 0 0 0 0 0
          0 0 0 0 0 0
          0 0 0 0 0 0
          0 0 0 0 0 0
          0 0 0 0 0 0
          0 0 0 0 0 0
          0 0 0 0 0 0
          0 0 0 0 0 0
          0 0 0 0 0 0
          0 0 0 0 0 0
          0 0 0 0 0 0
          0 0 0 0 0 0
          0 0 0 0 0 0
          0 0 0 0 0 0
          0 0 0 0 0 0
          0 0 0 0 0 0
          0 0 0 0 0 0
          0 0 0 0 0 0
          0 0 0 0 0 0
          0 0 0 0 0 0
          0 0 0 0 0 0
          0 0 0 0 0 0
          0 0 0 0 0 0
          0 0 0 0 0 0
          0 0 0 0 0 0
          0 0 0 0 0 0
          0 0 0 0 0 0
          0 0 0 0 0 0
          0 0 0 0 0 0
          0 0 0 0 0 0
          0 0 0 0 0 0
          0 0 0 0 0 0
          0 0 0 0 0 0
          0 0 0 0 0 0
          0 0 0 0 0 0
          0 0 0 0 0 0
          0 0 0 0 0 0
          0 0 0 0 0 0
          0 0 0 0 0 0
          0 0 0 0 0 0
          0 0 0 0 0 0
          0 0 0 0 0 0
          0 0 0 0 0 0
          0 0 0 0 0 0
          0 0 0 0 0 0
          0 0 0 0 0 0
          0 0 0 0 0 0
          0 0 0 0 0 0
          0 0 0 0 0 0
          0 0 0 0 0 0
          0 0 0 0 0 0
          0 0 0 0 0 0
          0 0 0 0 0 0
          0 0 0 0 0 0
          0 0 0 0 0 0
          0 0 0 0 0 0
          0 0 0 0 0 0
          0 0 0 0 0 0
          0 0 0 0 0 0
          0 0 0 0 0 0
          0 0 0 0 0 0
          0 0 0 0 0 0
          0 0 0 0 0 0
          0 0 0 0 0 0
          0 0 0 0 0 0
          0 0 0 0 0 0
          0 0 0 0 0 0
          0 0 0 0 0 0
          0 0 0 0 0 0
          0 0 0 0 0 0
          0 0 0 0 0 0
          0 0 0 0 0 0
          0 0 0 0 0 0
          0 0 0 0 0 0
          0 0 0 0 0 0
          0 0 0 0 0 0
          0 0 0 0 0 0
          0 0 0 0 0 0
          0 0 0 0 0 0
          0 0 0 0 0 0
          0 0 0 0 0 0
          0 0 0 0 0 0
          0 0 0 0 0 0
          0 0 0 0 0 0
          0 0 0 0 0 0
          0 0 0 0 0 0
          0 0 0 0 0 0
          0 0 0 0 0 0
          0 0 0 0 0 0
          0 0 0 0 0 0
          0 0 0 0 0 0
          0 0 0 0 0 0
          0 0 0 0 0 0
          0 0 0 0 0 0
          0 0 0 0 0 0
          0 0 0 0 0 0
          0 0 0 0 0 0
          0 0 0 0 0 0
          0 0 0 0 0 0
          0 0 0 0 0 0
          0 0 0 0 0 0
          0 0 0 0 0 0
          0 0 0 0 0 0
          0 0 0 0 0 0
          0 0 0 0 0 0
          0 0 0 0 0 0
          0 0 0 0 0 0
          0 0 0 0 0 0
          0 0 0 0 0 0
          0 0 0 0 0 0
          0 0 0 0 0 0
          0 0 0 0 0 0
          0 0 0 0 0 0
          0 0 0 0 0 0
          0 0 0 0 0 0
          0 0 0 0 0 0
          0 0 0 0 0 0
          0 0 0 0 0 0
          0 0 0 0 0 0
          0 0 0 0 0 0
          0 0 0 0 0 0
          0 0 0 0 0 0
          0 0 0 0 0 0
          0 0 0 0 0 0
          0 0 0 0 0 0
          0 0 0 0 0 0
          0 0 0 0 0 0
          0 0 0 0 0 0
          0 0 0 0 0 0
          0 0 0 0 0 0
          0 0 0 0 0 0
          0 0 0 0 0 0
          0 0 0 0 0 0
          0 0 0 0 0 0
          0 0 0 0 0 0
          0 0 0 0 0 0
          0 0 0 0 0 0
          0 0 0 0 0 0
          0 0 0 0 0 0
          0 0 0 0 0 0
          0 0 0 0 0 0
          0 0 0 0 0 0
          0 0 0 0 0 0
          0 0 0 0 0 0
          0 0 0 0 0 0
          0 0 0 0 0 0
          0 0 0 0 0 0
          0 0 0 0 0 0
          0 0 0 0 0 0
          0 0 0 0 0 0
          0 0 0 0 0 0
          0 0 0 0 0 0
          0 0 0 0 0 0
          0 0 0 0 0 0
          0 0 0 0 0 0
          0 0 0 0 0 0
          0 0 0 0 0 0
          0 0 0 0 0 0
          0 0 0 0 0 0
          0 0 0 0 0 0
          0 0 0 0 0 0
          0 0 0 0 0 0
          0 0 0 0 0 0
          0 0 0 0 0 0
          0 0 0 0 0 0
          0 0 0 0 0 0
          0 0 0 0 0 0
          0 0 0 0 0 0
          0 0 0 0 0 0
          0 0 0 0 0 0
          0 0 0 0 0 0
          0 0 0 0 0 0
          0 0 0 0 0 0
          0 0 0 0 0 0
          0 0 0 0 0 0
          0 0 0 0 0 0
          0 0 0 0 0 0
          0 0 0 0 0 0
          0 0 0 0 0 0
          0 0 0 0 0 0
          0 0 0 0 0 0
          0 0 0 0 0 0
          0 0 0 0 0 0
          0 0 0 0 0 0
          0 0 0 0 0 0
          0 0 0 0 0 0
          0 0 0 0 0 0
          0 0 0 0 0 0
          0 0 0 0 0 0
          0 0 0 0 0 0
          0 0 0 0 0 0
          0 0 0 0 0 0
          0 0 0 0 0 0
          0 0 0 0 0 0
          0 0 0 0 0 0
          0 0 0 0 0 0
          0 0 0 0 0 0
          0 0 0 0 0 0
          0 0 0 0 0 0
          0 0 0 0 0 0
          0 0 0 0 0 0
          0 0 0 0 0 0
          0 0 0 0 0 0
          0 0 0 0 0 0
          0 0 0 0 0 0
          0 0 0 0 0 0
          0 0 0 0 0 0
          0 0 0 0 0 0
          0 0 0 0 0 0
          0 0 0 0 0 0
          0 0 0 0 0 0
          0 0 0 0 0 0
          0 0 0 0 0 0
          0 0 0 0 0 0
          0 0 0 0 0 0
          0 0 0 0 0 0
          0 0 0 0 0 0
          0 0 0 0 0 0
          0 0 0 0 0 0
          0 0 0 0 0 0
          0 0 0 0 0 0
          0 0 0 0 0 0
          0 0 0 0 0 0
          0 0 0 0 0 0
          0 0 0 0 0 0
          0 0 0 0 0 0
          0 0 0 0 0 0
          0 0 0 0 0 0
          0 0 0 0 0 0
          0 0 0 0 0 0
          0 0 0 0 0 0
          0 0 0 0 0 0
          0 0 0 0 0 0
          0 0 0 0 0 0
          0 0 0 0 0 0
          0 0 0 0 0 0
          0 0 0 0 0 0
          0 0 0 0 0 0
          0 0 0 0 0 0
          0 0 0 0 0 0
          0 0 0 0 0 0
          0 0 0 0 0 0
          0 0 0 0 0 0
          0 0 0 0 0 0
          0 0 0 0 0 0
          0 0 0 0 0 0
          0 0 0 0 0 0
          0 0 0 0 0 0
          0 0 0 0 0 0
          0 0 0 0 0 0
          0 0 0 0 0 0
          0 0 0 0 0 0
          0 0 0 0 0 0
          0 0 0 0 0 0
          0 0 0 0 0 0
          0 0 0 0 0 0
          0 0 0 0 0 0
          0 0 0 0 0 0
          0 0 0 0 0 0
          0 0 0 0 0 0
          0 0 0 0 0 0
          0 0 0 0 0 0
          0 0 0 0 0 0
          0 0 0 0 0 0
          0 0 0 0 0 0
          0 0 0 0 0 0
          0 0 0 0 0 0
          0 0 0 0 0 0
          0 0 0 0 0 0
          0 0 0 0 0 0
          0 0 0 0 0 0
          0 0 0 0 0 0
          0 0 0 0 0 0
          0 0 0 0 0 0
          0 0 0 0 0 0
          0 0 0 0 0 0
          0 0 0 0 0 0
          0 0 0 0 0 0
          0 0 0 0 0 0
          0 0 0 0 0 0
          0 0 0 0 0 0
          0 0 0 0 0 0
          0 0 0 0 0 0
          0 0 0 0 0 0
          0 0 0 0 0 0
          0 0 0 0 0 0
          0 0 0 0 0 0
          0 0 0 0 0 0
          0 0 0 0 0 0
          0 0 0 0 0 0
          0 0 0 0 0 0
          0 0 0 0 0 0
          0 0 0 0 0 0
          0 0 0 0 0 0
          0 0 0 0 0 0
          0 0 0 0 0 0
          0 0 0 0 0 0
          0 0 0 0 0 0
          0 0 0 0 0 0
          0 0 0 0 0 0
          0 0 0 0 0 0
          0 0 0 0 0 0
          0 0 0 0 0 0
          0 0 0 0 0 0
          0 0 0 0 0 0
          0 0 0 0 0 0
          0 0 0 0 0 0
          0 0 0 0 0 0
          0 0 0 0 0 0
          0 0 0 0 0 0
          0 0 0 0 0 0
          0 0 0 0 0 0
          0 0 0 0 0 0
          0 0 0 0 0 0
          0 0 0 0 0 0
          0 0 0 0 0 0
          0 0 0 0 0 0
          0 0 0 0 0 0
          0 0 0 0 0 0
          0 0 0 0 0 0
          0 0 0 0 0 0
          0 0 0 0 0 0
          0 0 0 0 0 0
          0 0 0 0 0 0
          0 0 0 0 0 0
          0 0 0 0 0 0
          0 0 0 0 0 0
          0 0 0 0 0 0
          0 0 0 0 0 0
          0 0 0 0 0 0
          0 0 0 0 0 0
          0 0 0 0 0 0
          0 0 0 0 0 0
          0 0 0 0 0 0
          0 0 0 0 0 0
          0 0 0 0 0 0
          0 0 0 0 0 0
          0 0 0 0 0 0
          0 0 0 0 0 0
          0 0 0 0 0 0
          0 0 0 0 0 0
          0 0 0 0 0 0
          0 0 0 0 0 0
          0 0 0 0 0 0
          0 0 0 0 0 0
          0 0 0 0 0 0
          0 0 0 0 0 0
          0 0 0 0 0 0
          0 0 0 0 0 0
          0 0 0 0 0 0
          0 0 0 0 0 0
          0 0 0 0 0 0
          0 0 0 0 0 0
          0 0 0 0 0 0
          0 0 0 0 0 0
          0 0 0 0 0 0
          0 0 0 0 0 0
          0 0 0 0 0 0
          0 0 0 0 0 0
          0 0 0 0 0 0
          0 0 0 0 0 0
          0 0 0 0 0 0
          0 0 0 0 0 0
          0 0 0 0 0 0
          0 0 0 0 0 0
          0 0 0 0 0 0
          0 0 0 0 0 0
          0 0 0 0 0 0
          0 0 0 0 0 0
          0 0 0 0 0 0
          0 0 0 0 0 0
          0 0 0 0 0 0
          0 0 0 0 0 0
          0 0 0 0 0 0
          0 0 0 0 0 0
          0 0 0 0 0 0
          0 0 0 0 0 0
          0 0 0 0 0 0
          0 0 0 0 0 0
          0 0 0 0 0 0
          0 0 0 0 0 0
          0 0 0 0 0 0
          0 0 0 0 0 0
          0 0 0 0 0 0
          0 0 0 0 0 0
          0 0 0 0 0 0
          0 0 0 0 0 0
          0 0 0 0 0 0
          0 0 0 0 0 0
          0 0 0 0 0 0
          0 0 0 0 0 0
          0 0 0 0 0 0
          0 0 0 0 0 0
          0 0 0 0 0 0
          0 0 0 0 0 0
          0 0 0 0 0 0
          0 0 0 0 0 0
          0 0 0 0 0 0
          0 0 0 0 0 0
          0 0 0 0 0 0
          0 0 0 0 0 0
          0 0 0 0 0 0
          0 0 0 0 0 0
          0 0 0 0 0 0
          0 0 0 0 0 0
          0 0 0 0 0 0
          0 0 0 0 0 0
          0 0 0 0 0 0
          0 0 0 0 0 0
          0 0 0 0 0 0
          0 0 0 0 0 0
          0 0 0 0 0 0
          0 0 0 0 0 0
          0 0 0 0 0 0
          0 0 0 0 0 0
          0 0 0 0 0 0
          0 0 0 0 0 0
          0 0 0 0 0 0
          0 0 0 0 0 0
          0 0 0 0 0 0
          0 0 0 0 0 0
          0 0 0 0 0 0
          0 0 0 0 0 0
          0 0 0 0 0 0
          0 0 0 0 0 0
          0 0 0 0 0 0
          0 0 0 0 0 0
          0 0 0 0 0 0
          0 0 0 0 0 0
          0 0 0 0 0 0
          0 0 0 0 0 0
          0 0 0 0 0 0
          0 0 0 0 0 0
          0 0 0 0 0 0
          0 0 0 0 0 0
          0 0 0 0 0 0
          0 0 0 0 0 0
          0 0 0 0 0 0
          0 0 0 0 0 0
          0 0 0 0 0 0
          0 0 0 0 0 0
          0 0 0 0 0 0
          0 0 0 0 0 0
          0 0 0 0 0 0
          0 0 0 0 0 0
          0 0 0 0 0 0
          0 0 0 0 0 0
          0 0 0 0 0 0
          0 0 0 0 0 0
          0 0 0 0 0 0
          0 0 0 0 0 0
          0 0 0 0 0 0
          0 0 0 0 0 0
          0 0 0 0 0 0
          0 0 0 0 0 0
          0 0 0 0 0 0
          0 0 0 0 0 0
          0 0 0 0 0 0
          0 0 0 0 0 0
          0 0 0 0 0 0
          0 0 0 0 0 0
          0 0 0 0 0 0
          0 0 0 0 0 0
          0 0 0 0 0 0
          0 0 0 0 0 0
          0 0 0 0 0 0
          0 0 0 0 0 0
          0 0 0 0 0 0
          0 0 0 0 0 0
          0 0 0 0 0 0
          0 0 0 0 0 0
          0 0 0 0 0 0
          0 0 0 0 0 0
          0 0 0 0 0 0
          0 0 0 0 0 0
          0 0 0 0 0 0
          0 0 0 0 0 0
          0 0 0 0 0 0
          0 0 0 0 0 0
          0 0 0 0 0 0
          0 0 0 0 0 0
          0 0 0 0 0 0
          0 0 0 0 0 0
          0 0 0 0 0 0
          0 0 0 0 0 0
          0 0 0 0 0 0
          0 0 0 0 0 0
          0 0 0 0 0 0
          0 0 0 0 0 0
          0 0 0 0 0 0
          0 0 0 0 0 0
          0 0 0 0 0 0
          0 0 0 0 0 0
          0 0 0 0 0 0
          0 0 0 0 0 0
          0 0 0 0 0 0
          0 0 0 0 0 0
          0 0 0 0 0 0
          0 0 0 0 0 0
          0 0 0 0 0 0
          0 0 0 0 0 0
          0 0 0 0 0 0
          0 0 0 0 0 0
          0 0 0 0 0 0
          0 0 0 0 0 0
          0 0 0 0 0 0
          0 0 0 0 0 0
          0 0 0 0 0 0
          0 0 0 0 0 0
          0 0 0 0 0 0
          0 0 0 0 0 0
          0 0 0 0 0 0
          0 0 0 0 0 0
          0 0 0 0 0 0
          0 0 0 0 0 0
          0 0 0 0 0 0
          0 0 0 0 0 0
          0 0 0 0 0 0
          0 0 0 0 0 0
          0 0 0 0 0 0
          0 0 0 0 0 0
          0 0 0 0 0 0
          0 0 0 0 0 0
          0 0 0 0 0 0
          0 0 0 0 0 0
          0 0 0 0 0 0
          0 0 0 0 0 0
          0 0 0 0 0 0
          0 0 0 0 0 0
          0 0 0 0 0 0
          0 0 0 0 0 0
          0 0 0 0 0 0
          0 0 0 0 0 0
          0 0 0 0 0 0
          0 0 0 0 0 0
          0 0 0 0 0 0
          0 0 0 0 0 0
          0 0 0 0 0 0
          0 0 0 0 0 0
          0 0 0 0 0 0
          0 0 0 0 0 0
          0 0 0 0 0 0
          0 0 0 0 0 0
          0 0 0 0 0 0
          0 0 0 0 0 0
          0 0 0 0 0 0
          0 0 0 0 0 0
          0 0 0 0 0 0
          0 0 0 0 0 0
          0 0 0 0 0 0
          0 0 0 0 0 0
          0 0 0 0 0 0
          0 0 0 0 0 0
          0 0 0 0 0 0
          0 0 0 0 0 0
          0 0 0 0 0 0
          0 0 0 0 0 0
          0 0 0 0 0 0
          0 0 0 0 0 0
          0 0 0 0 0 0
          0 0 0 0 0 0
          0 0 0 0 0 0
          0 0 0 0 0 0
          0 0 0 0 0 0
          0 0 0 0 0 0
          0 0 0 0 0 0
          0 0 0 0 0 0
          0 0 0 0 0 0
          0 0 0 0 0 0
          0 0 0 0 0 0
          0 0 0 0 0 0
          0 0 0 0 0 0
          0 0 0 0 0 0
          0 0 0 0 0 0
          0 0 0 0 0 0
          0 0 0 0 0 0
          0 0 0 0 0 0
          0 0 0 0 0 0
          0 0 0 0 0 0
          0 0 0 0 0 0
          0 0 0 0 0 0
          0 0 0 0 0 0
          0 0 0 0 0 0
          0 0 0 0 0 0
          0 0 0 0 0 0
          0 0 0 0 0 0
          0 0 0 0 0 0
          0 0 0 0 0 0
          0 0 0 0 0 0
          0 0 0 0 0 0
          0 0 0 0 0 0
          0 0 0 0 0 0
          0 0 0 0 0 0
          0 0 0 0 0 0
          0 0 0 0 0 0
          0 0 0 0 0 0
          0 0 0 0 0 0
          0 0 0 0 0 0
          0 0 0 0 0 0
          0 0 0 0 0 0
          0 0 0 0 0 0
          0 0 0 0 0 0
          0 0 0 0 0 0
          0 0 0 0 0 0
          0 0 0 0 0 0
          0 0 0 0 0 0
          0 0 0 0 0 0
          0 0 0 0 0 0
          0 0 0 0 0 0
          0 0 0 0 0 0
          0 0 0 0 0 0
          0 0 0 0 0 0
          0 0 0 0 0 0
          0 0 0 0 0 0
          0 0 0 0 0 0
          0 0 0 0 0 0
          0 0 0 0 0 0
          0 0 0 0 0 0
          0 0 0 0 0 0
          0 0 0 0 0 0
          0 0 0 0 0 0
          0 0 0 0 0 0
          0 0 0 0 0 0
          0 0 0 0 0 0
          0 0 0 0 0 0
          0 0 0 0 0 0
          0 0 0 0 0 0
          0 0 0 0 0 0
          0 0 0 0 0 0
          0 0 0 0 0 0
          0 0 0 0 0 0
          0 0 0 0 0 0
          0 0 0 0 0 0
          0 0 0 0 0 0
          0 0 0 0 0 0
          0 0 0 0 0 0
          0 0 0 0 0 0
          0 0 0 0 0 0
          0 0 0 0 0 0
          0 0 0 0 0 0
          0 0 0 0 0 0
          0 0 0 0 0 0
          0 0 0 0 0 0
          0 0 0 0 0 0
          0 0 0 0 0 0
          0 0 0 0 0 0
          0 0 0 0 0 0
          0 0 0 0 0 0
          0 0 0 0 0 0
          0 0 0 0 0 0
          0 0 0 0 0 0
          0 0 0 0 0 0
          0 0 0 0 0 0
          0 0 0 0 0 0
          0 0 0 0 0 0
          0 0 0 0 0 0
          0 0 0 0 0 0
          0 0 0 0 0 0
          0 0 0 0 0 0
          0 0 0 0 0 0
          0 0 0 0 0 0
          0 0 0 0 0 0
          0 0 0 0 0 0
          0 0 0 0 0 0
          0 0 0 0 0 0
          0 0 0 0 0 0
          0 0 0 0 0 0
          0 0 0 0 0 0
          0 0 0 0 0 0
          0 0 0 0 0 0
          0 0 0 0 0 0
          0 0 0 0 0 0
          0 0 0 0 0 0
          0 0 0 0 0 0
          0 0 0 0 0 0
          0 0 0 0 0 0
          0 0 0 0 0 0
          0 0 0 0 0 0
          0 0 0 0 0 0
          0 0 0 0 0 0
          0 0 0 0 0 0
          0 0 0 0 0 0
          0 0 0 0 0 0
          0 0 0 0 0 0
          0 0 0 0 0 0
          0 0 0 0 0 0
          0 0 0 0 0 0
          0 0 0 0 0 0
          0 0 0 0 0 0
          0 0 0 0 0 0
          0 0 0 0 0 0
          0 0 0 0 0 0
          0 0 0 0 0 0
          0 0 0 0 0 0
          0 0 0 0 0 0
          0 0 0 0 0 0
          0 0 0 0 0 0
          0 0 0 0 0 0
          0 0 0 0 0 0
          0 0 0 0 0 0
          0 0 0 0 0 0
          0 0 0 0 0 0
          0 0 0 0 0 0
          0 0 0 0 0 0
          0 0 0 0 0 0
          0 0 0 0 0 0
          0 0 0 0 0 0
          0 0 0 0 0 0
          0 0 0 0 0 0
          0 0 0 0 0 0
          0 0 0 0 0 0
          0 0 0 0 0 0
          0 0 0 0 0 0
          0 0 0 0 0 0
          0 0 0 0 0 0
          0 0 0 0 0 0
          0 0 0 0 0 0
          0 0 0 0 0 0
          0 0 0 0 0 0
          0 0 0 0 0 0
          0 0 0 0 0 0
          0 0 0 0 0 0
          0 0 0 0 0 0
          0 0 0 0 0 0
          0 0 0 0 0 0
          0 0 0 0 0 0
          0 0 0 0 0 0
          0 0 0 0 0 0
          0 0 0 0 0 0
          0 0 0 0 0 0
          0 0 0 0 0 0
          0 0 0 0 0 0
          0 0 0 0 0 0
          0 0 0 0 0 0
          0 0 0 0 0 0
          0 0 0 0 0 0
          0 0 0 0 0 0
          0 0 0 0 0 0
          0 0 0 0 0 0
          0 0 0 0 0 0
          0 0 0 0 0 0
          0 0 0 0 0 0
          0 0 0 0 0 0
          0 0 0 0 0 0
          0 0 0 0 0 0
          0 0 0 0 0 0
          0 0 0 0 0 0
          0 0 0 0 0 0
          0 0 0 0 0 0
          0 0 0 0 0 0
          0 0 0 0 0 0
          0 0 0 0 0 0
          0 0 0 0 0 0
          0 0 0 0 0 0
          0 0 0 0 0 0
          0 0 0 0 0 0
          0 0 0 0 0 0
          0 0 0 0 0 0
          0 0 0 0 0 0
          0 0 0 0 0 0
          0 0 0 0 0 0
          0 0 0 0 0 0
          0 0 0 0 0 0
          0 0 0 0 0 0
          0 0 0 0 0 0
          0 0 0 0 0 0
          0 0 0 0 0 0
          0 0 0 0 0 0
          0 0 0 0 0 0
          0 0 0 0 0 0
          0 0 0 0 0 0
          0 0 0 0 0 0
          0 0 0 0 0 0
          0 0 0 0 0 0
          0 0 0 0 0 0
          0 0 0 0 0 0
          0 0 0 0 0 0
          0 0 0 0 0 0
          0 0 0 0 0 0
          0 0 0 0 0 0
          0 0 0 0 0 0
          0 0 0 0 0 0
          0 0 0 0 0 0
          0 0 0 0 0 0
          0 0 0 0 0 0
          0 0 0 0 0 0
          0 0 0 0 0 0
          0 0 0 0 0 0
          0 0 0 0 0 0
          0 0 0 0 0 0
          0 0 0 0 0 0
          0 0 0 0 0 0
          0 0 0 0 0 0
          0 0 0 0 0 0
          0 0 0 0 0 0
          0 0 0 0 0 0
          0 0 0 0 0 0
          0 0 0 0 0 0
          0 0 0 0 0 0
          0 0 0 0 0 0
          0 0 0 0 0 0
          0 0 0 0 0 0
          0 0 0 0 0 0
          0 0 0 0 0 0
          0 0 0 0 0 0
          0 0 0 0 0 0
          0 0 0 0 0 0
          0 0 0 0 0 0
          0 0 0 0 0 0
          0 0 0 0 0 0
          0 0 0 0 0 0
          0 0 0 0 0 0
          0 0 0 0 0 0
          0 0 0 0 0 0
          0 0 0 0 0 0
          0 0 0 0 0 0
          0 0 0 0 0 0
          0 0 0 0 0 0
          0 0 0 0 0 0
          0 0 0 0 0 0
          0 0 0 0 0 0
          0 0 0 0 0 0
          0 0 0 0 0 0
          0 0 0 0 0 0
          0 0 0 0 0 0
          0 0 0 0 0 0
          0 0 0 0 0 0
          0 0 0 0 0 0
          0 0 0 0 0 0
          0 0 0 0 0 0
          0 0 0 0 0 0
          0 0 0 0 0 0
          0 0 0 0 0 0
          0 0 0 0 0 0
          0 0 0 0 0 0
          0 0 0 0 0 0
          0 0 0 0 0 0
          0 0 0 0 0 0
          0 0 0 0 0 0
          0 0 0 0 0 0
          0 0 0 0 0 0
          0 0 0 0 0 0
          0 0 0 0 0 0
          0 0 0 0 0 0
          0 0 0 0 0 0
          0 0 0 0 0 0
          0 0 0 0 0 0
          0 0 0 0 0 0
          0 0 0 0 0 0
          0 0 0 0 0 0
          0 0 0 0 0 0
          0 0 0 0 0 0
          0 0 0 0 0 0
          0 0 0 0 0 0
          0 0 0 0 0 0
          0 0 0 0 0 0
          0 0 0 0 0 0
          0 0 0 0 0 0
          0 0 0 0 0 0
          0 0 0 0 0 0
          0 0 0 0 0 0
          0 0 0 0 0 0
          0 0 0 0 0 0
          0 0 0 0 0 0
          0 0 0 0 0 0
          0 0 0 0 0 0
          0 0 0 0 0 0
          0 0 0 0 0 0
          0 0 0 0 0 0
          0 0 0 0 0 0
          0 0 0 0 0 0
          0 0 0 0 0 0
          0 0 0 0 0 0
          0 0 0 0 0 0
          0 0 0 0 0 0
          0 0 0 0 0 0
          0 0 0 0 0 0
          0 0 0 0 0 0
          0 0 0 0 0 0
          0 0 0 0 0 0
          0 0 0 0 0 0
          0 0 0 0 0 0
          0 0 0 0 0 0
          0 0 0 0 0 0
          0 0 0 0 0 0
          0 0 0 0 0 0
          0 0 0 0 0 0
          0 0 0 0 0 0
          0 0 0 0 0 0
          0 0 0 0 0 0
          0 0 0 0 0 0
          0 0 0 0 0 0
          0 0 0 0 0 0
          0 0 0 0 0 0
          0 0 0 0 0 0
          0 0 0 0 0 0
          0 0 0 0 0 0
          0 0 0 0 0 0
          0 0 0 0 0 0
          0 0 0 0 0 0
          0 0 0 0 0 0
          0 0 0 0 0 0
          0 0 0 0 0 0
          0 0 0 0 0 0
          0 0 0 0 0 0
          0 0 0 0 0 0
          0 0 0 0 0 0
          0 0 0 0 0 0
          0 0 0 0 0 0
          0 0 0 0 0 0
          0 0 0 0 0 0
          0 0 0 0 0 0
          0 0 0 0 0 0
          0 0 0 0 0 0
          0 0 0 0 0 0
          0 0 0 0 0 0
          0 0 0 0 0 0
          0 0 0 0 0 0
          0 0 0 0 0 0
          0 0 0 0 0 0
          0 0 0 0 0 0
          0 0 0 0 0 0
          0 0 0 0 0 0
          0 0 0 0 0 0
          0 0 0 0 0 0
          0 0 0 0 0 0
          0 0 0 0 0 0
          0 0 0 0 0 0
          0 0 0 0 0 0
          0 0 0 0 0 0
          0 0 0 0 0 0
          0 0 0 0 0 0
          0 0 0 0 0 0
          0 0 0 0 0 0
          0 0 0 0 0 0
          0 0 0 0 0 0
          0 0 0 0 0 0
          0 0 0 0 0 0
          0 0 0 0 0 0
          0 0 0 0 0 0
          0 0 0 0 0 0
          0 0 0 0 0 0
          0 0 0 0 0 0
          0 0 0 0 0 0
          0 0 0 0 0 0
          0 0 0 0 0 0
          0 0 0 0 0 0
          0 0 0 0 0 0
          0 0 0 0 0 0
          0 0 0 0 0 0
          0 0 0 0 0 0
          0 0 0 0 0 0
          0 0 0 0 0 0
          0 0 0 0 0 0
          0 0 0 0 0 0
          0 0 0 0 0 0
          0 0 0 0 0 0
          0 0 0 0 0 0
          0 0 0 0 0 0
          0 0 0 0 0 0
          0 0 0 0 0 0
          0 0 0 0 0 0
          0 0 0 0 0 0
          0 0 0 0 0 0
          0 0 0 0 0 0
          0 0 0 0 0 0
          0 0 0 0 0 0
          0 0 0 0 0 0
          0 0 0 0 0 0
          0 0 0 0 0 0
          0 0 0 0 0 0
          0 0 0 0 0 0
          0 0 0 0 0 0
          0 0 0 0 0 0
          0 0 0 0 0 0
          0 0 0 0 0 0
          0 0 0 0 0 0
          0 0 0 0 0 0
          0 0 0 0 0 0
          0 0 0 0 0 0
          0 0 0 0 0 0
          0 0 0 0 0 0
          0 0 0 0 0 0
          0 0 0 0 0 0
          0 0 0 0 0 0
          0 0 0 0 0 0
          0 0 0 0 0 0
          0 0 0 0 0 0
          0 0 0 0 0 0
          0 0 0 0 0 0
          0 0 0 0 0 0
          0 0 0 0 0 0
          0 0 0 0 0 0
          0 0 0 0 0 0
          0 0 0 0 0 0
          0 0 0 0 0 0
          0 0 0 0 0 0
          0 0 0 0 0 0
          0 0 0 0 0 0
          0 0 0 0 0 0
          0 0 0 0 0 0
          0 0 0 0 0 0
          0 0 0 0 0 0
          0 0 0 0 0 0
          0 0 0 0 0 0
          0 0 0 0 0 0
          0 0 0 0 0 0
          0 0 0 0 0 0
          0 0 0 0 0 0
          0 0 0 0 0 0
          0 0 0 0 0 0
          0 0 0 0 0 0
          0 0 0 0 0 0
          0 0 0 0 0 0
          0 0 0 0 0 0
          0 0 0 0 0 0
          0 0 0 0 0 0
          0 0 0 0 0 0
          0 0 0 0 0 0
          0 0 0 0 0 0
          0 0 0 0 0 0
          0 0 0 0 0 0
          0 0 0 0 0 0
          0 0 0 0 0 0
          0 0 0 0 0 0
          0 0 0 0 0 0
          0 0 0 0 0 0
          0 0 0 0 0 0
          0 0 0 0 0 0
          0 0 0 0 0 0
          0 0 0 0 0 0
          0 0 0 0 0 0
          0 0 0 0 0 0
          0 0 0 0 0 0
          0 0 0 0 0 0
          0 0 0 0 0 0
          0 0 0 0 0 0
          0 0 0 0 0 0
          0 0 0 0 0 0
          0 0 0 0 0 0
          0 0 0 0 0 0
          0 0 0 0 0 0
          0 0 0 0 0 0
          0 0 0 0 0 0
          0 0 0 0 0 0
          0 0 0 0 0 0
          0 0 0 0 0 0
          0 0 0 0 0 0
          0 0 0 0 0 0
          0 0 0 0 0 0
          0 0 0 0 0 0
          0 0 0 0 0 0
          0 0 0 0 0 0
          0 0 0 0 0 0
          0 0 0 0 0 0
          0 0 0 0 0 0
          0 0 0 0 0 0
          0 0 0 0 0 0
          0 0 0 0 0 0
          0 0 0 0 0 0
          0 0 0 0 0 0
          0 0 0 0 0 0
          0 0 0 0 0 0
          0 0 0 0 0 0
          0 0 0 0 0 0
          0 0 0 0 0 0
          0 0 0 0 0 0
          0 0 0 0 0 0
          0 0 0 0 0 0
          0 0 0 0 0 0
          0 0 0 0 0 0
          0 0 0 0 0 0
          0 0 0 0 0 0
          0 0 0 0 0 0
          0 0 0 0 0 0
          0 0 0 0 0 0
          0 0 0 0 0 0
          0 0 0 0 0 0
          0 0 0 0 0 0
          0 0 0 0 0 0
          0 0 0 0 0 0
          0 0 0 0 0 0
          0 0 0 0 0 0
          0 0 0 0 0 0
          0 0 0 0 0 0
          0 0 0 0 0 0
          0 0 0 0 0 0
          0 0 0 0 0 0
          0 0 0 0 0 0
          0 0 0 0 0 0
          0 0 0 0 0 0
          0 0 0 0 0 0
          0 0 0 0 0 0
          0 0 0 0 0 0
          0 0 0 0 0 0
          0 0 0 0 0 0
          0 0 0 0 0 0
          0 0 0 0 0 0
          0 0 0 0 0 0
          0 0 0 0 0 0
          0 0 0 0 0 0
          0 0 0 0 0 0
          0 0 0 0 0 0
          0 0 0 0 0 0
          0 0 0 0 0 0
          0 0 0 0 0 0
          0 0 0 0 0 0
          0 0 0 0 0 0
          0 0 0 0 0 0
          0 0 0 0 0 0
          0 0 0 0 0 0
          0 0 0 0 0 0
          0 0 0 0 0 0
          0 0 0 0 0 0
          0 0 0 0 0 0
          0 0 0 0 0 0
          0 0 0 0 0 0
          0 0 0 0 0 0
          0 0 0 0 0 0
          0 0 0 0 0 0
          0 0 0 0 0 0
          0 0 0 0 0 0
          0 0 0 0 0 0
          0 0 0 0 0 0
          0 0 0 0 0 0
          0 0 0 0 0 0
          0 0 0 0 0 0
          0 0 0 0 0 0
          0 0 0 0 0 0
          0 0 0 0 0 0
          0 0 0 0 0 0
          0 0 0 0 0 0
          0 0 0 0 0 0
          0 0 0 0 0 0
          0 0 0 0 0 0
          0 0 0 0 0 0
          0 0 0 0 0 0
          0 0 0 0 0 0
          0 0 0 0 0 0
          0 0 0 0 0 0
          0 0 0 0 0 0
          0 0 0 0 0 0
          0 0 0 0 0 0
          0 0 0 0 0 0
          0 0 0 0 0 0
          0 0 0 0 0 0
          0 0 0 0 0 0
          0 0 0 0 0 0
          0 0 0 0 0 0
          0 0 0 0 0 0
          0 0 0 0 0 0
          0 0 0 0 0 0
          0 0 0 0 0 0
          0 0 0 0 0 0
          0 0 0 0 0 0
          0 0 0 0 0 0
          0 0 0 0 0 0
          0 0 0 0 0 0
          0 0 0 0 0 0
          0 0 0 0 0 0
          0 0 0 0 0 0
          0 0 0 0 0 0
          0 0 0 0 0 0
          0 0 0 0 0 0
          0 0 0 0 0 0
          0 0 0 0 0 0
          0 0 0 0 0 0
          0 0 0 0 0 0
          0 0 0 0 0 0
          0 0 0 0 0 0
          0 0 0 0 0 0
          0 0 0 0 0 0
          0 0 0 0 0 0
          0 0 0 0 0 0
          0 0 0 0 0 0
          0 0 0 0 0 0
          0 0 0 0 0 0
          0 0 0 0 0 0
          0 0 0 0 0 0
          0 0 0 0 0 0
          0 0 0 0 0 0
          0 0 0 0 0 0
          0 0 0 0 0 0
          0 0 0 0 0 0
          0 0 0 0 0 0
          0 0 0 0 0 0
          0 0 0 0 0 0
          0 0 0 0 0 0
          0 0 0 0 0 0
          0 0 0 0 0 0
          0 0 0 0 0 0
          0 0 0 0 0 0
          0 0 0 0 0 0
          0 0 0 0 0 0
          0 0 0 0 0 0
          0 0 0 0 0 0
          0 0 0 0 0 0
          0 0 0 0 0 0
          0 0 0 0 0 0
          0 0 0 0 0 0
          0 0 0 0 0 0
          0 0 0 0 0 0
          0 0 0 0 0 0
          0 0 0 0 0 0
          0 0 0 0 0 0
          0 0 0 0 0 0
          0 0 0 0 0 0
          0 0 0 0 0 0
          0 0 0 0 0 0
          0 0 0 0 0 0
          0 0 0 0 0 0
          0 0 0 0 0 0
          0 0 0 0 0 0
          0 0 0 0 0 0
          0 0 0 0 0 0
          0 0 0 0 0 0
          0 0 0 0 0 0
          0 0 0 0 0 0
          0 0 0 0 0 0
          0 0 0 0 0 0
          0 0 0 0 0 0
          0 0 0 0 0 0
          0 0 0 0 0 0
          0 0 0 0 0 0
          0 0 0 0 0 0
          0 0 0 0 0 0
          0 0 0 0 0 0
          0 0 0 0 0 0
          0 0 0 0 0 0
          0 0 0 0 0 0
          0 0 0 0 0 0
          0 0 0 0 0 0
          0 0 0 0 0 0
          0 0 0 0 0 0
          0 0 0 0 0 0
          0 0 0 0 0 0
          0 0 0 0 0 0
          0 0 0 0 0 0
          0 0 0 0 0 0
          0 0 0 0 0 0
          0 0 0 0 0 0
          0 0 0 0 0 0
          0 0 0 0 0 0
          0 0 0 0 0 0
          0 0 0 0 0 0
          0 0 0 0 0 0
          0 0 0 0 0 0
          0 0 0 0 0 0
          0 0 0 0 0 0
          0 0 0 0 0 0
          0 0 0 0 0 0
          0 0 0 0 0 0
          0 0 0 0 0 0
          0 0 0 0 0 0
          0 0 0 0 0 0
          0 0 0 0 0 0
          0 0 0 0 0 0
          0 0 0 0 0 0
          0 0 0 0 0 0
          0 0 0 0 0 0
          0 0 0 0 0 0
          0 0 0 0 0 0
          0 0 0 0 0 0
          0 0 0 0 0 0
          0 0 0 0 0 0
          0 0 0 0 0 0
          0 0 0 0 0 0
          0 0 0 0 0 0
          0 0 0 0 0 0
          0 0 0 0 0 0
          0 0 0 0 0 0
          0 0 0 0 0 0
          0 0 0 0 0 0
          0 0 0 0 0 0
          0 0 0 0 0 0
          0 0 0 0 0 0
          0 0 0 0 0 0
          0 0 0 0 0 0
          0 0 0 0 0 0
          0 0 0 0 0 0
          0 0 0 0 0 0
          0 0 0 0 0 0
          0 0 0 0 0 0
          0 0 0 0 0 0
          0 0 0 0 0 0
          0 0 0 0 0 0
          0 0 0 0 0 0
          0 0 0 0 0 0
          0 0 0 0 0 0
          0 0 0 0 0 0
          0 0 0 0 0 0
          0 0 0 0 0 0
          0 0 0 0 0 0
          0 0 0 0 0 0
          0 0 0 0 0 0
          0 0 0 0 0 0
          0 0 0 0 0 0
          0 0 0 0 0 0
          0 0 0 0 0 0
          0 0 0 0 0 0
          0 0 0 0 0 0
          0 0 0 0 0 0
          0 0 0 0 0 0
          0 0 0 0 0 0
          0 0 0 0 0 0
          0 0 0 0 0 0
          0 0 0 0 0 0
          0 0 0 0 0 0
          0 0 0 0 0 0
          0 0 0 0 0 0
          0 0 0 0 0 0
          0 0 0 0 0 0
          0 0 0 0 0 0
          0 0 0 0 0 0
          0 0 0 0 0 0
          0 0 0 0 0 0
          0 0 0 0 0 0
          0 0 0 0 0 0
          0 0 0 0 0 0
          0 0 0 0 0 0
          0 0 0 0 0 0
          0 0 0 0 0 0
          0 0 0 0 0 0
          0 0 0 0 0 0
          0 0 0 0 0 0
          0 0 0 0 0 0
          0 0 0 0 0 0
          0 0 0 0 0 0
          0 0 0 0 0 0
          0 0 0 0 0 0
          0 0 0 0 0 0
          0 0 0 0 0 0
          0 0 0 0 0 0
          0 0 0 0 0 0
          0 0 0 0 0 0
          0 0 0 0 0 0
          0 0 0 0 0 0
          0 0 0 0 0 0
          0 0 0 0 0 0
          0 0 0 0 0 0
          0 0 0 0 0 0
          0 0 0 0 0 0
          0 0 0 0 0 0
          0 0 0 0 0 0
          0 0 0 0 0 0
          0 0 0 0 0 0
          0 0 0 0 0 0
          0 0 0 0 0 0
          0 0 0 0 0 0
          0 0 0 0 0 0
          0 0 0 0 0 0
          0 0 0 0 0 0
          0 0 0 0 0 0
          0 0 0 0 0 0
          0 0 0 0 0 0
          0 0 0 0 0 0
          0 0 0 0 0 0
          0 0 0 0 0 0
          0 0 0 0 0 0
          0 0 0 0 0 0
          0 0 0 0 0 0
          0 0 0 0 0 0
          0 0 0 0 0 0
          0 0 0 0 0 0
          0 0 0 0 0 0
          0 0 0 0 0 0
          0 0 0 0 0 0
          0 0 0 0 0 0
          0 0 0 0 0 0
          0 0 0 0 0 0
          0 0 0 0 0 0
          0 0 0 0 0 0
          0 0 0 0 0 0
          0 0 0 0 0 0
          0 0 0 0 0 0
          0 0 0 0 0 0
          0 0 0 0 0 0
          0 0 0 0 0 0
          0 0 0 0 0 0
          0 0 0 0 0 0
          0 0 0 0 0 0
          0 0 0 0 0 0
          0 0 0 0 0 0
          0 0 0 0 0 0
          0 0 0 0 0 0
          0 0 0 0 0 0
          0 0 0 0 0 0
          0 0 0 0 0 0
          0 0 0 0 0 0
          0 0 0 0 0 0
          0 0 0 0 0 0
          0 0 0 0 0 0
          0 0 0 0 0 0
          0 0 0 0 0 0
          0 0 0 0 0 0
          0 0 0 0 0 0
          0 0 0 0 0 0
          0 0 0 0 0 0
          0 0 0 0 0 0
          0 0 0 0 0 0
          0 0 0 0 0 0
          0 0 0 0 0 0
          0 0 0 0 0 0
          0 0 0 0 0 0
          0 0 0 0 0 0
          0 0 0 0 0 0
          0 0 0 0 0 0
          0 0 0 0 0 0
          0 0 0 0 0 0
          0 0 0 0 0 0
          0 0 0 0 0 0
          0 0 0 0 0 0
          0 0 0 0 0 0
          0 0 0 0 0 0
          0 0 0 0 0 0
          0 0 0 0 0 0
          0 0 0 0 0 0
          0 0 0 0 0 0
          0 0 0 0 0 0
          0 0 0 0 0 0
          0 0 0 0 0 0
          0 0 0 0 0 0
          0 0 0 0 0 0
          0 0 0 0 0 0
          0 0 0 0 0 0
          0 0 0 0 0 0
          0 0 0 0 0 0
          0 0 0 0 0 0
          0 0 0 0 0 0
          0 0 0 0 0 0
          0 0 0 0 0 0
          0 0 0 0 0 0
          0 0 0 0 0 0
          0 0 0 0 0 0
          0 0 0 0 0 0
          0 0 0 0 0 0
          0 0 0 0 0 0
          0 0 0 0 0 0
          0 0 0 0 0 0
          0 0 0 0 0 0
          0 0 0 0 0 0
          0 0 0 0 0 0
          0 0 0 0 0 0
          0 0 0 0 0 0
          0 0 0 0 0 0
          0 0 0 0 0 0
          0 0 0 0 0 0
          0 0 0 0 0 0
          0 0 0 0 0 0
          0 0 0 0 0 0
          0 0 0 0 0 0
          0 0 0 0 0 0
          0 0 0 0 0 0
          0 0 0 0 0 0
          0 0 0 0 0 0
          0 0 0 0 0 0
          0 0 0 0 0 0
          0 0 0 0 0 0
          0 0 0 0 0 0
          0 0 0 0 0 0
          0 0 0 0 0 0
          0 0 0 0 0 0
          0 0 0 0 0 0
          0 0 0 0 0 0
          0 0 0 0 0 0
          0 0 0 0 0 0
          0 0 0 0 0 0
          0 0 0 0 0 0
          0 0 0 0 0 0
          0 0 0 0 0 0
          0 0 0 0 0 0
          0 0 0 0 0 0
          0 0 0 0 0 0
          0 0 0 0 0 0
          0 0 0 0 0 0
          0 0 0 0 0 0
          0 0 0 0 0 0
          0 0 0 0 0 0
          0 0 0 0 0 0
          0 0 0 0 0 0
          0 0 0 0 0 0
          0 0 0 0 0 0
          0 0 0 0 0 0
          0 0 0 0 0 0
          0 0 0 0 0 0
          0 0 0 0 0 0
          0 0 0 0 0 0
          0 0 0 0 0 0
          0 0 0 0 0 0
          0 0 0 0 0 0
          0 0 0 0 0 0
          0 0 0 0 0 0
          0 0 0 0 0 0
          0 0 0 0 0 0
          0 0 0 0 0 0
          0 0 0 0 0 0
          0 0 0 0 0 0
          0 0 0 0 0 0
          0 0 0 0 0 0
          0 0 0 0 0 0
          0 0 0 0 0 0
          0 0 0 0 0 0
          0 0 0 0 0 0
          0 0 0 0 0 0
          0 0 0 0 0 0
          0 0 0 0 0 0
          0 0 0 0 0 0
          0 0 0 0 0 0
          0 0 0 0 0 0
          0 0 0 0 0 0
          0 0 0 0 0 0
          0 0 0 0 0 0
          0 0 0 0 0 0
          0 0 0 0 0 0
          0 0 0 0 0 0
          0 0 0 0 0 0
          0 0 0 0 0 0
          0 0 0 0 0 0
          0 0 0 0 0 0
          0 0 0 0 0 0
          0 0 0 0 0 0
          0 0 0 0 0 0
          0 0 0 0 0 0
          0 0 0 0 0 0
          0 0 0 0 0 0
          0 0 0 0 0 0
          0 0 0 0 0 0
          0 0 0 0 0 0
          0 0 0 0 0 0
          0 0 0 0 0 0
          0 0 0 0 0 0
          0 0 0 0 0 0
          0 0 0 0 0 0
          0 0 0 0 0 0
          0 0 0 0 0 0
          0 0 0 0 0 0
          0 0 0 0 0 0
          0 0 0 0 0 0
          0 0 0 0 0 0
          0 0 0 0 0 0
          0 0 0 0 0 0
          0 0 0 0 0 0
          0 0 0 0 0 0
          0 0 0 0 0 0
          0 0 0 0 0 0
          0 0 0 0 0 0
          0 0 0 0 0 0
          0 0 0 0 0 0
          0 0 0 0 0 0
          0 0 0 0 0 0
          0 0 0 0 0 0
          0 0 0 0 0 0
          0 0 0 0 0 0
          0 0 0 0 0 0
          0 0 0 0 0 0
          0 0 0 0 0 0
          0 0 0 0 0 0
          0 0 0 0 0 0
          0 0 0 0 0 0
          0 0 0 0 0 0
          0 0 0 0 0 0
          0 0 0 0 0 0
          0 0 0 0 0 0
          0 0 0 0 0 0
          0 0 0 0 0 0
          0 0 0 0 0 0
          0 0 0 0 0 0
          0 0 0 0 0 0
          0 0 0 0 0 0
          0 0 0 0 0 0
          0 0 0 0 0 0
          0 0 0 0 0 0
          0 0 0 0 0 0
          0 0 0 0 0 0
          0 0 0 0 0 0
          0 0 0 0 0 0
          0 0 0 0 0 0
          0 0 0 0 0 0
          0 0 0 0 0 0
          0 0 0 0 0 0
          0 0 0 0 0 0
          0 0 0 0 0 0
          0 0 0 0 0 0
          0 0 0 0 0 0
          0 0 0 0 0 0
          0 0 0 0 0 0
          0 0 0 0 0 0
          0 0 0 0 0 0
          0 0 0 0 0 0
          0 0 0 0 0 0
          0 0 0 0 0 0
          0 0 0 0 0 0
          0 0 0 0 0 0
          0 0 0 0 0 0
          0 0 0 0 0 0
          0 0 0 0 0 0
          0 0 0 0 0 0
          0 0 0 0 0 0
          0 0 0 0 0 0
          0 0 0 0 0 0
          0 0 0 0 0 0
          0 0 0 0 0 0
          0 0 0 0 0 0
          0 0 0 0 0 0
          0 0 0 0 0 0
          0 0 0 0 0 0
          0 0 0 0 0 0
          0 0 0 0 0 0
          0 0 0 0 0 0
          0 0 0 0 0 0
          0 0 0 0 0 0
          0 0 0 0 0 0
          0 0 0 0 0 0
          0 0 0 0 0 0
          0 0 0 0 0 0
          0 0 0 0 0 0
          0 0 0 0 0 0
          0 0 0 0 0 0
          0 0 0 0 0 0
          0 0 0 0 0 0
          0 0 0 0 0 0
          0 0 0 0 0 0
          0 0 0 0 0 0
          0 0 0 0 0 0
          0 0 0 0 0 0
          0 0 0 0 0 0
          0 0 0 0 0 0
          0 0 0 0 0 0
          0 0 0 0 0 0
          0 0 0 0 0 0
          0 0 0 0 0 0
          0 0 0 0 0 0
          0 0 0 0 0 0
          0 0 0 0 0 0
          0 0 0 0 0 0
          0 0 0 0 0 0
          0 0 0 0 0 0
          0 0 0 0 0 0
          0 0 0 0 0 0
          0 0 0 0 0 0
          0 0 0 0 0 0
          0 0 0 0 0 0
          0 0 0 0 0 0
          0 0 0 0 0 0
          0 0 0 0 0 0
          0 0 0 0 0 0
          0 0 0 0 0 0
          0 0 0 0 0 0
          0 0 0 0 0 0
          0 0 0 0 0 0
          0 0 0 0 0 0
          0 0 0 0 0 0
          0 0 0 0 0 0
          0 0 0 0 0 0
          0 0 0 0 0 0
          0 0 0 0 0 0
          0 0 0 0 0 0
          0 0 0 0 0 0
          0 0 0 0 0 0
          0 0 0 0 0 0
          0 0 0 0 0 0
          0 0 0 0 0 0
          0 0 0 0 0 0
          0 0 0 0 0 0
          0 0 0 0 0 0
          0 0 0 0 0 0
          0 0 0 0 0 0
          0 0 0 0 0 0
          0 0 0 0 0 0
          0 0 0 0 0 0
          0 0 0 0 0 0
          0 0 0 0 0 0
          0 0 0 0 0 0
          0 0 0 0 0 0
          0 0 0 0 0 0
          0 0 0 0 0 0
          0 0 0 0 0 0
          0 0 0 0 0 0
          0 0 0 0 0 0
          0 0 0 0 0 0
          0 0 0 0 0 0
          0 0 0 0 0 0
          0 0 0 0 0 0
          0 0 0 0 0 0
          0 0 0 0 0 0
          0 0 0 0 0 0
          0 0 0 0 0 0
          0 0 0 0 0 0
          0 0 0 0 0 0
          0 0 0 0 0 0
          0 0 0 0 0 0
          0 0 0 0 0 0
          0 0 0 0 0 0
          0 0 0 0 0 0
          0 0 0 0 0 0
          0 0 0 0 0 0
          0 0 0 0 0 0
          0 0 0 0 0 0
          0 0 0 0 0 0
          0 0 0 0 0 0
          0 0 0 0 0 0
          0 0 0 0 0 0
          0 0 0 0 0 0
          0 0 0 0 0 0
          0 0 0 0 0 0
          0 0 0 0 0 0
          0 0 0 0 0 0
          0 0 0 0 0 0
          0 0 0 0 0 0
          0 0 0 0 0 0
          0 0 0 0 0 0
          0 0 0 0 0 0
          0 0 0 0 0 0
          0 0 0 0 0 0
          0 0 0 0 0 0
          0 0 0 0 0 0
          0 0 0 0 0 0
          0 0 0 0 0 0
          0 0 0 0 0 0
          0 0 0 0 0 0
          0 0 0 0 0 0
          0 0 0 0 0 0
          0 0 0 0 0 0
          0 0 0 0 0 0
          0 0 0 0 0 0
          0 0 0 0 0 0
          0 0 0 0 0 0
          0 0 0 0 0 0
          0 0 0 0 0 0
          0 0 0 0 0 0
          0 0 0 0 0 0
          0 0 0 0 0 0
          0 0 0 0 0 0
          0 0 0 0 0 0
          0 0 0 0 0 0
          0 0 0 0 0 0
          0 0 0 0 0 0
          0 0 0 0 0 0
          0 0 0 0 0 0
          0 0 0 0 0 0
          0 0 0 0 0 0
          0 0 0 0 0 0
          0 0 0 0 0 0
          0 0 0 0 0 0
          0 0 0 0 0 0
          0 0 0 0 0 0
          0 0 0 0 0 0
          0 0 0 0 0 0
          0 0 0 0 0 0
          0 0 0 0 0 0
          0 0 0 0 0 0
          0 0 0 0 0 0
          0 0 0 0 0 0
          0 0 0 0 0 0
          0 0 0 0 0 0
          0 0 0 0 0 0
          0 0 0 0 0 0
          0 0 0 0 0 0
          0 0 0 0 0 0
          0 0 0 0 0 0
          0 0 0 0 0 0
          0 0 0 0 0 0
          0 0 0 0 0 0
          0 0 0 0 0 0
          0 0 0 0 0 0
          0 0 0 0 0 0
          0 0 0 0 0 0
          0 0 0 0 0 0
          0 0 0 0 0 0
          0 0 0 0 0 0
          0 0 0 0 0 0
          0 0 0 0 0 0
          0 0 0 0 0 0
          0 0 0 0 0 0
          0 0 0 0 0 0
          0 0 0 0 0 0
          0 0 0 0 0 0
          0 0 0 0 0 0
          0 0 0 0 0 0
          0 0 0 0 0 0
          0 0 0 0 0 0
          0 0 0 0 0 0
          0 0 0 0 0 0
          0 0 0 0 0 0
          0 0 0 0 0 0
          0 0 0 0 0 0
          0 0 0 0 0 0
          0 0 0 0 0 0
          0 0 0 0 0 0
          0 0 0 0 0 0
          0 0 0 0 0 0
          0 0 0 0 0 0
          0 0 0 0 0 0
          0 0 0 0 0 0
          0 0 0 0 0 0
          0 0 0 0 0 0
          0 0 0 0 0 0
          0 0 0 0 0 0
          0 0 0 0 0 0
          0 0 0 0 0 0
          0 0 0 0 0 0
          0 0 0 0 0 0
          0 0 0 0 0 0
          0 0 0 0 0 0
          0 0 0 0 0 0
          0 0 0 0 0 0
          0 0 0 0 0 0
          0 0 0 0 0 0
          0 0 0 0 0 0
          0 0 0 0 0 0
          0 0 0 0 0 0
          0 0 0 0 0 0
          0 0 0 0 0 0
          0 0 0 0 0 0
          0 0 0 0 0 0
          0 0 0 0 0 0
          0 0 0 0 0 0
          0 0 0 0 0 0
          0 0 0 0 0 0
          0 0 0 0 0 0
          0 0 0 0 0 0
          0 0 0 0 0 0
          0 0 0 0 0 0
          0 0 0 0 0 0
          0 0 0 0 0 0
          0 0 0 0 0 0
          0 0 0 0 0 0
          0 0 0 0 0 0
          0 0 0 0 0 0
          0 0 0 0 0 0
          0 0 0 0 0 0
          0 0 0 0 0 0
          0 0 0 0 0 0
          0 0 0 0 0 0
          0 0 0 0 0 0
          0 0 0 0 0 0
          0 0 0 0 0 0
          0 0 0 0 0 0
          0 0 0 0 0 0
          0 0 0 0 0 0
          0 0 0 0 0 0
          0 0 0 0 0 0
          0 0 0 0 0 0
          0 0 0 0 0 0
          0 0 0 0 0 0
          0 0 0 0 0 0
          0 0 0 0 0 0
          0 0 0 0 0 0
          0 0 0 0 0 0
          0 0 0 0 0 0
          0 0 0 0 0 0
          0 0 0 0 0 0
          0 0 0 0 0 0
          0 0 0 0 0 0
          0 0 0 0 0 0
          0 0 0 0 0 0
          0 0 0 0 0 0
          0 0 0 0 0 0
          0 0 0 0 0 0
          0 0 0 0 0 0
          0 0 0 0 0 0
          0 0 0 0 0 0
          0 0 0 0 0 0
          0 0 0 0 0 0
          0 0 0 0 0 0
          0 0 0 0 0 0
          0 0 0 0 0 0
          0 0 0 0 0 0
          0 0 0 0 0 0
          0 0 0 0 0 0
          0 0 0 0 0 0
          0 0 0 0 0 0
          0 0 0 0 0 0
          0 0 0 0 0 0
          0 0 0 0 0 0
          0 0 0 0 0 0
          0 0 0 0 0 0
          0 0 0 0 0 0
          0 0 0 0 0 0
          0 0 0 0 0 0
          0 0 0 0 0 0
          0 0 0 0 0 0
          0 0 0 0 0 0
          0 0 0 0 0 0
          0 0 0 0 0 0
          0 0 0 0 0 0
          0 0 0 0 0 0
          0 0 0 0 0 0
          0 0 0 0 0 0
          0 0 0 0 0 0
          0 0 0 0 0 0
          0 0 0 0 0 0
          0 0 0 0 0 0
          0 0 0 0 0 0
          0 0 0 0 0 0
          0 0 0 0 0 0
          0 0 0 0 0 0
          0 0 0 0 0 0
          0 0 0 0 0 0
          0 0 0 0 0 0
          0 0 0 0 0 0
          0 0 0 0 0 0
          0 0 0 0 0 0
          0 0 0 0 0 0
          0 0 0 0 0 0
          0 0 0 0 0 0
          0 0 0 0 0 0
          0 0 0 0 0 0
          0 0 0 0 0 0
          0 0 0 0 0 0
          0 0 0 0 0 0
          0 0 0 0 0 0
          0 0 0 0 0 0
          0 0 0 0 0 0
          0 0 0 0 0 0
          0 0 0 0 0 0
          0 0 0 0 0 0
          0 0 0 0 0 0
          0 0 0 0 0 0
          0 0 0 0 0 0
          0 0 0 0 0 0
          0 0 0 0 0 0
          0 0 0 0 0 0
          0 0 0 0 0 0
          0 0 0 0 0 0
          0 0 0 0 0 0
          0 0 0 0 0 0
          0 0 0 0 0 0
          0 0 0 0 0 0
          0 0 0 0 0 0
          0 0 0 0 0 0
          0 0 0 0 0 0
          0 0 0 0 0 0
          0 0 0 0 0 0
          0 0 0 0 0 0
          0 0 0 0 0 0
          0 0 0 0 0 0
          0 0 0 0 0 0
          0 0 0 0 0 0
          0 0 0 0 0 0
          0 0 0 0 0 0
          0 0 0 0 0 0
          0 0 0 0 0 0
          0 0 0 0 0 0
          0 0 0 0 0 0
          0 0 0 0 0 0
          0 0 0 0 0 0
          0 0 0 0 0 0
          0 0 0 0 0 0
          0 0 0 0 0 0
          0 0 0 0 0 0
          0 0 0 0 0 0
          0 0 0 0 0 0
          0 0 0 0 0 0
          0 0 0 0 0 0
          0 0 0 0 0 0
          0 0 0 0 0 0
          0 0 0 0 0 0
          0 0 0 0 0 0
          0 0 0 0 0 0
          0 0 0 0 0 0
          0 0 0 0 0 0
          0 0 0 0 0 0
          0 0 0 0 0 0
          0 0 0 0 0 0
          0 0 0 0 0 0
          0 0 0 0 0 0
          0 0 0 0 0 0
          0 0 0 0 0 0
          0 0 0 0 0 0
          0 0 0 0 0 0
          0 0 0 0 0 0
          0 0 0 0 0 0
          0 0 0 0 0 0
          0 0 0 0 0 0
          0 0 0 0 0 0
          0 0 0 0 0 0
          0 0 0 0 0 0
          0 0 0 0 0 0
          0 0 0 0 0 0
          0 0 0 0 0 0
          0 0 0 0 0 0
          0 0 0 0 0 0
          0 0 0 0 0 0
          0 0 0 0 0 0
          0 0 0 0 0 0
          0 0 0 0 0 0
          0 0 0 0 0 0
          0 0 0 0 0 0
          0 0 0 0 0 0
          0 0 0 0 0 0
          0 0 0 0 0 0
          0 0 0 0 0 0
          0 0 0 0 0 0
          0 0 0 0 0 0
          0 0 0 0 0 0
          0 0 0 0 0 0
          0 0 0 0 0 0
          0 0 0 0 0 0
          0 0 0 0 0 0
          0 0 0 0 0 0
          0 0 0 0 0 0
          0 0 0 0 0 0
          0 0 0 0 0 0
          0 0 0 0 0 0
          0 0 0 0 0 0
          0 0 0 0 0 0
          0 0 0 0 0 0
          0 0 0 0 0 0
          0 0 0 0 0 0
          0 0 0 0 0 0
          0 0 0 0 0 0
          0 0 0 0 0 0
          0 0 0 0 0 0
          0 0 0 0 0 0
          0 0 0 0 0 0
          0 0 0 0 0 0
          0 0 0 0 0 0
          0 0 0 0 0 0
          0 0 0 0 0 0
          0 0 0 0 0 0
          0 0 0 0 0 0
          0 0 0 0 0 0
          0 0 0 0 0 0
          0 0 0 0 0 0
          0 0 0 0 0 0
          0 0 0 0 0 0
          0 0 0 0 0 0
          0 0 0 0 0 0
          0 0 0 0 0 0
          0 0 0 0 0 0
          0 0 0 0 0 0
          0 0 0 0 0 0
          0 0 0 0 0 0
          0 0 0 0 0 0
          0 0 0 0 0 0
          0 0 0 0 0 0
          0 0 0 0 0 0
          0 0 0 0 0 0
          0 0 0 0 0 0
          0 0 0 0 0 0
          0 0 0 0 0 0
          0 0 0 0 0 0
          0 0 0 0 0 0
          0 0 0 0 0 0
          0 0 0 0 0 0
          0 0 0 0 0 0
          0 0 0 0 0 0
          0 0 0 0 0 0
          0 0 0 0 0 0
          0 0 0 0 0 0
          0 0 0 0 0 0
          0 0 0 0 0 0
          0 0 0 0 0 0
          0 0 0 0 0 0
          0 0 0 0 0 0
          0 0 0 0 0 0
          0 0 0 0 0 0
          0 0 0 0 0 0
          0 0 0 0 0 0
          0 0 0 0 0 0
          0 0 0 0 0 0
          0 0 0 0 0 0
          0 0 0 0 0 0
          0 0 0 0 0 0
          0 0 0 0 0 0
          0 0 0 0 0 0
          0 0 0 0 0 0
          0 0 0 0 0 0
          0 0 0 0 0 0
          0 0 0 0 0 0
          0 0 0 0 0 0
          0 0 0 0 0 0
          0 0 0 0 0 0
          0 0 0 0 0 0
          0 0 0 0 0 0
          0 0 0 0 0 0
          0 0 0 0 0 0
          0 0 0 0 0 0
          0 0 0 0 0 0
          0 0 0 0 0 0
          0 0 0 0 0 0
          0 0 0 0 0 0
          0 0 0 0 0 0
          0 0 0 0 0 0
          0 0 0 0 0 0
          0 0 0 0 0 0
          0 0 0 0 0 0
          0 0 0 0 0 0
          0 0 0 0 0 0
          0 0 0 0 0 0
          0 0 0 0 0 0
          0 0 0 0 0 0
          0 0 0 0 0 0
          0 0 0 0 0 0
          0 0 0 0 0 0
          0 0 0 0 0 0
          0 0 0 0 0 0
          0 0 0 0 0 0
          0 0 0 0 0 0
          0 0 0 0 0 0
          0 0 0 0 0 0
          0 0 0 0 0 0
          0 0 0 0 0 0
          0 0 0 0 0 0
          0 0 0 0 0 0
          0 0 0 0 0 0
          0 0 0 0 0 0
          0 0 0 0 0 0
          0 0 0 0 0 0
          0 0 0 0 0 0
          0 0 0 0 0 0
          0 0 0 0 0 0
          0 0 0 0 0 0
          0 0 0 0 0 0
          0 0 0 0 0 0
          0 0 0 0 0 0
          0 0 0 0 0 0
          0 0 0 0 0 0
          0 0 0 0 0 0
          0 0 0 0 0 0
          0 0 0 0 0 0
          0 0 0 0 0 0
          0 0 0 0 0 0
          0 0 0 0 0 0
          0 0 0 0 0 0
          0 0 0 0 0 0
          0 0 0 0 0 0
          0 0 0 0 0 0
          0 0 0 0 0 0
          0 0 0 0 0 0
          0 0 0 0 0 0
          0 0 0 0 0 0
          0 0 0 0 0 0
          0 0 0 0 0 0
          0 0 0 0 0 0
          0 0 0 0 0 0
          0 0 0 0 0 0
          0 0 0 0 0 0
          0 0 0 0 0 0
          0 0 0 0 0 0
          0 0 0 0 0 0
          0 0 0 0 0 0
          0 0 0 0 0 0
          0 0 0 0 0 0
          0 0 0 0 0 0
          0 0 0 0 0 0
          0 0 0 0 0 0
          0 0 0 0 0 0
          0 0 0 0 0 0
          0 0 0 0 0 0
          0 0 0 0 0 0
          0 0 0 0 0 0
          0 0 0 0 0 0
          0 0 0 0 0 0
          0 0 0 0 0 0
          0 0 0 0 0 0
          0 0 0 0 0 0
          0 0 0 0 0 0
          0 0 0 0 0 0
          0 0 0 0 0 0
          0 0 0 0 0 0
          0 0 0 0 0 0
          0 0 0 0 0 0
          0 0 0 0 0 0
          0 0 0 0 0 0
          0 0 0 0 0 0
          0 0 0 0 0 0
          0 0 0 0 0 0
          0 0 0 0 0 0
          0 0 0 0 0 0
          0 0 0 0 0 0
          0 0 0 0 0 0
          0 0 0 0 0 0
          0 0 0 0 0 0
          0 0 0 0 0 0
          0 0 0 0 0 0
          0 0 0 0 0 0
          0 0 0 0 0 0
          0 0 0 0 0 0
          0 0 0 0 0 0
          0 0 0 0 0 0
          0 0 0 0 0 0
          0 0 0 0 0 0
          0 0 0 0 0 0
          0 0 0 0 0 0
          0 0 0 0 0 0
          0 0 0 0 0 0
          0 0 0 0 0 0
          0 0 0 0 0 0
          0 0 0 0 0 0
          0 0 0 0 0 0
          0 0 0 0 0 0
          0 0 0 0 0 0
          0 0 0 0 0 0
          0 0 0 0 0 0
          0 0 0 0 0 0
          0 0 0 0 0 0
          0 0 0 0 0 0
          0 0 0 0 0 0
          0 0 0 0 0 0
          0 0 0 0 0 0
          0 0 0 0 0 0
          0 0 0 0 0 0
          0 0 0 0 0 0
          0 0 0 0 0 0
          0 0 0 0 0 0
          0 0 0 0 0 0
          0 0 0 0 0 0
          0 0 0 0 0 0
          0 0 0 0 0 0
          0 0 0 0 0 0
          0 0 0 0 0 0
          0 0 0 0 0 0
          0 0 0 0 0 0
          0 0 0 0 0 0
          0 0 0 0 0 0
          0 0 0 0 0 0
          0 0 0 0 0 0
          0 0 0 0 0 0
          0 0 0 0 0 0
          0 0 0 0 0 0
          0 0 0 0 0 0
          0 0 0 0 0 0
          0 0 0 0 0 0
          0 0 0 0 0 0
          0 0 0 0 0 0
          0 0 0 0 0 0
          0 0 0 0 0 0
          0 0 0 0 0 0
          0 0 0 0 0 0
          0 0 0 0 0 0
          0 0 0 0 0 0
          0 0 0 0 0 0
          0 0 0 0 0 0
          0 0 0 0 0 0
          0 0 0 0 0 0
          0 0 0 0 0 0
          0 0 0 0 0 0
          0 0 0 0 0 0
          0 0 0 0 0 0
          0 0 0 0 0 0
          0 0 0 0 0 0
          0 0 0 0 0 0
          0 0 0 0 0 0
          0 0 0 0 0 0
          0 0 0 0 0 0
          0 0 0 0 0 0
          0 0 0 0 0 0
          0 0 0 0 0 0
          0 0 0 0 0 0
          0 0 0 0 0 0
          0 0 0 0 0 0
          0 0 0 0 0 0
          0 0 0 0 0 0
          0 0 0 0 0 0
          0 0 0 0 0 0
          0 0 0 0 0 0
          0 0 0 0 0 0
          0 0 0 0 0 0
          0 0 0 0 0 0
          0 0 0 0 0 0
          0 0 0 0 0 0
          0 0 0 0 0 0
          0 0 0 0 0 0
          0 0 0 0 0 0
          0 0 0 0 0 0
          0 0 0 0 0 0
          0 0 0 0 0 0
          0 0 0 0 0 0
          0 0 0 0 0 0
          0 0 0 0 0 0
          0 0 0 0 0 0
          0 0 0 0 0 0
          0 0 0 0 0 0
          0 0 0 0 0 0
          0 0 0 0 0 0
          0 0 0 0 0 0
          0 0 0 0 0 0
          0 0 0 0 0 0
          0 0 0 0 0 0
          0 0 0 0 0 0
          0 0 0 0 0 0
          0 0 0 0 0 0
          0 0 0 0 0 0
          0 0 0 0 0 0
          0 0 0 0 0 0
          0 0 0 0 0 0
          0 0 0 0 0 0
          0 0 0 0 0 0
          0 0 0 0 0 0
          0 0 0 0 0 0
          0 0 0 0 0 0
          0 0 0 0 0 0
          0 0 0 0 0 0
          0 0 0 0 0 0
          0 0 0 0 0 0
          0 0 0 0 0 0
          0 0 0 0 0 0
          0 0 0 0 0 0
          0 0 0 0 0 0
          0 0 0 0 0 0
          0 0 0 0 0 0
          0 0 0 0 0 0
          0 0 0 0 0 0
          0 0 0 0 0 0
          0 0 0 0 0 0
          0 0 0 0 0 0
          0 0 0 0 0 0
          0 0 0 0 0 0
          0 0 0 0 0 0
          0 0 0 0 0 0
          0 0 0 0 0 0
          0 0 0 0 0 0
          0 0 0 0 0 0
          0 0 0 0 0 0
          0 0 0 0 0 0
          0 0 0 0 0 0
          0 0 0 0 0 0
          0 0 0 0 0 0
          0 0 0 0 0 0
          0 0 0 0 0 0
          0 0 0 0 0 0
          0 0 0 0 0 0
          0 0 0 0 0 0
          0 0 0 0 0 0
          0 0 0 0 0 0
          0 0 0 0 0 0
          0 0 0 0 0 0
          0 0 0 0 0 0
          0 0 0 0 0 0
          0 0 0 0 0 0
          0 0 0 0 0 0
          0 0 0 0 0 0
          0 0 0 0 0 0
          0 0 0 0 0 0
          0 0 0 0 0 0
          0 0 0 0 0 0
          0 0 0 0 0 0
          0 0 0 0 0 0
          0 0 0 0 0 0
          0 0 0 0 0 0
          0 0 0 0 0 0
          0 0 0 0 0 0
          0 0 0 0 0 0
          0 0 0 0 0 0
          0 0 0 0 0 0
          0 0 0 0 0 0
          0 0 0 0 0 0
          0 0 0 0 0 0
          0 0 0 0 0 0
          0 0 0 0 0 0
          0 0 0 0 0 0
          0 0 0 0 0 0
          0 0 0 0 0 0
          0 0 0 0 0 0
          0 0 0 0 0 0
          0 0 0 0 0 0
          0 0 0 0 0 0
          0 0 0 0 0 0
          0 0 0 0 0 0
          0 0 0 0 0 0
          0 0 0 0 0 0
          0 0 0 0 0 0
          0 0 0 0 0 0
          0 0 0 0 0 0
          0 0 0 0 0 0
          0 0 0 0 0 0
          0 0 0 0 0 0
          0 0 0 0 0 0
          0 0 0 0 0 0
          0 0 0 0 0 0
          0 0 0 0 0 0
          0 0 0 0 0 0
          0 0 0 0 0 0
          0 0 0 0 0 0
          0 0 0 0 0 0
          0 0 0 0 0 0
          0 0 0 0 0 0
          0 0 0 0 0 0
          0 0 0 0 0 0
          0 0 0 0 0 0
          0 0 0 0 0 0
          0 0 0 0 0 0
          0 0 0 0 0 0
          0 0 0 0 0 0
          0 0 0 0 0 0
          0 0 0 0 0 0
          0 0 0 0 0 0
          0 0 0 0 0 0
          0 0 0 0 0 0
          0 0 0 0 0 0
          0 0 0 0 0 0
          0 0 0 0 0 0
          0 0 0 0 0 0
          0 0 0 0 0 0
          0 0 0 0 0 0
          0 0 0 0 0 0
          0 0 0 0 0 0
          0 0 0 0 0 0
          0 0 0 0 0 0
          0 0 0 0 0 0
          0 0 0 0 0 0
          0 0 0 0 0 0
          0 0 0 0 0 0
          0 0 0 0 0 0
          0 0 0 0 0 0
          0 0 0 0 0 0
          0 0 0 0 0 0
          0 0 0 0 0 0
          0 0 0 0 0 0
          0 0 0 0 0 0
          0 0 0 0 0 0
          0 0 0 0 0 0
          0 0 0 0 0 0
          0 0 0 0 0 0
          0 0 0 0 0 0
          0 0 0 0 0 0
          0 0 0 0 0 0
          0 0 0 0 0 0
          0 0 0 0 0 0
          0 0 0 0 0 0
          0 0 0 0 0 0
          0 0 0 0 0 0
          0 0 0 0 0 0
          0 0 0 0 0 0
          0 0 0 0 0 0
          0 0 0 0 0 0
          0 0 0 0 0 0
          0 0 0 0 0 0
          0 0 0 0 0 0
          0 0 0 0 0 0
          0 0 0 0 0 0
          0 0 0 0 0 0
          0 0 0 0 0 0
          0 0 0 0 0 0
          0 0 0 0 0 0
          0 0 0 0 0 0
          0 0 0 0 0 0
          0 0 0 0 0 0
          0 0 0 0 0 0
          0 0 0 0 0 0
          0 0 0 0 0 0
          0 0 0 0 0 0
          0 0 0 0 0 0
          0 0 0 0 0 0
          0 0 0 0 0 0
          0 0 0 0 0 0
          0 0 0 0 0 0
          0 0 0 0 0 0
          0 0 0 0 0 0
          0 0 0 0 0 0
          0 0 0 0 0 0
          0 0 0 0 0 0
          0 0 0 0 0 0
          0 0 0 0 0 0
          0 0 0 0 0 0
          0 0 0 0 0 0
          0 0 0 0 0 0
          0 0 0 0 0 0
          0 0 0 0 0 0
          0 0 0 0 0 0
          0 0 0 0 0 0
          0 0 0 0 0 0
          0 0 0 0 0 0
          0 0 0 0 0 0
          0 0 0 0 0 0
          0 0 0 0 0 0
          0 0 0 0 0 0
          0 0 0 0 0 0
          0 0 0 0 0 0
          0 0 0 0 0 0
          0 0 0 0 0 0
          0 0 0 0 0 0
          0 0 0 0 0 0
          0 0 0 0 0 0
          0 0 0 0 0 0
          0 0 0 0 0 0
          0 0 0 0 0 0
          0 0 0 0 0 0
          0 0 0 0 0 0
          0 0 0 0 0 0
          0 0 0 0 0 0
          0 0 0 0 0 0
          0 0 0 0 0 0
          0 0 0 0 0 0
          0 0 0 0 0 0
          0 0 0 0 0 0
          0 0 0 0 0 0
          0 0 0 0 0 0
          0 0 0 0 0 0
          0 0 0 0 0 0
          0 0 0 0 0 0
          0 0 0 0 0 0
          0 0 0 0 0 0
          0 0 0 0 0 0
          0 0 0 0 0 0
          0 0 0 0 0 0
          0 0 0 0 0 0
          0 0 0 0 0 0
          0 0 0 0 0 0
          0 0 0 0 0 0
          0 0 0 0 0 0
          0 0 0 0 0 0
          0 0 0 0 0 0
          0 0 0 0 0 0
          0 0 0 0 0 0
          0 0 0 0 0 0
          0 0 0 0 0 0
          0 0 0 0 0 0
          0 0 0 0 0 0
          0 0 0 0 0 0
          0 0 0 0 0 0
          0 0 0 0 0 0
          0 0 0 0 0 0
          0 0 0 0 0 0
          0 0 0 0 0 0
          0 0 0 0 0 0
          0 0 0 0 0 0
          0 0 0 0 0 0
          0 0 0 0 0 0
          0 0 0 0 0 0
          0 0 0 0 0 0
          0 0 0 0 0 0
          0 0 0 0 0 0
          0 0 0 0 0 0
          0 0 0 0 0 0
          0 0 0 0 0 0
          0 0 0 0 0 0
          0 0 0 0 0 0
          0 0 0 0 0 0
          0 0 0 0 0 0
          0 0 0 0 0 0
          0 0 0 0 0 0
          0 0 0 0 0 0
          0 0 0 0 0 0
          0 0 0 0 0 0
          0 0 0 0 0 0
          0 0 0 0 0 0
          0 0 0 0 0 0
          0 0 0 0 0 0
          0 0 0 0 0 0
          0 0 0 0 0 0
          0 0 0 0 0 0
          0 0 0 0 0 0
          0 0 0 0 0 0
          0 0 0 0 0 0
          0 0 0 0 0 0
          0 0 0 0 0 0
          0 0 0 0 0 0
          0 0 0 0 0 0
          0 0 0 0 0 0
          0 0 0 0 0 0
          0 0 0 0 0 0
          0 0 0 0 0 0
          0 0 0 0 0 0
          0 0 0 0 0 0
          0 0 0 0 0 0
          0 0 0 0 0 0
          0 0 0 0 0 0
          0 0 0 0 0 0
          0 0 0 0 0 0
          0 0 0 0 0 0
          0 0 0 0 0 0
          0 0 0 0 0 0
          0 0 0 0 0 0
          0 0 0 0 0 0
          0 0 0 0 0 0
          0 0 0 0 0 0
          0 0 0 0 0 0
          0 0 0 0 0 0
          0 0 0 0 0 0
          0 0 0 0 0 0
          0 0 0 0 0 0
          0 0 0 0 0 0
          0 0 0 0 0 0
          0 0 0 0 0 0
          0 0 0 0 0 0
          0 0 0 0 0 0
          0 0 0 0 0 0
          0 0 0 0 0 0
          0 0 0 0 0 0
          0 0 0 0 0 0
          0 0 0 0 0 0
          0 0 0 0 0 0
          0 0 0 0 0 0
          0 0 0 0 0 0
          0 0 0 0 0 0
          0 0 0 0 0 0
          0 0 0 0 0 0
          0 0 0 0 0 0
          0 0 0 0 0 0
          0 0 0 0 0 0
          0 0 0 0 0 0
          0 0 0 0 0 0
          0 0 0 0 0 0
          0 0 0 0 0 0
          0 0 0 0 0 0
          0 0 0 0 0 0
          0 0 0 0 0 0
          0 0 0 0 0 0
          0 0 0 0 0 0
          0 0 0 0 0 0
          0 0 0 0 0 0
          0 0 0 0 0 0
          0 0 0 0 0 0
          0 0 0 0 0 0
          0 0 0 0 0 0
          0 0 0 0 0 0
          0 0 0 0 0 0
          0 0 0 0 0 0
          0 0 0 0 0 0
          0 0 0 0 0 0
          0 0 0 0 0 0
          0 0 0 0 0 0
          0 0 0 0 0 0
          0 0 0 0 0 0
          0 0 0 0 0 0
          0 0 0 0 0 0
          0 0 0 0 0 0
          0 0 0 0 0 0
          0 0 0 0 0 0
          0 0 0 0 0 0
          0 0 0 0 0 0
          0 0 0 0 0 0
          0 0 0 0 0 0
          0 0 0 0 0 0
          0 0 0 0 0 0
          0 0 0 0 0 0
          0 0 0 0 0 0
          0 0 0 0 0 0
          0 0 0 0 0 0
          0 0 0 0 0 0
          0 0 0 0 0 0
          0 0 0 0 0 0
          0 0 0 0 0 0
          0 0 0 0 0 0
          0 0 0 0 0 0
          0 0 0 0 0 0
          0 0 0 0 0 0
          0 0 0 0 0 0
          0 0 0 0 0 0
          0 0 0 0 0 0
          0 0 0 0 0 0
          0 0 0 0 0 0
          0 0 0 0 0 0
          0 0 0 0 0 0
          0 0 0 0 0 0
          0 0 0 0 0 0
          0 0 0 0 0 0
          0 0 0 0 0 0
          0 0 0 0 0 0
          0 0 0 0 0 0
          0 0 0 0 0 0
          0 0 0 0 0 0
          0 0 0 0 0 0
          0 0 0 0 0 0
          0 0 0 0 0 0
          0 0 0 0 0 0
          0 0 0 0 0 0
          0 0 0 0 0 0
          0 0 0 0 0 0
          0 0 0 0 0 0
          0 0 0 0 0 0
          0 0 0 0 0 0
          0 0 0 0 0 0
          0 0 0 0 0 0
          0 0 0 0 0 0
          0 0 0 0 0 0
          0 0 0 0 0 0
          0 0 0 0 0 0
          0 0 0 0 0 0
          0 0 0 0 0 0
          0 0 0 0 0 0
          0 0 0 0 0 0
          0 0 0 0 0 0
          0 0 0 0 0 0
          0 0 0 0 0 0
          0 0 0 0 0 0
          0 0 0 0 0 0
          0 0 0 0 0 0
          0 0 0 0 0 0
          0 0 0 0 0 0
          0 0 0 0 0 0
          0 0 0 0 0 0
          0 0 0 0 0 0
          0 0 0 0 0 0
          0 0 0 0 0 0
          0 0 0 0 0 0
          0 0 0 0 0 0
          0 0 0 0 0 0
          0 0 0 0 0 0
          0 0 0 0 0 0
          0 0 0 0 0 0
          0 0 0 0 0 0
          0 0 0 0 0 0
          0 0 0 0 0 0
          0 0 0 0 0 0
          0 0 0 0 0 0
          0 0 0 0 0 0
          0 0 0 0 0 0
          0 0 0 0 0 0
          0 0 0 0 0 0
          0 0 0 0 0 0
          0 0 0 0 0 0
          0 0 0 0 0 0
          0 0 0 0 0 0
          0 0 0 0 0 0
          0 0 0 0 0 0
          0 0 0 0 0 0
          0 0 0 0 0 0
          0 0 0 0 0 0
          0 0 0 0 0 0
          0 0 0 0 0 0
          0 0 0 0 0 0
          0 0 0 0 0 0
          0 0 0 0 0 0
          0 0 0 0 0 0
          0 0 0 0 0 0
          0 0 0 0 0 0
          0 0 0 0 0 0
          0 0 0 0 0 0
          0 0 0 0 0 0
          0 0 0 0 0 0
          0 0 0 0 0 0
          0 0 0 0 0 0
          0 0 0 0 0 0
          0 0 0 0 0 0
          0 0 0 0 0 0
          0 0 0 0 0 0
          0 0 0 0 0 0
          0 0 0 0 0 0
          0 0 0 0 0 0
          0 0 0 0 0 0
          0 0 0 0 0 0
          0 0 0 0 0 0
          0 0 0 0 0 0
          0 0 0 0 0 0
          0 0 0 0 0 0
          0 0 0 0 0 0
          0 0 0 0 0 0
          0 0 0 0 0 0
          0 0 0 0 0 0
          0 0 0 0 0 0
          0 0 0 0 0 0
          0 0 0 0 0 0
          0 0 0 0 0 0
          0 0 0 0 0 0
          0 0 0 0 0 0
          0 0 0 0 0 0
          0 0 0 0 0 0
          0 0 0 0 0 0
          0 0 0 0 0 0
          0 0 0 0 0 0
          0 0 0 0 0 0
          0 0 0 0 0 0
          0 0 0 0 0 0
          0 0 0 0 0 0
          0 0 0 0 0 0
          0 0 0 0 0 0
          0 0 0 0 0 0
          0 0 0 0 0 0
          0 0 0 0 0 0
          0 0 0 0 0 0
          0 0 0 0 0 0
          0 0 0 0 0 0
          0 0 0 0 0 0
          0 0 0 0 0 0
          0 0 0 0 0 0
          0 0 0 0 0 0
          0 0 0 0 0 0
          0 0 0 0 0 0
          0 0 0 0 0 0
          0 0 0 0 0 0
          0 0 0 0 0 0
          0 0 0 0 0 0
          0 0 0 0 0 0
          0 0 0 0 0 0
          0 0 0 0 0 0
          0 0 0 0 0 0
          0 0 0 0 0 0
          0 0 0 0 0 0
          0 0 0 0 0 0
          0 0 0 0 0 0
          0 0 0 0 0 0
          0 0 0 0 0 0
          0 0 0 0 0 0
          0 0 0 0 0 0
          0 0 0 0 0 0
          0 0 0 0 0 0
          0 0 0 0 0 0
          0 0 0 0 0 0
          0 0 0 0 0 0
          0 0 0 0 0 0
          0 0 0 0 0 0
          0 0 0 0 0 0
          0 0 0 0 0 0
          0 0 0 0 0 0
          0 0 0 0 0 0
          0 0 0 0 0 0
          0 0 0 0 0 0
          0 0 0 0 0 0
          0 0 0 0 0 0
          0 0 0 0 0 0
          0 0 0 0 0 0
          0 0 0 0 0 0
          0 0 0 0 0 0
          0 0 0 0 0 0
          0 0 0 0 0 0
          0 0 0 0 0 0
          0 0 0 0 0 0
          0 0 0 0 0 0
          0 0 0 0 0 0
          0 0 0 0 0 0
          0 0 0 0 0 0
          0 0 0 0 0 0
          0 0 0 0 0 0
          0 0 0 0 0 0
          0 0 0 0 0 0
          0 0 0 0 0 0
          0 0 0 0 0 0
          0 0 0 0 0 0
          0 0 0 0 0 0
          0 0 0 0 0 0
          0 0 0 0 0 0
          0 0 0 0 0 0
          0 0 0 0 0 0
          0 0 0 0 0 0
          0 0 0 0 0 0
          0 0 0 0 0 0
          0 0 0 0 0 0
          0 0 0 0 0 0
          0 0 0 0 0 0
          0 0 0 0 0 0
          0 0 0 0 0 0
          0 0 0 0 0 0
          0 0 0 0 0 0
          0 0 0 0 0 0
          0 0 0 0 0 0
          0 0 0 0 0 0
          0 0 0 0 0 0
          0 0 0 0 0 0
          0 0 0 0 0 0
          0 0 0 0 0 0
          0 0 0 0 0 0
          0 0 0 0 0 0
          0 0 0 0 0 0
          0 0 0 0 0 0
          0 0 0 0 0 0
          0 0 0 0 0 0
          0 0 0 0 0 0
          0 0 0 0 0 0
          0 0 0 0 0 0
          0 0 0 0 0 0
          0 0 0 0 0 0
          0 0 0 0 0 0
          0 0 0 0 0 0
          0 0 0 0 0 0
          0 0 0 0 0 0
          0 0 0 0 0 0
          0 0 0 0 0 0
          0 0 0 0 0 0
          0 0 0 0 0 0
          0 0 0 0 0 0
          0 0 0 0 0 0
          0 0 0 0 0 0
          0 0 0 0 0 0
          0 0 0 0 0 0
          0 0 0 0 0 0
          0 0 0 0 0 0
          0 0 0 0 0 0
          0 0 0 0 0 0
          0 0 0 0 0 0
          0 0 0 0 0 0
          0 0 0 0 0 0
          0 0 0 0 0 0
          0 0 0 0 0 0
          0 0 0 0 0 0
          0 0 0 0 0 0
          0 0 0 0 0 0
          0 0 0 0 0 0
          0 0 0 0 0 0
          0 0 0 0 0 0
          0 0 0 0 0 0
          0 0 0 0 0 0
          0 0 0 0 0 0
          0 0 0 0 0 0
          0 0 0 0 0 0
          0 0 0 0 0 0
          0 0 0 0 0 0
          0 0 0 0 0 0
          0 0 0 0 0 0
          0 0 0 0 0 0
          0 0 0 0 0 0
          0 0 0 0 0 0
          0 0 0 0 0 0
          0 0 0 0 0 0
          0 0 0 0 0 0
          0 0 0 0 0 0
          0 0 0 0 0 0
          0 0 0 0 0 0
          0 0 0 0 0 0
          0 0 0 0 0 0
          0 0 0 0 0 0
          0 0 0 0 0 0
          0 0 0 0 0 0
          0 0 0 0 0 0
          0 0 0 0 0 0
          0 0 0 0 0 0
          0 0 0 0 0 0
          0 0 0 0 0 0
          0 0 0 0 0 0
          0 0 0 0 0 0
          0 0 0 0 0 0
          0 0 0 0 0 0
          0 0 0 0 0 0
          0 0 0 0 0 0
          0 0 0 0 0 0
          0 0 0 0 0 0
          0 0 0 0 0 0
          0 0 0 0 0 0
          0 0 0 0 0 0
          0 0 0 0 0 0
          0 0 0 0 0 0
          0 0 0 0 0 0
          0 0 0 0 0 0
          0 0 0 0 0 0
          0 0 0 0 0 0
          0 0 0 0 0 0
          0 0 0 0 0 0
          0 0 0 0 0 0
          0 0 0 0 0 0
          0 0 0 0 0 0
          0 0 0 0 0 0
          0 0 0 0 0 0
          0 0 0 0 0 0
          0 0 0 0 0 0
          0 0 0 0 0 0
          0 0 0 0 0 0
          0 0 0 0 0 0
          0 0 0 0 0 0
          0 0 0 0 0 0
          0 0 0 0 0 0
          0 0 0 0 0 0
          0 0 0 0 0 0
          0 0 0 0 0 0
          0 0 0 0 0 0
          0 0 0 0 0 0
          0 0 0 0 0 0
          0 0 0 0 0 0
          0 0 0 0 0 0
          0 0 0 0 0 0
          0 0 0 0 0 0
          0 0 0 0 0 0
          0 0 0 0 0 0
          0 0 0 0 0 0
          0 0 0 0 0 0
          0 0 0 0 0 0
          0 0 0 0 0 0
          0 0 0 0 0 0
          0 0 0 0 0 0
          0 0 0 0 0 0
          0 0 0 0 0 0
          0 0 0 0 0 0
          0 0 0 0 0 0
          0 0 0 0 0 0
          0 0 0 0 0 0
          0 0 0 0 0 0
          0 0 0 0 0 0
          0 0 0 0 0 0
          0 0 0 0 0 0
          0 0 0 0 0 0
          0 0 0 0 0 0
          0 0 0 0 0 0
          0 0 0 0 0 0
          0 0 0 0 0 0
          0 0 0 0 0 0
          0 0 0 0 0 0
          0 0 0 0 0 0
          0 0 0 0 0 0
          0 0 0 0 0 0
          0 0 0 0 0 0
          0 0 0 0 0 0
          0 0 0 0 0 0
          0 0 0 0 0 0
          0 0 0 0 0 0
          0 0 0 0 0 0
          0 0 0 0 0 0
          0 0 0 0 0 0
          0 0 0 0 0 0
          0 0 0 0 0 0
          0 0 0 0 0 0
          0 0 0 0 0 0
          0 0 0 0 0 0
          0 0 0 0 0 0
          0 0 0 0 0 0
          0 0 0 0 0 0
          0 0 0 0 0 0
          0 0 0 0 0 0
          0 0 0 0 0 0
          0 0 0 0 0 0
          0 0 0 0 0 0
          0 0 0 0 0 0
          0 0 0 0 0 0
          0 0 0 0 0 0
          0 0 0 0 0 0
          0 0 0 0 0 0
          0 0 0 0 0 0
          0 0 0 0 0 0
          0 0 0 0 0 0
          0 0 0 0 0 0
          0 0 0 0 0 0
          0 0 0 0 0 0
          0 0 0 0 0 0
          0 0 0 0 0 0
          0 0 0 0 0 0
          0 0 0 0 0 0
          0 0 0 0 0 0
          0 0 0 0 0 0
          0 0 0 0 0 0
          0 0 0 0 0 0
          0 0 0 0 0 0
          0 0 0 0 0 0
          0 0 0 0 0 0
          0 0 0 0 0 0
          0 0 0 0 0 0
          0 0 0 0 0 0
          0 0 0 0 0 0
          0 0 0 0 0 0
          0 0 0 0 0 0
          0 0 0 0 0 0
          0 0 0 0 0 0
          0 0 0 0 0 0
          0 0 0 0 0 0
          0 0 0 0 0 0
          0 0 0 0 0 0
          0 0 0 0 0 0
          0 0 0 0 0 0
          0 0 0 0 0 0
          0 0 0 0 0 0
          0 0 0 0 0 0
          0 0 0 0 0 0
          0 0 0 0 0 0
          0 0 0 0 0 0
          0 0 0 0 0 0
          0 0 0 0 0 0
          0 0 0 0 0 0
          0 0 0 0 0 0
          0 0 0 0 0 0
          0 0 0 0 0 0
          0 0 0 0 0 0
          0 0 0 0 0 0
          0 0 0 0 0 0
          0 0 0 0 0 0
          0 0 0 0 0 0
          0 0 0 0 0 0
          0 0 0 0 0 0
          0 0 0 0 0 0
          0 0 0 0 0 0
          0 0 0 0 0 0
          0 0 0 0 0 0
          0 0 0 0 0 0
          0 0 0 0 0 0
          0 0 0 0 0 0
          0 0 0 0 0 0
          0 0 0 0 0 0
          0 0 0 0 0 0
          0 0 0 0 0 0
          0 0 0 0 0 0
          0 0 0 0 0 0
          0 0 0 0 0 0
          0 0 0 0 0 0
          0 0 0 0 0 0
          0 0 0 0 0 0
          0 0 0 0 0 0
          0 0 0 0 0 0
          0 0 0 0 0 0
          0 0 0 0 0 0
          0 0 0 0 0 0
          0 0 0 0 0 0
          0 0 0 0 0 0
          0 0 0 0 0 0
          0 0 0 0 0 0
          0 0 0 0 0 0
          0 0 0 0 0 0
          0 0 0 0 0 0
          0 0 0 0 0 0
          0 0 0 0 0 0
          0 0 0 0 0 0
          0 0 0 0 0 0
          0 0 0 0 0 0
          0 0 0 0 0 0
          0 0 0 0 0 0
          0 0 0 0 0 0
          0 0 0 0 0 0
          0 0 0 0 0 0
          0 0 0 0 0 0
          0 0 0 0 0 0
          0 0 0 0 0 0
          0 0 0 0 0 0
          0 0 0 0 0 0
          0 0 0 0 0 0
          0 0 0 0 0 0
          0 0 0 0 0 0
          0 0 0 0 0 0
          0 0 0 0 0 0
          0 0 0 0 0 0
          0 0 0 0 0 0
          0 0 0 0 0 0
          0 0 0 0 0 0
          0 0 0 0 0 0
          0 0 0 0 0 0
          0 0 0 0 0 0
          0 0 0 0 0 0
          0 0 0 0 0 0
          0 0 0 0 0 0
          0 0 0 0 0 0
          0 0 0 0 0 0
          0 0 0 0 0 0
          0 0 0 0 0 0
          0 0 0 0 0 0
          0 0 0 0 0 0
          0 0 0 0 0 0
          0 0 0 0 0 0
          0 0 0 0 0 0
          0 0 0 0 0 0
          0 0 0 0 0 0
          0 0 0 0 0 0
          0 0 0 0 0 0
          0 0 0 0 0 0
          0 0 0 0 0 0
          0 0 0 0 0 0
          0 0 0 0 0 0
          0 0 0 0 0 0
          0 0 0 0 0 0
          0 0 0 0 0 0
          0 0 0 0 0 0
          0 0 0 0 0 0
          0 0 0 0 0 0
          0 0 0 0 0 0
          0 0 0 0 0 0
          0 0 0 0 0 0
          0 0 0 0 0 0
          0 0 0 0 0 0
          0 0 0 0 0 0
          0 0 0 0 0 0
          0 0 0 0 0 0
          0 0 0 0 0 0
          0 0 0 0 0 0
          0 0 0 0 0 0
          0 0 0 0 0 0
          0 0 0 0 0 0
          0 0 0 0 0 0
          0 0 0 0 0 0
          0 0 0 0 0 0
          0 0 0 0 0 0
          0 0 0 0 0 0
          0 0 0 0 0 0
          0 0 0 0 0 0
          0 0 0 0 0 0
          0 0 0 0 0 0
          0 0 0 0 0 0
          0 0 0 0 0 0
          0 0 0 0 0 0
          0 0 0 0 0 0
          0 0 0 0 0 0
          0 0 0 0 0 0
          0 0 0 0 0 0
          0 0 0 0 0 0
          0 0 0 0 0 0
          0 0 0 0 0 0
          0 0 0 0 0 0
          0 0 0 0 0 0
          0 0 0 0 0 0
          0 0 0 0 0 0
          0 0 0 0 0 0
          0 0 0 0 0 0
          0 0 0 0 0 0
          0 0 0 0 0 0
          0 0 0 0 0 0
          0 0 0 0 0 0
          0 0 0 0 0 0
          0 0 0 0 0 0
          0 0 0 0 0 0
          0 0 0 0 0 0
          0 0 0 0 0 0
          0 0 0 0 0 0
          0 0 0 0 0 0
          0 0 0 0 0 0
          0 0 0 0 0 0
          0 0 0 0 0 0
          0 0 0 0 0 0
          0 0 0 0 0 0
          0 0 0 0 0 0
          0 0 0 0 0 0
          0 0 0 0 0 0
          0 0 0 0 0 0
          0 0 0 0 0 0
          0 0 0 0 0 0
          0 0 0 0 0 0
          0 0 0 0 0 0
          0 0 0 0 0 0
          0 0 0 0 0 0
          0 0 0 0 0 0
          0 0 0 0 0 0
          0 0 0 0 0 0
          0 0 0 0 0 0
          0 0 0 0 0 0
          0 0 0 0 0 0
          0 0 0 0 0 0
          0 0 0 0 0 0
          0 0 0 0 0 0
          0 0 0 0 0 0
          0 0 0 0 0 0
          0 0 0 0 0 0
          0 0 0 0 0 0
          0 0 0 0 0 0
          0 0 0 0 0 0
          0 0 0 0 0 0
          0 0 0 0 0 0
          0 0 0 0 0 0
          0 0 0 0 0 0
          0 0 0 0 0 0
          0 0 0 0 0 0
          0 0 0 0 0 0
          0 0 0 0 0 0
          0 0 0 0 0 0
          0 0 0 0 0 0
          0 0 0 0 0 0
          0 0 0 0 0 0
          0 0 0 0 0 0
          0 0 0 0 0 0
          0 0 0 0 0 0
          0 0 0 0 0 0
          0 0 0 0 0 0
          0 0 0 0 0 0
          0 0 0 0 0 0
          0 0 0 0 0 0
          0 0 0 0 0 0
          0 0 0 0 0 0
          0 0 0 0 0 0
          0 0 0 0 0 0
          0 0 0 0 0 0
          0 0 0 0 0 0
          0 0 0 0 0 0
          0 0 0 0 0 0
          0 0 0 0 0 0
          0 0 0 0 0 0
          0 0 0 0 0 0
          0 0 0 0 0 0
          0 0 0 0 0 0
          0 0 0 0 0 0
          0 0 0 0 0 0
          0 0 0 0 0 0
          0 0 0 0 0 0
          0 0 0 0 0 0
          0 0 0 0 0 0
          0 0 0 0 0 0
          0 0 0 0 0 0
          0 0 0 0 0 0
          0 0 0 0 0 0
          0 0 0 0 0 0
          0 0 0 0 0 0
          0 0 0 0 0 0
          0 0 0 0 0 0
          0 0 0 0 0 0
          0 0 0 0 0 0
          0 0 0 0 0 0
          0 0 0 0 0 0
          0 0 0 0 0 0
          0 0 0 0 0 0
          0 0 0 0 0 0
          0 0 0 0 0 0
          0 0 0 0 0 0
          0 0 0 0 0 0
          0 0 0 0 0 0
          0 0 0 0 0 0
          0 0 0 0 0 0
          0 0 0 0 0 0
          0 0 0 0 0 0
          0 0 0 0 0 0
          0 0 0 0 0 0
          0 0 0 0 0 0
          0 0 0 0 0 0
          0 0 0 0 0 0
          0 0 0 0 0 0
          0 0 0 0 0 0
          0 0 0 0 0 0
          0 0 0 0 0 0
          0 0 0 0 0 0
          0 0 0 0 0 0
          0 0 0 0 0 0
          0 0 0 0 0 0
          0 0 0 0 0 0
          0 0 0 0 0 0
          0 0 0 0 0 0
          0 0 0 0 0 0
          0 0 0 0 0 0
          0 0 0 0 0 0
          0 0 0 0 0 0
          0 0 0 0 0 0
          0 0 0 0 0 0
          0 0 0 0 0 0
          0 0 0 0 0 0
          0 0 0 0 0 0
          0 0 0 0 0 0
          0 0 0 0 0 0
          0 0 0 0 0 0
          0 0 0 0 0 0
          0 0 0 0 0 0
          0 0 0 0 0 0
          0 0 0 0 0 0
          0 0 0 0 0 0
          0 0 0 0 0 0
          0 0 0 0 0 0
          0 0 0 0 0 0
          0 0 0 0 0 0
          0 0 0 0 0 0
          0 0 0 0 0 0
          0 0 0 0 0 0
          0 0 0 0 0 0
          0 0 0 0 0 0
          0 0 0 0 0 0
          0 0 0 0 0 0
          0 0 0 0 0 0
          0 0 0 0 0 0
          0 0 0 0 0 0
          0 0 0 0 0 0
          0 0 0 0 0 0
          0 0 0 0 0 0
          0 0 0 0 0 0
          0 0 0 0 0 0
          0 0 0 0 0 0
          0 0 0 0 0 0
          0 0 0 0 0 0
          0 0 0 0 0 0
          0 0 0 0 0 0
          0 0 0 0 0 0
          0 0 0 0 0 0
          0 0 0 0 0 0
          0 0 0 0 0 0
          0 0 0 0 0 0
          0 0 0 0 0 0
          0 0 0 0 0 0
          0 0 0 0 0 0
          0 0 0 0 0 0
          0 0 0 0 0 0
          0 0 0 0 0 0
          0 0 0 0 0 0
          0 0 0 0 0 0
          0 0 0 0 0 0
          0 0 0 0 0 0
          0 0 0 0 0 0
          0 0 0 0 0 0
          0 0 0 0 0 0
          0 0 0 0 0 0
          0 0 0 0 0 0
          0 0 0 0 0 0
          0 0 0 0 0 0
          0 0 0 0 0 0
          0 0 0 0 0 0
          0 0 0 0 0 0
          0 0 0 0 0 0
          0 0 0 0 0 0
          0 0 0 0 0 0
          0 0 0 0 0 0
          0 0 0 0 0 0
          0 0 0 0 0 0
          0 0 0 0 0 0
          0 0 0 0 0 0
          0 0 0 0 0 0
          0 0 0 0 0 0
          0 0 0 0 0 0
          0 0 0 0 0 0
          0 0 0 0 0 0
          0 0 0 0 0 0
          0 0 0 0 0 0
          0 0 0 0 0 0
          0 0 0 0 0 0
          0 0 0 0 0 0
          0 0 0 0 0 0
          0 0 0 0 0 0
          0 0 0 0 0 0
          0 0 0 0 0 0
          0 0 0 0 0 0
          0 0 0 0 0 0
          0 0 0 0 0 0
          0 0 0 0 0 0
          0 0 0 0 0 0
          0 0 0 0 0 0
          0 0 0 0 0 0
          0 0 0 0 0 0
          0 0 0 0 0 0
          0 0 0 0 0 0
          0 0 0 0 0 0
          0 0 0 0 0 0
          0 0 0 0 0 0
          0 0 0 0 0 0
          0 0 0 0 0 0
          0 0 0 0 0 0
          0 0 0 0 0 0
          0 0 0 0 0 0
          0 0 0 0 0 0
          0 0 0 0 0 0
          0 0 0 0 0 0
          0 0 0 0 0 0
          0 0 0 0 0 0
          0 0 0 0 0 0
          0 0 0 0 0 0
          0 0 0 0 0 0
          0 0 0 0 0 0
          0 0 0 0 0 0
          0 0 0 0 0 0
          0 0 0 0 0 0
          0 0 0 0 0 0
          0 0 0 0 0 0
          0 0 0 0 0 0
          0 0 0 0 0 0
          0 0 0 0 0 0
          0 0 0 0 0 0
          0 0 0 0 0 0
          0 0 0 0 0 0
          0 0 0 0 0 0
          0 0 0 0 0 0
          0 0 0 0 0 0
          0 0 0 0 0 0
          0 0 0 0 0 0
          0 0 0 0 0 0
          0 0 0 0 0 0
          0 0 0 0 0 0
          0 0 0 0 0 0
          0 0 0 0 0 0
          0 0 0 0 0 0
          0 0 0 0 0 0
          0 0 0 0 0 0
          0 0 0 0 0 0
          0 0 0 0 0 0
          0 0 0 0 0 0
          0 0 0 0 0 0
          0 0 0 0 0 0
          0 0 0 0 0 0
          0 0 0 0 0 0
          0 0 0 0 0 0
          0 0 0 0 0 0
          0 0 0 0 0 0
          0 0 0 0 0 0
          0 0 0 0 0 0
          0 0 0 0 0 0
          0 0 0 0 0 0
          0 0 0 0 0 0
          0 0 0 0 0 0
          0 0 0 0 0 0
          0 0 0 0 0 0
          0 0 0 0 0 0
          0 0 0 0 0 0
          0 0 0 0 0 0
          0 0 0 0 0 0
          0 0 0 0 0 0
          0 0 0 0 0 0
          0 0 0 0 0 0
          0 0 0 0 0 0
          0 0 0 0 0 0
          0 0 0 0 0 0
          0 0 0 0 0 0
          0 0 0 0 0 0
          0 0 0 0 0 0
          0 0 0 0 0 0
          0 0 0 0 0 0
          0 0 0 0 0 0
          0 0 0 0 0 0
          0 0 0 0 0 0
          0 0 0 0 0 0
          0 0 0 0 0 0
          0 0 0 0 0 0
          0 0 0 0 0 0
          0 0 0 0 0 0
          0 0 0 0 0 0
          0 0 0 0 0 0
          0 0 0 0 0 0
          0 0 0 0 0 0
          0 0 0 0 0 0
          0 0 0 0 0 0
          0 0 0 0 0 0
          0 0 0 0 0 0
          0 0 0 0 0 0
          0 0 0 0 0 0
          0 0 0 0 0 0
          0 0 0 0 0 0
          0 0 0 0 0 0
          0 0 0 0 0 0
          0 0 0 0 0 0
          0 0 0 0 0 0
          0 0 0 0 0 0
          0 0 0 0 0 0
          0 0 0 0 0 0
          0 0 0 0 0 0
          0 0 0 0 0 0
          0 0 0 0 0 0
          0 0 0 0 0 0
          0 0 0 0 0 0
          0 0 0 0 0 0
          0 0 0 0 0 0
          0 0 0 0 0 0
          0 0 0 0 0 0
          0 0 0 0 0 0
          0 0 0 0 0 0
          0 0 0 0 0 0
          0 0 0 0 0 0
          0 0 0 0 0 0
          0 0 0 0 0 0
          0 0 0 0 0 0
          0 0 0 0 0 0
          0 0 0 0 0 0
          0 0 0 0 0 0
          0 0 0 0 0 0
          0 0 0 0 0 0
          0 0 0 0 0 0
          0 0 0 0 0 0
          0 0 0 0 0 0
          0 0 0 0 0 0
          0 0 0 0 0 0
          0 0 0 0 0 0
          0 0 0 0 0 0
          0 0 0 0 0 0
          0 0 0 0 0 0
          0 0 0 0 0 0
          0 0 0 0 0 0
          0 0 0 0 0 0
          0 0 0 0 0 0
          0 0 0 0 0 0
          0 0 0 0 0 0
          0 0 0 0 0 0
          0 0 0 0 0 0
          0 0 0 0 0 0
          0 0 0 0 0 0
          0 0 0 0 0 0
          0 0 0 0 0 0
          0 0 0 0 0 0
          0 0 0 0 0 0
          0 0 0 0 0 0
          0 0 0 0 0 0
          0 0 0 0 0 0
          0 0 0 0 0 0
          0 0 0 0 0 0
          0 0 0 0 0 0
          0 0 0 0 0 0
          0 0 0 0 0 0
          0 0 0 0 0 0
          0 0 0 0 0 0
          0 0 0 0 0 0
          0 0 0 0 0 0
          0 0 0 0 0 0
          0 0 0 0 0 0
          0 0 0 0 0 0
          0 0 0 0 0 0
          0 0 0 0 0 0
          0 0 0 0 0 0
          0 0 0 0 0 0
          0 0 0 0 0 0
          0 0 0 0 0 0
          0 0 0 0 0 0
          0 0 0 0 0 0
          0 0 0 0 0 0
          0 0 0 0 0 0
          0 0 0 0 0 0
          0 0 0 0 0 0
          0 0 0 0 0 0
          0 0 0 0 0 0
          0 0 0 0 0 0
          0 0 0 0 0 0
          0 0 0 0 0 0
          0 0 0 0 0 0
          0 0 0 0 0 0
          0 0 0 0 0 0
          0 0 0 0 0 0
          0 0 0 0 0 0
          0 0 0 0 0 0
          0 0 0 0 0 0
          0 0 0 0 0 0
          0 0 0 0 0 0
          0 0 0 0 0 0
          0 0 0 0 0 0
          0 0 0 0 0 0
          0 0 0 0 0 0
          0 0 0 0 0 0
          0 0 0 0 0 0
          0 0 0 0 0 0
          0 0 0 0 0 0
          0 0 0 0 0 0
          0 0 0 0 0 0
          0 0 0 0 0 0
          0 0 0 0 0 0
          0 0 0 0 0 0
          0 0 0 0 0 0
          0 0 0 0 0 0
          0 0 0 0 0 0
          0 0 0 0 0 0
          0 0 0 0 0 0
          0 0 0 0 0 0
          0 0 0 0 0 0
          0 0 0 0 0 0
          0 0 0 0 0 0
          0 0 0 0 0 0
          0 0 0 0 0 0
          0 0 0 0 0 0
          0 0 0 0 0 0
          0 0 0 0 0 0
          0 0 0 0 0 0
          0 0 0 0 0 0
          0 0 0 0 0 0
          0 0 0 0 0 0
          0 0 0 0 0 0
          0 0 0 0 0 0
          0 0 0 0 0 0
          0 0 0 0 0 0
          0 0 0 0 0 0
          0 0 0 0 0 0
          0 0 0 0 0 0
          0 0 0 0 0 0
          0 0 0 0 0 0
          0 0 0 0 0 0
          0 0 0 0 0 0
          0 0 0 0 0 0
          0 0 0 0 0 0
          0 0 0 0 0 0
          0 0 0 0 0 0
          0 0 0 0 0 0
          0 0 0 0 0 0
          0 0 0 0 0 0
          0 0 0 0 0 0
          0 0 0 0 0 0
          0 0 0 0 0 0
          0 0 0 0 0 0
          0 0 0 0 0 0
          0 0 0 0 0 0
          0 0 0 0 0 0
          0 0 0 0 0 0
          0 0 0 0 0 0
          0 0 0 0 0 0
          0 0 0 0 0 0
          0 0 0 0 0 0
          0 0 0 0 0 0
          0 0 0 0 0 0
          0 0 0 0 0 0
          0 0 0 0 0 0
          0 0 0 0 0 0
          0 0 0 0 0 0
          0 0 0 0 0 0
          0 0 0 0 0 0
          0 0 0 0 0 0
          0 0 0 0 0 0
          0 0 0 0 0 0
          0 0 0 0 0 0
          0 0 0 0 0 0
          0 0 0 0 0 0
          0 0 0 0 0 0
          0 0 0 0 0 0
          0 0 0 0 0 0
          0 0 0 0 0 0
          0 0 0 0 0 0
          0 0 0 0 0 0
          0 0 0 0 0 0
          0 0 0 0 0 0
          0 0 0 0 0 0
          0 0 0 0 0 0
          0 0 0 0 0 0
          0 0 0 0 0 0
          0 0 0 0 0 0
          0 0 0 0 0 0
          0 0 0 0 0 0
          0 0 0 0 0 0
          0 0 0 0 0 0
          0 0 0 0 0 0
          0 0 0 0 0 0
          0 0 0 0 0 0
          0 0 0 0 0 0
          0 0 0 0 0 0
          0 0 0 0 0 0
          0 0 0 0 0 0
          0 0 0 0 0 0
          0 0 0 0 0 0
          0 0 0 0 0 0
          0 0 0 0 0 0
          0 0 0 0 0 0
          0 0 0 0 0 0
          0 0 0 0 0 0
          0 0 0 0 0 0
          0 0 0 0 0 0
          0 0 0 0 0 0
          0 0 0 0 0 0
          0 0 0 0 0 0
          0 0 0 0 0 0
          0 0 0 0 0 0
          0 0 0 0 0 0
          0 0 0 0 0 0
          0 0 0 0 0 0
          0 0 0 0 0 0
          0 0 0 0 0 0
          0 0 0 0 0 0
          0 0 0 0 0 0
          0 0 0 0 0 0
          0 0 0 0 0 0
          0 0 0 0 0 0
          0 0 0 0 0 0
          0 0 0 0 0 0
          0 0 0 0 0 0
          0 0 0 0 0 0
          0 0 0 0 0 0
          0 0 0 0 0 0
          0 0 0 0 0 0
          0 0 0 0 0 0
          0 0 0 0 0 0
          0 0 0 0 0 0
          0 0 0 0 0 0
          0 0 0 0 0 0
          0 0 0 0 0 0
          0 0 0 0 0 0
          0 0 0 0 0 0
          0 0 0 0 0 0
          0 0 0 0 0 0
          0 0 0 0 0 0
          0 0 0 0 0 0
          0 0 0 0 0 0
          0 0 0 0 0 0
          0 0 0 0 0 0
          0 0 0 0 0 0
          0 0 0 0 0 0
          0 0 0 0 0 0
          0 0 0 0 0 0
          0 0 0 0 0 0
          0 0 0 0 0 0
          0 0 0 0 0 0
          0 0 0 0 0 0
          0 0 0 0 0 0
          0 0 0 0 0 0
          0 0 0 0 0 0
          0 0 0 0 0 0
          0 0 0 0 0 0
          0 0 0 0 0 0
          0 0 0 0 0 0
          0 0 0 0 0 0
          0 0 0 0 0 0
          0 0 0 0 0 0
          0 0 0 0 0 0
          0 0 0 0 0 0
          0 0 0 0 0 0
          0 0 0 0 0 0
          0 0 0 0 0 0
          0 0 0 0 0 0
          0 0 0 0 0 0
          0 0 0 0 0 0
          0 0 0 0 0 0
          0 0 0 0 0 0
          0 0 0 0 0 0
          0 0 0 0 0 0
          0 0 0 0 0 0
          0 0 0 0 0 0
          0 0 0 0 0 0
          0 0 0 0 0 0
          0 0 0 0 0 0
          0 0 0 0 0 0
          0 0 0 0 0 0
          0 0 0 0 0 0
          0 0 0 0 0 0
          0 0 0 0 0 0
          0 0 0 0 0 0
          0 0 0 0 0 0
          0 0 0 0 0 0
          0 0 0 0 0 0
          0 0 0 0 0 0
          0 0 0 0 0 0
          0 0 0 0 0 0
          0 0 0 0 0 0
          0 0 0 0 0 0
          0 0 0 0 0 0
          0 0 0 0 0 0
          0 0 0 0 0 0
          0 0 0 0 0 0
          0 0 0 0 0 0
          0 0 0 0 0 0
          0 0 0 0 0 0
          0 0 0 0 0 0
          0 0 0 0 0 0
          0 0 0 0 0 0
          0 0 0 0 0 0
          0 0 0 0 0 0
          0 0 0 0 0 0
          0 0 0 0 0 0
          0 0 0 0 0 0
          0 0 0 0 0 0
          0 0 0 0 0 0
          0 0 0 0 0 0
          0 0 0 0 0 0
          0 0 0 0 0 0
          0 0 0 0 0 0
          0 0 0 0 0 0
          0 0 0 0 0 0
          0 0 0 0 0 0
          0 0 0 0 0 0
          0 0 0 0 0 0
          0 0 0 0 0 0
          0 0 0 0 0 0
          0 0 0 0 0 0
          0 0 0 0 0 0
          0 0 0 0 0 0
          0 0 0 0 0 0
          0 0 0 0 0 0
          0 0 0 0 0 0
          0 0 0 0 0 0
          0 0 0 0 0 0
          0 0 0 0 0 0
          0 0 0 0 0 0
          0 0 0 0 0 0
          0 0 0 0 0 0
          0 0 0 0 0 0
          0 0 0 0 0 0
          0 0 0 0 0 0
          0 0 0 0 0 0
          0 0 0 0 0 0
          0 0 0 0 0 0
          0 0 0 0 0 0
          0 0 0 0 0 0
          0 0 0 0 0 0
          0 0 0 0 0 0
          0 0 0 0 0 0
          0 0 0 0 0 0
          0 0 0 0 0 0
          0 0 0 0 0 0
          0 0 0 0 0 0
          0 0 0 0 0 0
          0 0 0 0 0 0
          0 0 0 0 0 0
          0 0 0 0 0 0
          0 0 0 0 0 0
          0 0 0 0 0 0
          0 0 0 0 0 0
          0 0 0 0 0 0
          0 0 0 0 0 0
          0 0 0 0 0 0
          0 0 0 0 0 0
          0 0 0 0 0 0
          0 0 0 0 0 0
          0 0 0 0 0 0
          0 0 0 0 0 0
          0 0 0 0 0 0
          0 0 0 0 0 0
          0 0 0 0 0 0
          0 0 0 0 0 0
          0 0 0 0 0 0
          0 0 0 0 0 0
          0 0 0 0 0 0
          0 0 0 0 0 0
          0 0 0 0 0 0
          0 0 0 0 0 0
          0 0 0 0 0 0
          0 0 0 0 0 0
          0 0 0 0 0 0
          0 0 0 0 0 0
          0 0 0 0 0 0
          0 0 0 0 0 0
          0 0 0 0 0 0
          0 0 0 0 0 0
          0 0 0 0 0 0
          0 0 0 0 0 0
          0 0 0 0 0 0
          0 0 0 0 0 0
          0 0 0 0 0 0
          0 0 0 0 0 0
          0 0 0 0 0 0
          0 0 0 0 0 0
          0 0 0 0 0 0
          0 0 0 0 0 0
          0 0 0 0 0 0
          0 0 0 0 0 0
          0 0 0 0 0 0
          0 0 0 0 0 0
          0 0 0 0 0 0
          0 0 0 0 0 0
          0 0 0 0 0 0
          0 0 0 0 0 0
          0 0 0 0 0 0
          0 0 0 0 0 0
          0 0 0 0 0 0
          0 0 0 0 0 0
          0 0 0 0 0 0
          0 0 0 0 0 0
          0 0 0 0 0 0
          0 0 0 0 0 0
          0 0 0 0 0 0
          0 0 0 0 0 0
          0 0 0 0 0 0
          0 0 0 0 0 0
          0 0 0 0 0 0
          0 0 0 0 0 0
          0 0 0 0 0 0
          0 0 0 0 0 0
          0 0 0 0 0 0
          0 0 0 0 0 0
          0 0 0 0 0 0
          0 0 0 0 0 0
          0 0 0 0 0 0
          0 0 0 0 0 0
          0 0 0 0 0 0
          0 0 0 0 0 0
          0 0 0 0 0 0
          0 0 0 0 0 0
          0 0 0 0 0 0
          0 0 0 0 0 0
          0 0 0 0 0 0
          0 0 0 0 0 0
          0 0 0 0 0 0
          0 0 0 0 0 0
          0 0 0 0 0 0
          0 0 0 0 0 0
          0 0 0 0 0 0
          0 0 0 0 0 0
          0 0 0 0 0 0
          0 0 0 0 0 0
          0 0 0 0 0 0
          0 0 0 0 0 0
          0 0 0 0 0 0
          0 0 0 0 0 0
          0 0 0 0 0 0
          0 0 0 0 0 0
          0 0 0 0 0 0
          0 0 0 0 0 0
          0 0 0 0 0 0
          0 0 0 0 0 0
          0 0 0 0 0 0
          0 0 0 0 0 0
          0 0 0 0 0 0
          0 0 0 0 0 0
          0 0 0 0 0 0
          0 0 0 0 0 0
          0 0 0 0 0 0
          0 0 0 0 0 0
          0 0 0 0 0 0
          0 0 0 0 0 0
          0 0 0 0 0 0
          0 0 0 0 0 0
          0 0 0 0 0 0
          0 0 0 0 0 0
          0 0 0 0 0 0
          0 0 0 0 0 0
          0 0 0 0 0 0
          0 0 0 0 0 0
          0 0 0 0 0 0
          0 0 0 0 0 0
          0 0 0 0 0 0
          0 0 0 0 0 0
          0 0 0 0 0 0
          0 0 0 0 0 0
          0 0 0 0 0 0
          0 0 0 0 0 0
          0 0 0 0 0 0
          0 0 0 0 0 0
          0 0 0 0 0 0
          0 0 0 0 0 0
          0 0 0 0 0 0
          0 0 0 0 0 0
          0 0 0 0 0 0
          0 0 0 0 0 0
          0 0 0 0 0 0
          0 0 0 0 0 0
          0 0 0 0 0 0
          0 0 0 0 0 0
          0 0 0 0 0 0
          0 0 0 0 0 0
          0 0 0 0 0 0
          0 0 0 0 0 0
          0 0 0 0 0 0
          0 0 0 0 0 0
          0 0 0 0 0 0
          0 0 0 0 0 0
          0 0 0 0 0 0
          0 0 0 0 0 0
          0 0 0 0 0 0
          0 0 0 0 0 0
          0 0 0 0 0 0
          0 0 0 0 0 0
          0 0 0 0 0 0
          0 0 0 0 0 0
          0 0 0 0 0 0
          0 0 0 0 0 0
          0 0 0 0 0 0
          0 0 0 0 0 0
          0 0 0 0 0 0
          0 0 0 0 0 0
          0 0 0 0 0 0
          0 0 0 0 0 0
          0 0 0 0 0 0
          0 0 0 0 0 0
          0 0 0 0 0 0
          0 0 0 0 0 0
          0 0 0 0 0 0
          0 0 0 0 0 0
          0 0 0 0 0 0
          0 0 0 0 0 0
          0 0 0 0 0 0
          0 0 0 0 0 0
          0 0 0 0 0 0
          0 0 0 0 0 0
          0 0 0 0 0 0
          0 0 0 0 0 0
          0 0 0 0 0 0
          0 0 0 0 0 0
          0 0 0 0 0 0
          0 0 0 0 0 0
          0 0 0 0 0 0
          0 0 0 0 0 0
          0 0 0 0 0 0
          0 0 0 0 0 0
          0 0 0 0 0 0
          0 0 0 0 0 0
          0 0 0 0 0 0
          0 0 0 0 0 0
          0 0 0 0 0 0
          0 0 0 0 0 0
          0 0 0 0 0 0
          0 0 0 0 0 0
          0 0 0 0 0 0
          0 0 0 0 0 0
          0 0 0 0 0 0
          0 0 0 0 0 0
          0 0 0 0 0 0
          0 0 0 0 0 0
          0 0 0 0 0 0
          0 0 0 0 0 0
          0 0 0 0 0 0
          0 0 0 0 0 0
          0 0 0 0 0 0
          0 0 0 0 0 0
          0 0 0 0 0 0
          0 0 0 0 0 0
          0 0 0 0 0 0
          0 0 0 0 0 0
          0 0 0 0 0 0
          0 0 0 0 0 0
          0 0 0 0 0 0
          0 0 0 0 0 0
          0 0 0 0 0 0
          0 0 0 0 0 0
          0 0 0 0 0 0
          0 0 0 0 0 0
          0 0 0 0 0 0
          0 0 0 0 0 0
          0 0 0 0 0 0
          0 0 0 0 0 0
          0 0 0 0 0 0
          0 0 0 0 0 0
          0 0 0 0 0 0
          0 0 0 0 0 0
          0 0 0 0 0 0
          0 0 0 0 0 0
          0 0 0 0 0 0
          0 0 0 0 0 0
          0 0 0 0 0 0
          0 0 0 0 0 0
          0 0 0 0 0 0
          0 0 0 0 0 0
          0 0 0 0 0 0
          0 0 0 0 0 0
          0 0 0 0 0 0
          0 0 0 0 0 0
          0 0 0 0 0 0
          0 0 0 0 0 0
          0 0 0 0 0 0
          0 0 0 0 0 0
          0 0 0 0 0 0
          0 0 0 0 0 0
          0 0 0 0 0 0
          0 0 0 0 0 0
          0 0 0 0 0 0
          0 0 0 0 0 0
          0 0 0 0 0 0
          0 0 0 0 0 0
          0 0 0 0 0 0
          0 0 0 0 0 0
          0 0 0 0 0 0
          0 0 0 0 0 0
          0 0 0 0 0 0
          0 0 0 0 0 0
          0 0 0 0 0 0
          0 0 0 0 0 0
          0 0 0 0 0 0
          0 0 0 0 0 0
          0 0 0 0 0 0
          0 0 0 0 0 0
          0 0 0 0 0 0
          0 0 0 0 0 0
          0 0 0 0 0 0
          0 0 0 0 0 0
          0 0 0 0 0 0
          0 0 0 0 0 0
          0 0 0 0 0 0
          0 0 0 0 0 0
          0 0 0 0 0 0
          0 0 0 0 0 0
          0 0 0 0 0 0
          0 0 0 0 0 0
          0 0 0 0 0 0
          0 0 0 0 0 0
          0 0 0 0 0 0
          0 0 0 0 0 0
          0 0 0 0 0 0
          0 0 0 0 0 0
          0 0 0 0 0 0
          0 0 0 0 0 0
          0 0 0 0 0 0
          0 0 0 0 0 0
          0 0 0 0 0 0
          0 0 0 0 0 0
          0 0 0 0 0 0
          0 0 0 0 0 0
          0 0 0 0 0 0
          0 0 0 0 0 0
          0 0 0 0 0 0
          0 0 0 0 0 0
          0 0 0 0 0 0
          0 0 0 0 0 0
          0 0 0 0 0 0
          0 0 0 0 0 0
          0 0 0 0 0 0
          0 0 0 0 0 0
          0 0 0 0 0 0
          0 0 0 0 0 0
          0 0 0 0 0 0
          0 0 0 0 0 0
          0 0 0 0 0 0
          0 0 0 0 0 0
          0 0 0 0 0 0
          0 0 0 0 0 0
          0 0 0 0 0 0
          0 0 0 0 0 0
          0 0 0 0 0 0
          0 0 0 0 0 0
          0 0 0 0 0 0
          0 0 0 0 0 0
          0 0 0 0 0 0
          0 0 0 0 0 0
          0 0 0 0 0 0
          0 0 0 0 0 0
          0 0 0 0 0 0
          0 0 0 0 0 0
          0 0 0 0 0 0
          0 0 0 0 0 0
          0 0 0 0 0 0
          0 0 0 0 0 0
          0 0 0 0 0 0
          0 0 0 0 0 0
          0 0 0 0 0 0
          0 0 0 0 0 0
          0 0 0 0 0 0
          0 0 0 0 0 0
          0 0 0 0 0 0
          0 0 0 0 0 0
          0 0 0 0 0 0
          0 0 0 0 0 0
          0 0 0 0 0 0
          0 0 0 0 0 0
          0 0 0 0 0 0
          0 0 0 0 0 0
          0 0 0 0 0 0
          0 0 0 0 0 0
          0 0 0 0 0 0
          0 0 0 0 0 0
          0 0 0 0 0 0
          0 0 0 0 0 0
          0 0 0 0 0 0
          0 0 0 0 0 0
          0 0 0 0 0 0
          0 0 0 0 0 0
          0 0 0 0 0 0
          0 0 0 0 0 0
          0 0 0 0 0 0
          0 0 0 0 0 0
          0 0 0 0 0 0
          0 0 0 0 0 0
          0 0 0 0 0 0
          0 0 0 0 0 0
          0 0 0 0 0 0
          0 0 0 0 0 0
          0 0 0 0 0 0
          0 0 0 0 0 0
          0 0 0 0 0 0
          0 0 0 0 0 0
          0 0 0 0 0 0
          0 0 0 0 0 0
          0 0 0 0 0 0
          0 0 0 0 0 0
          0 0 0 0 0 0
          0 0 0 0 0 0
          0 0 0 0 0 0
          0 0 0 0 0 0
          0 0 0 0 0 0
          0 0 0 0 0 0
          0 0 0 0 0 0
          0 0 0 0 0 0
          0 0 0 0 0 0
          0 0 0 0 0 0
          0 0 0 0 0 0
          0 0 0 0 0 0
          0 0 0 0 0 0
          0 0 0 0 0 0
          0 0 0 0 0 0
          0 0 0 0 0 0
          0 0 0 0 0 0
          0 0 0 0 0 0
          0 0 0 0 0 0
          0 0 0 0 0 0
          0 0 0 0 0 0
          0 0 0 0 0 0
          0 0 0 0 0 0
          0 0 0 0 0 0
          0 0 0 0 0 0
          0 0 0 0 0 0
          0 0 0 0 0 0
          0 0 0 0 0 0
          0 0 0 0 0 0
          0 0 0 0 0 0
          0 0 0 0 0 0
          0 0 0 0 0 0
          0 0 0 0 0 0
          0 0 0 0 0 0
          0 0 0 0 0 0
          0 0 0 0 0 0
          0 0 0 0 0 0
          0 0 0 0 0 0
          0 0 0 0 0 0
          0 0 0 0 0 0
          0 0 0 0 0 0
          0 0 0 0 0 0
          0 0 0 0 0 0
          0 0 0 0 0 0
          0 0 0 0 0 0
          0 0 0 0 0 0
          0 0 0 0 0 0
          0 0 0 0 0 0
          0 0 0 0 0 0
          0 0 0 0 0 0
          0 0 0 0 0 0
          0 0 0 0 0 0
          0 0 0 0 0 0
          0 0 0 0 0 0
          0 0 0 0 0 0
          0 0 0 0 0 0
          0 0 0 0 0 0
          0 0 0 0 0 0
          0 0 0 0 0 0
          0 0 0 0 0 0
          0 0 0 0 0 0
          0 0 0 0 0 0
          0 0 0 0 0 0
          0 0 0 0 0 0
          0 0 0 0 0 0
          0 0 0 0 0 0
          0 0 0 0 0 0
          0 0 0 0 0 0
          0 0 0 0 0 0
          0 0 0 0 0 0
          0 0 0 0 0 0
          0 0 0 0 0 0
          0 0 0 0 0 0
          0 0 0 0 0 0
          0 0 0 0 0 0
          0 0 0 0 0 0
          0 0 0 0 0 0
          0 0 0 0 0 0
          0 0 0 0 0 0
          0 0 0 0 0 0
          0 0 0 0 0 0
          0 0 0 0 0 0
          0 0 0 0 0 0
          0 0 0 0 0 0
          0 0 0 0 0 0
          0 0 0 0 0 0
          0 0 0 0 0 0
          0 0 0 0 0 0
          0 0 0 0 0 0
          0 0 0 0 0 0
          0 0 0 0 0 0
          0 0 0 0 0 0
          0 0 0 0 0 0
          0 0 0 0 0 0
          0 0 0 0 0 0
          0 0 0 0 0 0
          0 0 0 0 0 0
          0 0 0 0 0 0
          0 0 0 0 0 0
          0 0 0 0 0 0
          0 0 0 0 0 0
          0 0 0 0 0 0
          0 0 0 0 0 0
          0 0 0 0 0 0
          0 0 0 0 0 0
          0 0 0 0 0 0
          0 0 0 0 0 0
          0 0 0 0 0 0
          0 0 0 0 0 0
          0 0 0 0 0 0
          0 0 0 0 0 0
          0 0 0 0 0 0
          0 0 0 0 0 0
          0 0 0 0 0 0
          0 0 0 0 0 0
          0 0 0 0 0 0
          0 0 0 0 0 0
          0 0 0 0 0 0
          0 0 0 0 0 0
          0 0 0 0 0 0
          0 0 0 0 0 0
          0 0 0 0 0 0
          0 0 0 0 0 0
          0 0 0 0 0 0
          0 0 0 0 0 0
          0 0 0 0 0 0
          0 0 0 0 0 0
          0 0 0 0 0 0
          0 0 0 0 0 0
          0 0 0 0 0 0
          0 0 0 0 0 0
          0 0 0 0 0 0
          0 0 0 0 0 0
          0 0 0 0 0 0
          0 0 0 0 0 0
          0 0 0 0 0 0
          0 0 0 0 0 0
          0 0 0 0 0 0
          0 0 0 0 0 0
          0 0 0 0 0 0
          0 0 0 0 0 0
          0 0 0 0 0 0
          0 0 0 0 0 0
          0 0 0 0 0 0
          0 0 0 0 0 0
          0 0 0 0 0 0
          0 0 0 0 0 0
          0 0 0 0 0 0
          0 0 0 0 0 0
          0 0 0 0 0 0
          0 0 0 0 0 0
          0 0 0 0 0 0
          0 0 0 0 0 0
          0 0 0 0 0 0
          0 0 0 0 0 0
          0 0 0 0 0 0
          0 0 0 0 0 0
          0 0 0 0 0 0
          0 0 0 0 0 0
          0 0 0 0 0 0
          0 0 0 0 0 0
          0 0 0 0 0 0
          0 0 0 0 0 0
          0 0 0 0 0 0
          0 0 0 0 0 0
          0 0 0 0 0 0
          0 0 0 0 0 0
          0 0 0 0 0 0
          0 0 0 0 0 0
          0 0 0 0 0 0
          0 0 0 0 0 0
          0 0 0 0 0 0
          0 0 0 0 0 0
          0 0 0 0 0 0
          0 0 0 0 0 0
          0 0 0 0 0 0
          0 0 0 0 0 0
          0 0 0 0 0 0
          0 0 0 0 0 0
          0 0 0 0 0 0
          0 0 0 0 0 0
          0 0 0 0 0 0
          0 0 0 0 0 0
          0 0 0 0 0 0
          0 0 0 0 0 0
          0 0 0 0 0 0
          0 0 0 0 0 0
          0 0 0 0 0 0
          0 0 0 0 0 0
          0 0 0 0 0 0
          0 0 0 0 0 0
          0 0 0 0 0 0
          0 0 0 0 0 0
          0 0 0 0 0 0
          0 0 0 0 0 0
          0 0 0 0 0 0
          0 0 0 0 0 0
          0 0 0 0 0 0
          0 0 0 0 0 0
          0 0 0 0 0 0
          0 0 0 0 0 0
          0 0 0 0 0 0
          0 0 0 0 0 0
          0 0 0 0 0 0
          0 0 0 0 0 0
          0 0 0 0 0 0
          0 0 0 0 0 0
          0 0 0 0 0 0
          0 0 0 0 0 0
          0 0 0 0 0 0
          0 0 0 0 0 0
          0 0 0 0 0 0
          0 0 0 0 0 0
          0 0 0 0 0 0
          0 0 0 0 0 0
          0 0 0 0 0 0
          0 0 0 0 0 0
          0 0 0 0 0 0
          0 0 0 0 0 0
          0 0 0 0 0 0
          0 0 0 0 0 0
          0 0 0 0 0 0
          0 0 0 0 0 0
          0 0 0 0 0 0
          0 0 0 0 0 0
          0 0 0 0 0 0
          0 0 0 0 0 0
          0 0 0 0 0 0
          0 0 0 0 0 0
          0 0 0 0 0 0
          0 0 0 0 0 0
          0 0 0 0 0 0
          0 0 0 0 0 0
          0 0 0 0 0 0
          0 0 0 0 0 0
          0 0 0 0 0 0
          0 0 0 0 0 0
          0 0 0 0 0 0
          0 0 0 0 0 0
          0 0 0 0 0 0
          0 0 0 0 0 0
          0 0 0 0 0 0
          0 0 0 0 0 0
          0 0 0 0 0 0
          0 0 0 0 0 0
          0 0 0 0 0 0
          0 0 0 0 0 0
          0 0 0 0 0 0
          0 0 0 0 0 0
          0 0 0 0 0 0
          0 0 0 0 0 0
          0 0 0 0 0 0
          0 0 0 0 0 0
          0 0 0 0 0 0
          0 0 0 0 0 0
          0 0 0 0 0 0
          0 0 0 0 0 0
          0 0 0 0 0 0
          0 0 0 0 0 0
          0 0 0 0 0 0
          0 0 0 0 0 0
          0 0 0 0 0 0
          0 0 0 0 0 0
          0 0 0 0 0 0
          0 0 0 0 0 0
          0 0 0 0 0 0
          0 0 0 0 0 0
          0 0 0 0 0 0
          0 0 0 0 0 0
          0 0 0 0 0 0
          0 0 0 0 0 0
          0 0 0 0 0 0
          0 0 0 0 0 0
          0 0 0 0 0 0
          0 0 0 0 0 0
          0 0 0 0 0 0
          0 0 0 0 0 0
          0 0 0 0 0 0
          0 0 0 0 0 0
          0 0 0 0 0 0
          0 0 0 0 0 0
          0 0 0 0 0 0
          0 0 0 0 0 0
          0 0 0 0 0 0
          0 0 0 0 0 0
          0 0 0 0 0 0
          0 0 0 0 0 0
          0 0 0 0 0 0
          0 0 0 0 0 0
          0 0 0 0 0 0
          0 0 0 0 0 0
          0 0 0 0 0 0
          0 0 0 0 0 0
          0 0 0 0 0 0
          0 0 0 0 0 0
          0 0 0 0 0 0
          0 0 0 0 0 0
          0 0 0 0 0 0
          0 0 0 0 0 0
          0 0 0 0 0 0
          0 0 0 0 0 0
          0 0 0 0 0 0
          0 0 0 0 0 0
          0 0 0 0 0 0
          0 0 0 0 0 0
          0 0 0 0 0 0
          0 0 0 0 0 0
          0 0 0 0 0 0
          0 0 0 0 0 0
          0 0 0 0 0 0
          0 0 0 0 0 0
          0 0 0 0 0 0
          0 0 0 0 0 0
          0 0 0 0 0 0
          0 0 0 0 0 0
          0 0 0 0 0 0
          0 0 0 0 0 0
          0 0 0 0 0 0
          0 0 0 0 0 0
          0 0 0 0 0 0
          0 0 0 0 0 0
          0 0 0 0 0 0
          0 0 0 0 0 0
          0 0 0 0 0 0
          0 0 0 0 0 0
          0 0 0 0 0 0
          0 0 0 0 0 0
          0 0 0 0 0 0
          0 0 0 0 0 0
          0 0 0 0 0 0
          0 0 0 0 0 0
          0 0 0 0 0 0
          0 0 0 0 0 0
          0 0 0 0 0 0
          0 0 0 0 0 0
          0 0 0 0 0 0
          0 0 0 0 0 0
          0 0 0 0 0 0
          0 0 0 0 0 0
          0 0 0 0 0 0
          0 0 0 0 0 0
          0 0 0 0 0 0
          0 0 0 0 0 0
          0 0 0 0 0 0
          0 0 0 0 0 0
          0 0 0 0 0 0
          0 0 0 0 0 0
          0 0 0 0 0 0
          0 0 0 0 0 0
          0 0 0 0 0 0
          0 0 0 0 0 0
          0 0 0 0 0 0
          0 0 0 0 0 0
          0 0 0 0 0 0
          0 0 0 0 0 0
          0 0 0 0 0 0
          0 0 0 0 0 0
          0 0 0 0 0 0
          0 0 0 0 0 0
          0 0 0 0 0 0
          0 0 0 0 0 0
          0 0 0 0 0 0
          0 0 0 0 0 0
          0 0 0 0 0 0
          0 0 0 0 0 0
          0 0 0 0 0 0
          0 0 0 0 0 0
          0 0 0 0 0 0
          0 0 0 0 0 0
          0 0 0 0 0 0
          0 0 0 0 0 0
          0 0 0 0 0 0
          0 0 0 0 0 0
          0 0 0 0 0 0
          0 0 0 0 0 0
          0 0 0 0 0 0
          0 0 0 0 0 0
          0 0 0 0 0 0
          0 0 0 0 0 0
          0 0 0 0 0 0
          0 0 0 0 0 0
          0 0 0 0 0 0
          0 0 0 0 0 0
          0 0 0 0 0 0
          0 0 0 0 0 0
          0 0 0 0 0 0
          0 0 0 0 0 0
          0 0 0 0 0 0
          0 0 0 0 0 0
          0 0 0 0 0 0
          0 0 0 0 0 0
          0 0 0 0 0 0
          0 0 0 0 0 0
          0 0 0 0 0 0
          0 0 0 0 0 0
          0 0 0 0 0 0
          0 0 0 0 0 0
          0 0 0 0 0 0
          0 0 0 0 0 0
          0 0 0 0 0 0
          0 0 0 0 0 0
          0 0 0 0 0 0
          0 0 0 0 0 0
          0 0 0 0 0 0
          0 0 0 0 0 0
          0 0 0 0 0 0
          0 0 0 0 0 0
          0 0 0 0 0 0
          0 0 0 0 0 0
          0 0 0 0 0 0
          0 0 0 0 0 0
          0 0 0 0 0 0
          0 0 0 0 0 0
          0 0 0 0 0 0
          0 0 0 0 0 0
          0 0 0 0 0 0
          0 0 0 0 0 0
          0 0 0 0 0 0
          0 0 0 0 0 0
          0 0 0 0 0 0
          0 0 0 0 0 0
          0 0 0 0 0 0
          0 0 0 0 0 0
          0 0 0 0 0 0
          0 0 0 0 0 0
          0 0 0 0 0 0
          0 0 0 0 0 0
          0 0 0 0 0 0
          0 0 0 0 0 0
          0 0 0 0 0 0
          0 0 0 0 0 0
          0 0 0 0 0 0
          0 0 0 0 0 0
          0 0 0 0 0 0
          0 0 0 0 0 0
          0 0 0 0 0 0
          0 0 0 0 0 0
          0 0 0 0 0 0
          0 0 0 0 0 0
          0 0 0 0 0 0
          0 0 0 0 0 0
          0 0 0 0 0 0
          0 0 0 0 0 0
          0 0 0 0 0 0
          0 0 0 0 0 0
          0 0 0 0 0 0
          0 0 0 0 0 0
          0 0 0 0 0 0
          0 0 0 0 0 0
          0 0 0 0 0 0
          0 0 0 0 0 0
          0 0 0 0 0 0
          0 0 0 0 0 0
          0 0 0 0 0 0
          0 0 0 0 0 0
          0 0 0 0 0 0
          0 0 0 0 0 0
          0 0 0 0 0 0
          0 0 0 0 0 0
          0 0 0 0 0 0
          0 0 0 0 0 0
          0 0 0 0 0 0
          0 0 0 0 0 0
          0 0 0 0 0 0
          0 0 0 0 0 0
          0 0 0 0 0 0
          0 0 0 0 0 0
          0 0 0 0 0 0
          0 0 0 0 0 0
          0 0 0 0 0 0
          0 0 0 0 0 0
          0 0 0 0 0 0
          0 0 0 0 0 0
          0 0 0 0 0 0
          0 0 0 0 0 0
          0 0 0 0 0 0
          0 0 0 0 0 0
          0 0 0 0 0 0
          0 0 0 0 0 0
          0 0 0 0 0 0
          0 0 0 0 0 0
          0 0 0 0 0 0
          0 0 0 0 0 0
          0 0 0 0 0 0
          0 0 0 0 0 0
          0 0 0 0 0 0
          0 0 0 0 0 0
          0 0 0 0 0 0
          0 0 0 0 0 0
          0 0 0 0 0 0
          0 0 0 0 0 0
          0 0 0 0 0 0
          0 0 0 0 0 0
          0 0 0 0 0 0
          0 0 0 0 0 0
          0 0 0 0 0 0
          0 0 0 0 0 0
          0 0 0 0 0 0
          0 0 0 0 0 0
          0 0 0 0 0 0
          0 0 0 0 0 0
          0 0 0 0 0 0
          0 0 0 0 0 0
          0 0 0 0 0 0
          0 0 0 0 0 0
          0 0 0 0 0 0
          0 0 0 0 0 0
          0 0 0 0 0 0
          0 0 0 0 0 0
          0 0 0 0 0 0
          0 0 0 0 0 0
          0 0 0 0 0 0
          0 0 0 0 0 0
          0 0 0 0 0 0
          0 0 0 0 0 0
          0 0 0 0 0 0
          0 0 0 0 0 0
          0 0 0 0 0 0
          0 0 0 0 0 0
          0 0 0 0 0 0
          0 0 0 0 0 0
          0 0 0 0 0 0
          0 0 0 0 0 0
          0 0 0 0 0 0
          0 0 0 0 0 0
          0 0 0 0 0 0
          0 0 0 0 0 0
          0 0 0 0 0 0
          0 0 0 0 0 0
          0 0 0 0 0 0
          0 0 0 0 0 0
          0 0 0 0 0 0
          0 0 0 0 0 0
          0 0 0 0 0 0
          0 0 0 0 0 0
          0 0 0 0 0 0
          0 0 0 0 0 0
          0 0 0 0 0 0
          0 0 0 0 0 0
          0 0 0 0 0 0
          0 0 0 0 0 0
          0 0 0 0 0 0
          0 0 0 0 0 0
          0 0 0 0 0 0
          0 0 0 0 0 0
          0 0 0 0 0 0
          0 0 0 0 0 0
          0 0 0 0 0 0
          0 0 0 0 0 0
          0 0 0 0 0 0
          0 0 0 0 0 0
          0 0 0 0 0 0
          0 0 0 0 0 0
          0 0 0 0 0 0
          0 0 0 0 0 0
          0 0 0 0 0 0
          0 0 0 0 0 0
          0 0 0 0 0 0
          0 0 0 0 0 0
          0 0 0 0 0 0
          0 0 0 0 0 0
          0 0 0 0 0 0
          0 0 0 0 0 0
          0 0 0 0 0 0
          0 0 0 0 0 0
          0 0 0 0 0 0
          0 0 0 0 0 0
          0 0 0 0 0 0
          0 0 0 0 0 0
          0 0 0 0 0 0
          0 0 0 0 0 0
          0 0 0 0 0 0
          0 0 0 0 0 0
          0 0 0 0 0 0
          0 0 0 0 0 0
          0 0 0 0 0 0
          0 0 0 0 0 0
          0 0 0 0 0 0
          0 0 0 0 0 0
          0 0 0 0 0 0
          0 0 0 0 0 0
          0 0 0 0 0 0
          0 0 0 0 0 0
          0 0 0 0 0 0
          0 0 0 0 0 0
          0 0 0 0 0 0
          0 0 0 0 0 0
          0 0 0 0 0 0
          0 0 0 0 0 0
          0 0 0 0 0 0
          0 0 0 0 0 0
          0 0 0 0 0 0
          0 0 0 0 0 0
          0 0 0 0 0 0
          0 0 0 0 0 0
          0 0 0 0 0 0
          0 0 0 0 0 0
          0 0 0 0 0 0
          0 0 0 0 0 0
          0 0 0 0 0 0
          0 0 0 0 0 0
          0 0 0 0 0 0
          0 0 0 0 0 0
          0 0 0 0 0 0
          0 0 0 0 0 0
          0 0 0 0 0 0
          0 0 0 0 0 0
          0 0 0 0 0 0
          0 0 0 0 0 0
          0 0 0 0 0 0
          0 0 0 0 0 0
          0 0 0 0 0 0
          0 0 0 0 0 0
          0 0 0 0 0 0
          0 0 0 0 0 0
          0 0 0 0 0 0
          0 0 0 0 0 0
          0 0 0 0 0 0
          0 0 0 0 0 0
          0 0 0 0 0 0
          0 0 0 0 0 0
          0 0 0 0 0 0
          0 0 0 0 0 0
          0 0 0 0 0 0
          0 0 0 0 0 0
          0 0 0 0 0 0
          0 0 0 0 0 0
          0 0 0 0 0 0
          0 0 0 0 0 0
          0 0 0 0 0 0
          0 0 0 0 0 0
          0 0 0 0 0 0
          0 0 0 0 0 0
          0 0 0 0 0 0
          0 0 0 0 0 0
          0 0 0 0 0 0
          0 0 0 0 0 0
          0 0 0 0 0 0
          0 0 0 0 0 0
          0 0 0 0 0 0
          0 0 0 0 0 0
          0 0 0 0 0 0
          0 0 0 0 0 0
          0 0 0 0 0 0
          0 0 0 0 0 0
          0 0 0 0 0 0
          0 0 0 0 0 0
          0 0 0 0 0 0
          0 0 0 0 0 0
          0 0 0 0 0 0
          0 0 0 0 0 0
          0 0 0 0 0 0
          0 0 0 0 0 0
          0 0 0 0 0 0
          0 0 0 0 0 0
          0 0 0 0 0 0
          0 0 0 0 0 0
          0 0 0 0 0 0
          0 0 0 0 0 0
          0 0 0 0 0 0
          0 0 0 0 0 0
          0 0 0 0 0 0
          0 0 0 0 0 0
          0 0 0 0 0 0
          0 0 0 0 0 0
          0 0 0 0 0 0
          0 0 0 0 0 0
          0 0 0 0 0 0
          0 0 0 0 0 0
          0 0 0 0 0 0
          0 0 0 0 0 0
          0 0 0 0 0 0
          0 0 0 0 0 0
          0 0 0 0 0 0
          0 0 0 0 0 0
          0 0 0 0 0 0
          0 0 0 0 0 0
          0 0 0 0 0 0
          0 0 0 0 0 0
          0 0 0 0 0 0
          0 0 0 0 0 0
          0 0 0 0 0 0
          0 0 0 0 0 0
          0 0 0 0 0 0
          0 0 0 0 0 0
          0 0 0 0 0 0
          0 0 0 0 0 0
          0 0 0 0 0 0
          0 0 0 0 0 0
          0 0 0 0 0 0
          0 0 0 0 0 0
          0 0 0 0 0 0
          0 0 0 0 0 0
          0 0 0 0 0 0
          0 0 0 0 0 0
          0 0 0 0 0 0
          0 0 0 0 0 0
          0 0 0 0 0 0
          0 0 0 0 0 0
          0 0 0 0 0 0
          0 0 0 0 0 0
          0 0 0 0 0 0
          0 0 0 0 0 0
          0 0 0 0 0 0
          0 0 0 0 0 0
          0 0 0 0 0 0
          0 0 0 0 0 0
          0 0 0 0 0 0
          0 0 0 0 0 0
          0 0 0 0 0 0
          0 0 0 0 0 0
          0 0 0 0 0 0
          0 0 0 0 0 0
          0 0 0 0 0 0
          0 0 0 0 0 0
          0 0 0 0 0 0
          0 0 0 0 0 0
          0 0 0 0 0 0
          0 0 0 0 0 0
          0 0 0 0 0 0
          0 0 0 0 0 0
          0 0 0 0 0 0
          0 0 0 0 0 0
          0 0 0 0 0 0
          0 0 0 0 0 0
          0 0 0 0 0 0
          0 0 0 0 0 0
          0 0 0 0 0 0
          0 0 0 0 0 0
          0 0 0 0 0 0
          0 0 0 0 0 0
          0 0 0 0 0 0
          0 0 0 0 0 0
          0 0 0 0 0 0
          0 0 0 0 0 0
          0 0 0 0 0 0
          0 0 0 0 0 0
          0 0 0 0 0 0
          0 0 0 0 0 0
          0 0 0 0 0 0
          0 0 0 0 0 0
          0 0 0 0 0 0
          0 0 0 0 0 0
          0 0 0 0 0 0
          0 0 0 0 0 0
          0 0 0 0 0 0
          0 0 0 0 0 0
          0 0 0 0 0 0
          0 0 0 0 0 0
          0 0 0 0 0 0
          0 0 0 0 0 0
          0 0 0 0 0 0
          0 0 0 0 0 0
          0 0 0 0 0 0
          0 0 0 0 0 0
          0 0 0 0 0 0
          0 0 0 0 0 0
          0 0 0 0 0 0
          0 0 0 0 0 0
          0 0 0 0 0 0
          0 0 0 0 0 0
          0 0 0 0 0 0
          0 0 0 0 0 0
          0 0 0 0 0 0
          0 0 0 0 0 0
          0 0 0 0 0 0
          0 0 0 0 0 0
          0 0 0 0 0 0
          0 0 0 0 0 0
          0 0 0 0 0 0
          0 0 0 0 0 0
          0 0 0 0 0 0
          0 0 0 0 0 0
          0 0 0 0 0 0
          0 0 0 0 0 0
          0 0 0 0 0 0
          0 0 0 0 0 0
          0 0 0 0 0 0
          0 0 0 0 0 0
          0 0 0 0 0 0
          0 0 0 0 0 0
          0 0 0 0 0 0
          0 0 0 0 0 0
          0 0 0 0 0 0
          0 0 0 0 0 0
          0 0 0 0 0 0
          0 0 0 0 0 0
          0 0 0 0 0 0
          0 0 0 0 0 0
          0 0 0 0 0 0
          0 0 0 0 0 0
          0 0 0 0 0 0
          0 0 0 0 0 0
          0 0 0 0 0 0
          0 0 0 0 0 0
          0 0 0 0 0 0
          0 0 0 0 0 0
          0 0 0 0 0 0
          0 0 0 0 0 0
          0 0 0 0 0 0
          0 0 0 0 0 0
          0 0 0 0 0 0
          0 0 0 0 0 0
          0 0 0 0 0 0
          0 0 0 0 0 0
          0 0 0 0 0 0
          0 0 0 0 0 0
          0 0 0 0 0 0
          0 0 0 0 0 0
          0 0 0 0 0 0
          0 0 0 0 0 0
          0 0 0 0 0 0
          0 0 0 0 0 0
          0 0 0 0 0 0
          0 0 0 0 0 0
          0 0 0 0 0 0
          0 0 0 0 0 0
          0 0 0 0 0 0
          0 0 0 0 0 0
          0 0 0 0 0 0
          0 0 0 0 0 0
          0 0 0 0 0 0
          0 0 0 0 0 0
          0 0 0 0 0 0
          0 0 0 0 0 0
          0 0 0 0 0 0
          0 0 0 0 0 0
          0 0 0 0 0 0
          0 0 0 0 0 0
          0 0 0 0 0 0
          0 0 0 0 0 0
          0 0 0 0 0 0
          0 0 0 0 0 0
          0 0 0 0 0 0
          0 0 0 0 0 0
          0 0 0 0 0 0
          0 0 0 0 0 0
          0 0 0 0 0 0
          0 0 0 0 0 0
          0 0 0 0 0 0
          0 0 0 0 0 0
          0 0 0 0 0 0
          0 0 0 0 0 0
          0 0 0 0 0 0
          0 0 0 0 0 0
          0 0 0 0 0 0
          0 0 0 0 0 0
          0 0 0 0 0 0
          0 0 0 0 0 0
          0 0 0 0 0 0
          0 0 0 0 0 0
          0 0 0 0 0 0
          0 0 0 0 0 0
          0 0 0 0 0 0
          0 0 0 0 0 0
          0 0 0 0 0 0
          0 0 0 0 0 0
          0 0 0 0 0 0
          0 0 0 0 0 0
          0 0 0 0 0 0
          0 0 0 0 0 0
          0 0 0 0 0 0
          0 0 0 0 0 0
          0 0 0 0 0 0
          0 0 0 0 0 0
          0 0 0 0 0 0
          0 0 0 0 0 0
          0 0 0 0 0 0
          0 0 0 0 0 0
          0 0 0 0 0 0
          0 0 0 0 0 0
          0 0 0 0 0 0
          0 0 0 0 0 0
          0 0 0 0 0 0
          0 0 0 0 0 0
          0 0 0 0 0 0
          0 0 0 0 0 0
          0 0 0 0 0 0
          0 0 0 0 0 0
          0 0 0 0 0 0
          0 0 0 0 0 0
          0 0 0 0 0 0
          0 0 0 0 0 0
          0 0 0 0 0 0
          0 0 0 0 0 0
          0 0 0 0 0 0
          0 0 0 0 0 0
          0 0 0 0 0 0
          0 0 0 0 0 0
          0 0 0 0 0 0
          0 0 0 0 0 0
          0 0 0 0 0 0
          0 0 0 0 0 0
          0 0 0 0 0 0
          0 0 0 0 0 0
          0 0 0 0 0 0
          0 0 0 0 0 0
          0 0 0 0 0 0
          0 0 0 0 0 0
          0 0 0 0 0 0
          0 0 0 0 0 0
          0 0 0 0 0 0
          0 0 0 0 0 0
          0 0 0 0 0 0
          0 0 0 0 0 0
          0 0 0 0 0 0
          0 0 0 0 0 0
          0 0 0 0 0 0
          0 0 0 0 0 0
          0 0 0 0 0 0
          0 0 0 0 0 0
          0 0 0 0 0 0
          0 0 0 0 0 0
          0 0 0 0 0 0
          0 0 0 0 0 0
          0 0 0 0 0 0
          0 0 0 0 0 0
          0 0 0 0 0 0
          0 0 0 0 0 0
          0 0 0 0 0 0
          0 0 0 0 0 0
          0 0 0 0 0 0
          0 0 0 0 0 0
          0 0 0 0 0 0
          0 0 0 0 0 0
          0 0 0 0 0 0
          0 0 0 0 0 0
          0 0 0 0 0 0
          0 0 0 0 0 0
          0 0 0 0 0 0
          0 0 0 0 0 0
          0 0 0 0 0 0
          0 0 0 0 0 0
          0 0 0 0 0 0
          0 0 0 0 0 0
          0 0 0 0 0 0
          0 0 0 0 0 0
          0 0 0 0 0 0
          0 0 0 0 0 0
          0 0 0 0 0 0
          0 0 0 0 0 0
          0 0 0 0 0 0
          0 0 0 0 0 0
          0 0 0 0 0 0
          0 0 0 0 0 0
          0 0 0 0 0 0
          0 0 0 0 0 0
          0 0 0 0 0 0
          0 0 0 0 0 0
          0 0 0 0 0 0
          0 0 0 0 0 0
          0 0 0 0 0 0
          0 0 0 0 0 0
          0 0 0 0 0 0
          0 0 0 0 0 0
          0 0 0 0 0 0
          0 0 0 0 0 0
          0 0 0 0 0 0
          0 0 0 0 0 0
          0 0 0 0 0 0
          0 0 0 0 0 0
          0 0 0 0 0 0
          0 0 0 0 0 0
          0 0 0 0 0 0
          0 0 0 0 0 0
          0 0 0 0 0 0
          0 0 0 0 0 0
          0 0 0 0 0 0
          0 0 0 0 0 0
          0 0 0 0 0 0
          0 0 0 0 0 0
          0 0 0 0 0 0
          0 0 0 0 0 0
          0 0 0 0 0 0
          0 0 0 0 0 0
          0 0 0 0 0 0
          0 0 0 0 0 0
          0 0 0 0 0 0
          0 0 0 0 0 0
          0 0 0 0 0 0
          0 0 0 0 0 0
          0 0 0 0 0 0
          0 0 0 0 0 0
          0 0 0 0 0 0
          0 0 0 0 0 0
          0 0 0 0 0 0
          0 0 0 0 0 0
          0 0 0 0 0 0
          0 0 0 0 0 0
          0 0 0 0 0 0
          0 0 0 0 0 0
          0 0 0 0 0 0
          0 0 0 0 0 0
          0 0 0 0 0 0
          0 0 0 0 0 0
          0 0 0 0 0 0
          0 0 0 0 0 0
          0 0 0 0 0 0
          0 0 0 0 0 0
          0 0 0 0 0 0
          0 0 0 0 0 0
          0 0 0 0 0 0
          0 0 0 0 0 0
          0 0 0 0 0 0
          0 0 0 0 0 0
          0 0 0 0 0 0
          0 0 0 0 0 0
          0 0 0 0 0 0
          0 0 0 0 0 0
          0 0 0 0 0 0
          0 0 0 0 0 0
          0 0 0 0 0 0
          0 0 0 0 0 0
          0 0 0 0 0 0
          0 0 0 0 0 0
          0 0 0 0 0 0
          0 0 0 0 0 0
          0 0 0 0 0 0
          0 0 0 0 0 0
          0 0 0 0 0 0
          0 0 0 0 0 0
          0 0 0 0 0 0
          0 0 0 0 0 0
          0 0 0 0 0 0
          0 0 0 0 0 0
          0 0 0 0 0 0
          0 0 0 0 0 0
          0 0 0 0 0 0
          0 0 0 0 0 0
          0 0 0 0 0 0
          0 0 0 0 0 0
          0 0 0 0 0 0
          0 0 0 0 0 0
          0 0 0 0 0 0
          0 0 0 0 0 0
          0 0 0 0 0 0
          0 0 0 0 0 0
          0 0 0 0 0 0
          0 0 0 0 0 0
          0 0 0 0 0 0
          0 0 0 0 0 0
          0 0 0 0 0 0
          0 0 0 0 0 0
          0 0 0 0 0 0
          0 0 0 0 0 0
          0 0 0 0 0 0
          0 0 0 0 0 0
          0 0 0 0 0 0
          0 0 0 0 0 0
          0 0 0 0 0 0
          0 0 0 0 0 0
          0 0 0 0 0 0
          0 0 0 0 0 0
          0 0 0 0 0 0
          0 0 0 0 0 0
          0 0 0 0 0 0
          0 0 0 0 0 0
          0 0 0 0 0 0
          0 0 0 0 0 0
          0 0 0 0 0 0
          0 0 0 0 0 0
          0 0 0 0 0 0
          0 0 0 0 0 0
          0 0 0 0 0 0
          0 0 0 0 0 0
          0 0 0 0 0 0
          0 0 0 0 0 0
          0 0 0 0 0 0
          0 0 0 0 0 0
          0 0 0 0 0 0
          0 0 0 0 0 0
          0 0 0 0 0 0
          0 0 0 0 0 0
          0 0 0 0 0 0
          0 0 0 0 0 0
          0 0 0 0 0 0
          0 0 0 0 0 0
          0 0 0 0 0 0
          0 0 0 0 0 0
          0 0 0 0 0 0
          0 0 0 0 0 0
          0 0 0 0 0 0
          0 0 0 0 0 0
          0 0 0 0 0 0
          0 0 0 0 0 0
          0 0 0 0 0 0
          0 0 0 0 0 0
          0 0 0 0 0 0
          0 0 0 0 0 0
          0 0 0 0 0 0
          0 0 0 0 0 0
          0 0 0 0 0 0
          0 0 0 0 0 0
          0 0 0 0 0 0
          0 0 0 0 0 0
          0 0 0 0 0 0
          0 0 0 0 0 0
          0 0 0 0 0 0
          0 0 0 0 0 0
          0 0 0 0 0 0
          0 0 0 0 0 0
          0 0 0 0 0 0
          0 0 0 0 0 0
          0 0 0 0 0 0
          0 0 0 0 0 0
          0 0 0 0 0 0
          0 0 0 0 0 0
          0 0 0 0 0 0
          0 0 0 0 0 0
          0 0 0 0 0 0
          0 0 0 0 0 0
          0 0 0 0 0 0
          0 0 0 0 0 0
          0 0 0 0 0 0
          0 0 0 0 0 0
          0 0 0 0 0 0
          0 0 0 0 0 0
          0 0 0 0 0 0
          0 0 0 0 0 0
          0 0 0 0 0 0
          0 0 0 0 0 0
          0 0 0 0 0 0
          0 0 0 0 0 0
          0 0 0 0 0 0
          0 0 0 0 0 0
          0 0 0 0 0 0
          0 0 0 0 0 0
          0 0 0 0 0 0
          0 0 0 0 0 0
          0 0 0 0 0 0
          0 0 0 0 0 0
          0 0 0 0 0 0
          0 0 0 0 0 0
          0 0 0 0 0 0
          0 0 0 0 0 0
          0 0 0 0 0 0
          0 0 0 0 0 0
          0 0 0 0 0 0
          0 0 0 0 0 0
          0 0 0 0 0 0
          0 0 0 0 0 0
          0 0 0 0 0 0
          0 0 0 0 0 0
          0 0 0 0 0 0
          0 0 0 0 0 0
          0 0 0 0 0 0
          0 0 0 0 0 0
          0 0 0 0 0 0
          0 0 0 0 0 0
          0 0 0 0 0 0
          0 0 0 0 0 0
          0 0 0 0 0 0
          0 0 0 0 0 0
          0 0 0 0 0 0
          0 0 0 0 0 0
          0 0 0 0 0 0
          0 0 0 0 0 0
          0 0 0 0 0 0
          0 0 0 0 0 0
          0 0 0 0 0 0
          0 0 0 0 0 0
          0 0 0 0 0 0
          0 0 0 0 0 0
          0 0 0 0 0 0
          0 0 0 0 0 0
          0 0 0 0 0 0
          0 0 0 0 0 0
          0 0 0 0 0 0
          0 0 0 0 0 0
          0 0 0 0 0 0
          0 0 0 0 0 0
          0 0 0 0 0 0
          0 0 0 0 0 0
          0 0 0 0 0 0
          0 0 0 0 0 0
          0 0 0 0 0 0
          0 0 0 0 0 0
          0 0 0 0 0 0
          0 0 0 0 0 0
          0 0 0 0 0 0
          0 0 0 0 0 0
          0 0 0 0 0 0
          0 0 0 0 0 0
          0 0 0 0 0 0
          0 0 0 0 0 0
          0 0 0 0 0 0
          0 0 0 0 0 0
          0 0 0 0 0 0
          0 0 0 0 0 0
          0 0 0 0 0 0
          0 0 0 0 0 0
          0 0 0 0 0 0
          0 0 0 0 0 0
          0 0 0 0 0 0
          0 0 0 0 0 0
          0 0 0 0 0 0
          0 0 0 0 0 0
          0 0 0 0 0 0
          0 0 0 0 0 0
          0 0 0 0 0 0
          0 0 0 0 0 0
          0 0 0 0 0 0
          0 0 0 0 0 0
          0 0 0 0 0 0
          0 0 0 0 0 0
          0 0 0 0 0 0
          0 0 0 0 0 0
          0 0 0 0 0 0
          0 0 0 0 0 0
          0 0 0 0 0 0
          0 0 0 0 0 0
          0 0 0 0 0 0
          0 0 0 0 0 0
          0 0 0 0 0 0
          0 0 0 0 0 0
          0 0 0 0 0 0
          0 0 0 0 0 0
          0 0 0 0 0 0
          0 0 0 0 0 0
          0 0 0 0 0 0
          0 0 0 0 0 0
          0 0 0 0 0 0
          0 0 0 0 0 0
          0 0 0 0 0 0
          0 0 0 0 0 0
          0 0 0 0 0 0
          0 0 0 0 0 0
          0 0 0 0 0 0
          0 0 0 0 0 0
          0 0 0 0 0 0
          0 0 0 0 0 0
          0 0 0 0 0 0
          0 0 0 0 0 0
          0 0 0 0 0 0
          0 0 0 0 0 0
          0 0 0 0 0 0
          0 0 0 0 0 0
          0 0 0 0 0 0
          0 0 0 0 0 0
          0 0 0 0 0 0
          0 0 0 0 0 0
          0 0 0 0 0 0
          0 0 0 0 0 0
          0 0 0 0 0 0
          0 0 0 0 0 0
          0 0 0 0 0 0
          0 0 0 0 0 0
          0 0 0 0 0 0
          0 0 0 0 0 0
          0 0 0 0 0 0
          0 0 0 0 0 0
          0 0 0 0 0 0
          0 0 0 0 0 0
          0 0 0 0 0 0
          0 0 0 0 0 0
          0 0 0 0 0 0
          0 0 0 0 0 0
          0 0 0 0 0 0
          0 0 0 0 0 0
          0 0 0 0 0 0
          0 0 0 0 0 0
          0 0 0 0 0 0
          0 0 0 0 0 0
          0 0 0 0 0 0
          0 0 0 0 0 0
          0 0 0 0 0 0
          0 0 0 0 0 0
          0 0 0 0 0 0
          0 0 0 0 0 0
          0 0 0 0 0 0
          0 0 0 0 0 0
          0 0 0 0 0 0
          0 0 0 0 0 0
          0 0 0 0 0 0
          0 0 0 0 0 0
          0 0 0 0 0 0
          0 0 0 0 0 0
          0 0 0 0 0 0
          0 0 0 0 0 0
          0 0 0 0 0 0
          0 0 0 0 0 0
          0 0 0 0 0 0
          0 0 0 0 0 0
          0 0 0 0 0 0
          0 0 0 0 0 0
          0 0 0 0 0 0
          0 0 0 0 0 0
          0 0 0 0 0 0
          0 0 0 0 0 0
          0 0 0 0 0 0
          0 0 0 0 0 0
          0 0 0 0 0 0
          0 0 0 0 0 0
          0 0 0 0 0 0
          0 0 0 0 0 0
          0 0 0 0 0 0
          0 0 0 0 0 0
          0 0 0 0 0 0
          0 0 0 0 0 0
          0 0 0 0 0 0
          0 0 0 0 0 0
          0 0 0 0 0 0
          0 0 0 0 0 0
          0 0 0 0 0 0
          0 0 0 0 0 0
          0 0 0 0 0 0
          0 0 0 0 0 0
          0 0 0 0 0 0
          0 0 0 0 0 0
          0 0 0 0 0 0
          0 0 0 0 0 0
          0 0 0 0 0 0
          0 0 0 0 0 0
          0 0 0 0 0 0
          0 0 0 0 0 0
          0 0 0 0 0 0
          0 0 0 0 0 0
          0 0 0 0 0 0
          0 0 0 0 0 0
          0 0 0 0 0 0
          0 0 0 0 0 0
          0 0 0 0 0 0
          0 0 0 0 0 0
          0 0 0 0 0 0
          0 0 0 0 0 0
          0 0 0 0 0 0
          0 0 0 0 0 0
          0 0 0 0 0 0
          0 0 0 0 0 0
          0 0 0 0 0 0
          0 0 0 0 0 0
          0 0 0 0 0 0
          0 0 0 0 0 0
          0 0 0 0 0 0
          0 0 0 0 0 0
          0 0 0 0 0 0
          0 0 0 0 0 0
          0 0 0 0 0 0
          0 0 0 0 0 0
          0 0 0 0 0 0
          0 0 0 0 0 0
          0 0 0 0 0 0
          0 0 0 0 0 0
          0 0 0 0 0 0
          0 0 0 0 0 0
          0 0 0 0 0 0
          0 0 0 0 0 0
          0 0 0 0 0 0
          0 0 0 0 0 0
          0 0 0 0 0 0
          0 0 0 0 0 0
          0 0 0 0 0 0
          0 0 0 0 0 0
          0 0 0 0 0 0
          0 0 0 0 0 0
          0 0 0 0 0 0
          0 0 0 0 0 0
          0 0 0 0 0 0
          0 0 0 0 0 0
          0 0 0 0 0 0
          0 0 0 0 0 0
          0 0 0 0 0 0
          0 0 0 0 0 0
          0 0 0 0 0 0
          0 0 0 0 0 0
          0 0 0 0 0 0
          0 0 0 0 0 0
          0 0 0 0 0 0
          0 0 0 0 0 0
          0 0 0 0 0 0
          0 0 0 0 0 0
          0 0 0 0 0 0
          0 0 0 0 0 0
          0 0 0 0 0 0
          0 0 0 0 0 0
          0 0 0 0 0 0
          0 0 0 0 0 0
          0 0 0 0 0 0
          0 0 0 0 0 0
          0 0 0 0 0 0
          0 0 0 0 0 0
          0 0 0 0 0 0
          0 0 0 0 0 0
          0 0 0 0 0 0
          0 0 0 0 0 0
          0 0 0 0 0 0
          0 0 0 0 0 0
          0 0 0 0 0 0
          0 0 0 0 0 0
          0 0 0 0 0 0
          0 0 0 0 0 0
          0 0 0 0 0 0
          0 0 0 0 0 0
          0 0 0 0 0 0
          0 0 0 0 0 0
          0 0 0 0 0 0
          0 0 0 0 0 0
          0 0 0 0 0 0
          0 0 0 0 0 0
          0 0 0 0 0 0
          0 0 0 0 0 0
          0 0 0 0 0 0
          0 0 0 0 0 0
          0 0 0 0 0 0
          0 0 0 0 0 0
          0 0 0 0 0 0
          0 0 0 0 0 0
          0 0 0 0 0 0
          0 0 0 0 0 0
          0 0 0 0 0 0
          0 0 0 0 0 0
          0 0 0 0 0 0
          0 0 0 0 0 0
          0 0 0 0 0 0
          0 0 0 0 0 0
          0 0 0 0 0 0
          0 0 0 0 0 0
          0 0 0 0 0 0
          0 0 0 0 0 0
          0 0 0 0 0 0
          0 0 0 0 0 0
          0 0 0 0 0 0
          0 0 0 0 0 0
          0 0 0 0 0 0
          0 0 0 0 0 0
          0 0 0 0 0 0
          0 0 0 0 0 0
          0 0 0 0 0 0
          0 0 0 0 0 0
          0 0 0 0 0 0
          0 0 0 0 0 0
          0 0 0 0 0 0
          0 0 0 0 0 0
          0 0 0 0 0 0
          0 0 0 0 0 0
          0 0 0 0 0 0
          0 0 0 0 0 0
          0 0 0 0 0 0
          0 0 0 0 0 0
          0 0 0 0 0 0
          0 0 0 0 0 0
          0 0 0 0 0 0
          0 0 0 0 0 0
          0 0 0 0 0 0
          0 0 0 0 0 0
          0 0 0 0 0 0
          0 0 0 0 0 0
          0 0 0 0 0 0
          0 0 0 0 0 0
          0 0 0 0 0 0
          0 0 0 0 0 0
          0 0 0 0 0 0
          0 0 0 0 0 0
          0 0 0 0 0 0
          0 0 0 0 0 0
          0 0 0 0 0 0
          0 0 0 0 0 0
          0 0 0 0 0 0
          0 0 0 0 0 0
          0 0 0 0 0 0
          0 0 0 0 0 0
          0 0 0 0 0 0
          0 0 0 0 0 0
          0 0 0 0 0 0
          0 0 0 0 0 0
          0 0 0 0 0 0
          0 0 0 0 0 0
          0 0 0 0 0 0
          0 0 0 0 0 0
          0 0 0 0 0 0
          0 0 0 0 0 0
          0 0 0 0 0 0
          0 0 0 0 0 0
          0 0 0 0 0 0
          0 0 0 0 0 0
          0 0 0 0 0 0
          0 0 0 0 0 0
          0 0 0 0 0 0
          0 0 0 0 0 0
          0 0 0 0 0 0
          0 0 0 0 0 0
          0 0 0 0 0 0
          0 0 0 0 0 0
          0 0 0 0 0 0
          0 0 0 0 0 0
          0 0 0 0 0 0
          0 0 0 0 0 0
          0 0 0 0 0 0
          0 0 0 0 0 0
          0 0 0 0 0 0
          0 0 0 0 0 0
          0 0 0 0 0 0
          0 0 0 0 0 0
          0 0 0 0 0 0
          0 0 0 0 0 0
          0 0 0 0 0 0
          0 0 0 0 0 0
          0 0 0 0 0 0
          0 0 0 0 0 0
          0 0 0 0 0 0
          0 0 0 0 0 0
          0 0 0 0 0 0
          0 0 0 0 0 0
          0 0 0 0 0 0
          0 0 0 0 0 0
          0 0 0 0 0 0
          0 0 0 0 0 0
          0 0 0 0 0 0
          0 0 0 0 0 0
          0 0 0 0 0 0
          0 0 0 0 0 0
          0 0 0 0 0 0
          0 0 0 0 0 0
          0 0 0 0 0 0
          0 0 0 0 0 0
          0 0 0 0 0 0
          0 0 0 0 0 0
          0 0 0 0 0 0
          0 0 0 0 0 0
          0 0 0 0 0 0
          0 0 0 0 0 0
          0 0 0 0 0 0
          0 0 0 0 0 0
          0 0 0 0 0 0
          0 0 0 0 0 0
          0 0 0 0 0 0
          0 0 0 0 0 0
          0 0 0 0 0 0
          0 0 0 0 0 0
          0 0 0 0 0 0
          0 0 0 0 0 0
          0 0 0 0 0 0
          0 0 0 0 0 0
          0 0 0 0 0 0
          0 0 0 0 0 0
          0 0 0 0 0 0
          0 0 0 0 0 0
          0 0 0 0 0 0
          0 0 0 0 0 0
          0 0 0 0 0 0
          0 0 0 0 0 0
          0 0 0 0 0 0
          0 0 0 0 0 0
          0 0 0 0 0 0
          0 0 0 0 0 0
          0 0 0 0 0 0
          0 0 0 0 0 0
          0 0 0 0 0 0
          0 0 0 0 0 0
          0 0 0 0 0 0
          0 0 0 0 0 0
          0 0 0 0 0 0
          0 0 0 0 0 0
          0 0 0 0 0 0
          0 0 0 0 0 0
          0 0 0 0 0 0
          0 0 0 0 0 0
          0 0 0 0 0 0
          0 0 0 0 0 0
          0 0 0 0 0 0
          0 0 0 0 0 0
          0 0 0 0 0 0
          0 0 0 0 0 0
          0 0 0 0 0 0
          0 0 0 0 0 0
          0 0 0 0 0 0
          0 0 0 0 0 0
          0 0 0 0 0 0
          0 0 0 0 0 0
          0 0 0 0 0 0
          0 0 0 0 0 0
          0 0 0 0 0 0
          0 0 0 0 0 0
          0 0 0 0 0 0
          0 0 0 0 0 0
          0 0 0 0 0 0
          0 0 0 0 0 0
          0 0 0 0 0 0
          0 0 0 0 0 0
          0 0 0 0 0 0
          0 0 0 0 0 0
          0 0 0 0 0 0
          0 0 0 0 0 0
          0 0 0 0 0 0
          0 0 0 0 0 0
          0 0 0 0 0 0
          0 0 0 0 0 0
          0 0 0 0 0 0
          0 0 0 0 0 0
          0 0 0 0 0 0
          0 0 0 0 0 0
          0 0 0 0 0 0
          0 0 0 0 0 0
          0 0 0 0 0 0
          0 0 0 0 0 0
          0 0 0 0 0 0
          0 0 0 0 0 0
          0 0 0 0 0 0
          0 0 0 0 0 0
          0 0 0 0 0 0
          0 0 0 0 0 0
          0 0 0 0 0 0
          0 0 0 0 0 0
          0 0 0 0 0 0
          0 0 0 0 0 0
          0 0 0 0 0 0
          0 0 0 0 0 0
          0 0 0 0 0 0
          0 0 0 0 0 0
          0 0 0 0 0 0
          0 0 0 0 0 0
          0 0 0 0 0 0
          0 0 0 0 0 0
          0 0 0 0 0 0
          0 0 0 0 0 0
          0 0 0 0 0 0
          0 0 0 0 0 0
          0 0 0 0 0 0
          0 0 0 0 0 0
          0 0 0 0 0 0
          0 0 0 0 0 0
          0 0 0 0 0 0
          0 0 0 0 0 0
          0 0 0 0 0 0
          0 0 0 0 0 0
          0 0 0 0 0 0
          0 0 0 0 0 0
          0 0 0 0 0 0
          0 0 0 0 0 0
          0 0 0 0 0 0
          0 0 0 0 0 0
          0 0 0 0 0 0
          0 0 0 0 0 0
          0 0 0 0 0 0
          0 0 0 0 0 0
          0 0 0 0 0 0
          0 0 0 0 0 0
          0 0 0 0 0 0
          0 0 0 0 0 0
          0 0 0 0 0 0
          0 0 0 0 0 0
          0 0 0 0 0 0
          0 0 0 0 0 0
          0 0 0 0 0 0
          0 0 0 0 0 0
          0 0 0 0 0 0
          0 0 0 0 0 0
          0 0 0 0 0 0
          0 0 0 0 0 0
          0 0 0 0 0 0
          0 0 0 0 0 0
          0 0 0 0 0 0
          0 0 0 0 0 0
          0 0 0 0 0 0
          0 0 0 0 0 0
          0 0 0 0 0 0
          0 0 0 0 0 0
          0 0 0 0 0 0
          0 0 0 0 0 0
          0 0 0 0 0 0
          0 0 0 0 0 0
          0 0 0 0 0 0
          0 0 0 0 0 0
          0 0 0 0 0 0
          0 0 0 0 0 0
          0 0 0 0 0 0
          0 0 0 0 0 0
          0 0 0 0 0 0
          0 0 0 0 0 0
          0 0 0 0 0 0
          0 0 0 0 0 0
          0 0 0 0 0 0
          0 0 0 0 0 0
          0 0 0 0 0 0
          0 0 0 0 0 0
          0 0 0 0 0 0
          0 0 0 0 0 0
          0 0 0 0 0 0
          0 0 0 0 0 0
          0 0 0 0 0 0
          0 0 0 0 0 0
          0 0 0 0 0 0
          0 0 0 0 0 0
          0 0 0 0 0 0
          0 0 0 0 0 0
          0 0 0 0 0 0
          0 0 0 0 0 0
          0 0 0 0 0 0
          0 0 0 0 0 0
          0 0 0 0 0 0
          0 0 0 0 0 0
          0 0 0 0 0 0
          0 0 0 0 0 0
          0 0 0 0 0 0
          0 0 0 0 0 0
          0 0 0 0 0 0
          0 0 0 0 0 0
          0 0 0 0 0 0
          0 0 0 0 0 0
          0 0 0 0 0 0
          0 0 0 0 0 0
          0 0 0 0 0 0
          0 0 0 0 0 0
          0 0 0 0 0 0
          0 0 0 0 0 0
          0 0 0 0 0 0
          0 0 0 0 0 0
          0 0 0 0 0 0
          0 0 0 0 0 0
          0 0 0 0 0 0
          0 0 0 0 0 0
          0 0 0 0 0 0
          0 0 0 0 0 0
          0 0 0 0 0 0
          0 0 0 0 0 0
          0 0 0 0 0 0
          0 0 0 0 0 0
          0 0 0 0 0 0
          0 0 0 0 0 0
          0 0 0 0 0 0
          0 0 0 0 0 0
          0 0 0 0 0 0
          0 0 0 0 0 0
          0 0 0 0 0 0
          0 0 0 0 0 0
          0 0 0 0 0 0
          0 0 0 0 0 0
          0 0 0 0 0 0
          0 0 0 0 0 0
          0 0 0 0 0 0
          0 0 0 0 0 0
          0 0 0 0 0 0
          0 0 0 0 0 0
          0 0 0 0 0 0
          0 0 0 0 0 0
          0 0 0 0 0 0
          0 0 0 0 0 0
          0 0 0 0 0 0
          0 0 0 0 0 0
          0 0 0 0 0 0
          0 0 0 0 0 0
          0 0 0 0 0 0
          0 0 0 0 0 0
          0 0 0 0 0 0
          0 0 0 0 0 0
          0 0 0 0 0 0
          0 0 0 0 0 0
          0 0 0 0 0 0
          0 0 0 0 0 0
          0 0 0 0 0 0
          0 0 0 0 0 0
          0 0 0 0 0 0
          0 0 0 0 0 0
          0 0 0 0 0 0
          0 0 0 0 0 0
          0 0 0 0 0 0
          0 0 0 0 0 0
          0 0 0 0 0 0
          0 0 0 0 0 0
          0 0 0 0 0 0
          0 0 0 0 0 0
          0 0 0 0 0 0
          0 0 0 0 0 0
          0 0 0 0 0 0
          0 0 0 0 0 0
          0 0 0 0 0 0
          0 0 0 0 0 0
          0 0 0 0 0 0
          0 0 0 0 0 0
          0 0 0 0 0 0
          0 0 0 0 0 0
          0 0 0 0 0 0
          0 0 0 0 0 0
          0 0 0 0 0 0
          0 0 0 0 0 0
          0 0 0 0 0 0
          0 0 0 0 0 0
          0 0 0 0 0 0
          0 0 0 0 0 0
          0 0 0 0 0 0
          0 0 0 0 0 0
          0 0 0 0 0 0
          0 0 0 0 0 0
          0 0 0 0 0 0
          0 0 0 0 0 0
          0 0 0 0 0 0
          0 0 0 0 0 0
          0 0 0 0 0 0
          0 0 0 0 0 0
          0 0 0 0 0 0
          0 0 0 0 0 0
          0 0 0 0 0 0
          0 0 0 0 0 0
          0 0 0 0 0 0
          0 0 0 0 0 0
          0 0 0 0 0 0
          0 0 0 0 0 0
          0 0 0 0 0 0
          0 0 0 0 0 0
          0 0 0 0 0 0
          0 0 0 0 0 0
          0 0 0 0 0 0
          0 0 0 0 0 0
          0 0 0 0 0 0
          0 0 0 0 0 0
          0 0 0 0 0 0
          0 0 0 0 0 0
          0 0 0 0 0 0
          0 0 0 0 0 0
          0 0 0 0 0 0
          0 0 0 0 0 0
          0 0 0 0 0 0
          0 0 0 0 0 0
          0 0 0 0 0 0
          0 0 0 0 0 0
          0 0 0 0 0 0
          0 0 0 0 0 0
          0 0 0 0 0 0
          0 0 0 0 0 0
          0 0 0 0 0 0
          0 0 0 0 0 0
          0 0 0 0 0 0
          0 0 0 0 0 0
          0 0 0 0 0 0
          0 0 0 0 0 0
          0 0 0 0 0 0
          0 0 0 0 0 0
          0 0 0 0 0 0
          0 0 0 0 0 0
          0 0 0 0 0 0
          0 0 0 0 0 0
          0 0 0 0 0 0
          0 0 0 0 0 0
          0 0 0 0 0 0
          0 0 0 0 0 0
          0 0 0 0 0 0
          0 0 0 0 0 0
          0 0 0 0 0 0
          0 0 0 0 0 0
          0 0 0 0 0 0
          0 0 0 0 0 0
          0 0 0 0 0 0
          0 0 0 0 0 0
          0 0 0 0 0 0
          0 0 0 0 0 0
          0 0 0 0 0 0
          0 0 0 0 0 0
          0 0 0 0 0 0
          0 0 0 0 0 0
          0 0 0 0 0 0
          0 0 0 0 0 0
          0 0 0 0 0 0
          0 0 0 0 0 0
          0 0 0 0 0 0
          0 0 0 0 0 0
          0 0 0 0 0 0
          0 0 0 0 0 0
          0 0 0 0 0 0
          0 0 0 0 0 0
          0 0 0 0 0 0
          0 0 0 0 0 0
          0 0 0 0 0 0
          0 0 0 0 0 0
          0 0 0 0 0 0
          0 0 0 0 0 0
          0 0 0 0 0 0
          0 0 0 0 0 0
          0 0 0 0 0 0
          0 0 0 0 0 0
          0 0 0 0 0 0
          0 0 0 0 0 0
          0 0 0 0 0 0
          0 0 0 0 0 0
          0 0 0 0 0 0
          0 0 0 0 0 0
          0 0 0 0 0 0
          0 0 0 0 0 0
          0 0 0 0 0 0
          0 0 0 0 0 0
          0 0 0 0 0 0
          0 0 0 0 0 0
          0 0 0 0 0 0
          0 0 0 0 0 0
          0 0 0 0 0 0
          0 0 0 0 0 0
          0 0 0 0 0 0
          0 0 0 0 0 0
          0 0 0 0 0 0
          0 0 0 0 0 0
          0 0 0 0 0 0
          0 0 0 0 0 0
          0 0 0 0 0 0
          0 0 0 0 0 0
          0 0 0 0 0 0
          0 0 0 0 0 0
          0 0 0 0 0 0
          0 0 0 0 0 0
          0 0 0 0 0 0
          0 0 0 0 0 0
          0 0 0 0 0 0
          0 0 0 0 0 0
          0 0 0 0 0 0
          0 0 0 0 0 0
          0 0 0 0 0 0
          0 0 0 0 0 0
          0 0 0 0 0 0
          0 0 0 0 0 0
          0 0 0 0 0 0
          0 0 0 0 0 0
          0 0 0 0 0 0
          0 0 0 0 0 0
          0 0 0 0 0 0
          0 0 0 0 0 0
          0 0 0 0 0 0
          0 0 0 0 0 0
          0 0 0 0 0 0
          0 0 0 0 0 0
          0 0 0 0 0 0
          0 0 0 0 0 0
          0 0 0 0 0 0
          0 0 0 0 0 0
          0 0 0 0 0 0
          0 0 0 0 0 0
          0 0 0 0 0 0
          0 0 0 0 0 0
          0 0 0 0 0 0
          0 0 0 0 0 0
          0 0 0 0 0 0
          0 0 0 0 0 0
          0 0 0 0 0 0
          0 0 0 0 0 0
          0 0 0 0 0 0
          0 0 0 0 0 0
          0 0 0 0 0 0
          0 0 0 0 0 0
          0 0 0 0 0 0
          0 0 0 0 0 0
          0 0 0 0 0 0
          0 0 0 0 0 0
          0 0 0 0 0 0
          0 0 0 0 0 0
          0 0 0 0 0 0
          0 0 0 0 0 0
          0 0 0 0 0 0
          0 0 0 0 0 0
          0 0 0 0 0 0
          0 0 0 0 0 0
          0 0 0 0 0 0
          0 0 0 0 0 0
          0 0 0 0 0 0
          0 0 0 0 0 0
          0 0 0 0 0 0
          0 0 0 0 0 0
          0 0 0 0 0 0
          0 0 0 0 0 0
          0 0 0 0 0 0
          0 0 0 0 0 0
          0 0 0 0 0 0
          0 0 0 0 0 0
          0 0 0 0 0 0
          0 0 0 0 0 0
          0 0 0 0 0 0
          0 0 0 0 0 0
          0 0 0 0 0 0
          0 0 0 0 0 0
          0 0 0 0 0 0
          0 0 0 0 0 0
          0 0 0 0 0 0
          0 0 0 0 0 0
          0 0 0 0 0 0
          0 0 0 0 0 0
          0 0 0 0 0 0
          0 0 0 0 0 0
          0 0 0 0 0 0
          0 0 0 0 0 0
          0 0 0 0 0 0
          0 0 0 0 0 0
          0 0 0 0 0 0
          0 0 0 0 0 0
          0 0 0 0 0 0
          0 0 0 0 0 0
          0 0 0 0 0 0
          0 0 0 0 0 0
          0 0 0 0 0 0
          0 0 0 0 0 0
          0 0 0 0 0 0
          0 0 0 0 0 0
          0 0 0 0 0 0
          0 0 0 0 0 0
          0 0 0 0 0 0
          0 0 0 0 0 0
          0 0 0 0 0 0
          0 0 0 0 0 0
          0 0 0 0 0 0
          0 0 0 0 0 0
          0 0 0 0 0 0
          0 0 0 0 0 0
          0 0 0 0 0 0
          0 0 0 0 0 0
          0 0 0 0 0 0
          0 0 0 0 0 0
          0 0 0 0 0 0
          0 0 0 0 0 0
          0 0 0 0 0 0
          0 0 0 0 0 0
          0 0 0 0 0 0
          0 0 0 0 0 0
          0 0 0 0 0 0
          0 0 0 0 0 0
          0 0 0 0 0 0
          0 0 0 0 0 0
          0 0 0 0 0 0
          0 0 0 0 0 0
          0 0 0 0 0 0
          0 0 0 0 0 0
          0 0 0 0 0 0
          0 0 0 0 0 0
          0 0 0 0 0 0
          0 0 0 0 0 0
          0 0 0 0 0 0
          0 0 0 0 0 0
          0 0 0 0 0 0
          0 0 0 0 0 0
          0 0 0 0 0 0
          0 0 0 0 0 0
          0 0 0 0 0 0
          0 0 0 0 0 0
          0 0 0 0 0 0
          0 0 0 0 0 0
          0 0 0 0 0 0
          0 0 0 0 0 0
          0 0 0 0 0 0
          0 0 0 0 0 0
          0 0 0 0 0 0
          0 0 0 0 0 0
          0 0 0 0 0 0
          0 0 0 0 0 0
          0 0 0 0 0 0
          0 0 0 0 0 0
          0 0 0 0 0 0
          0 0 0 0 0 0
          0 0 0 0 0 0
          0 0 0 0 0 0
          0 0 0 0 0 0
          0 0 0 0 0 0
          0 0 0 0 0 0
          0 0 0 0 0 0
          0 0 0 0 0 0
          0 0 0 0 0 0
          0 0 0 0 0 0
          0 0 0 0 0 0
          0 0 0 0 0 0
          0 0 0 0 0 0
          0 0 0 0 0 0
          0 0 0 0 0 0
          0 0 0 0 0 0
          0 0 0 0 0 0
          0 0 0 0 0 0
          0 0 0 0 0 0
          0 0 0 0 0 0
          0 0 0 0 0 0
          0 0 0 0 0 0
          0 0 0 0 0 0
          0 0 0 0 0 0
          0 0 0 0 0 0
          0 0 0 0 0 0
          0 0 0 0 0 0
          0 0 0 0 0 0
          0 0 0 0 0 0
          0 0 0 0 0 0
          0 0 0 0 0 0
          0 0 0 0 0 0
          0 0 0 0 0 0
          0 0 0 0 0 0
          0 0 0 0 0 0
          0 0 0 0 0 0
          0 0 0 0 0 0
          0 0 0 0 0 0
          0 0 0 0 0 0
          0 0 0 0 0 0
          0 0 0 0 0 0
          0 0 0 0 0 0
          0 0 0 0 0 0
          0 0 0 0 0 0
          0 0 0 0 0 0
          0 0 0 0 0 0
          0 0 0 0 0 0
          0 0 0 0 0 0
          0 0 0 0 0 0
          0 0 0 0 0 0
          0 0 0 0 0 0
          0 0 0 0 0 0
          0 0 0 0 0 0
          0 0 0 0 0 0
          0 0 0 0 0 0
          0 0 0 0 0 0
          0 0 0 0 0 0
          0 0 0 0 0 0
          0 0 0 0 0 0
          0 0 0 0 0 0
          0 0 0 0 0 0
          0 0 0 0 0 0
          0 0 0 0 0 0
          0 0 0 0 0 0
          0 0 0 0 0 0
          0 0 0 0 0 0
          0 0 0 0 0 0
          0 0 0 0 0 0
          0 0 0 0 0 0
          0 0 0 0 0 0
          0 0 0 0 0 0
          0 0 0 0 0 0
          0 0 0 0 0 0
          0 0 0 0 0 0
          0 0 0 0 0 0
          0 0 0 0 0 0
          0 0 0 0 0 0
          0 0 0 0 0 0
          0 0 0 0 0 0
          0 0 0 0 0 0
          0 0 0 0 0 0
          0 0 0 0 0 0
          0 0 0 0 0 0
          0 0 0 0 0 0
          0 0 0 0 0 0
          0 0 0 0 0 0
          0 0 0 0 0 0
          0 0 0 0 0 0
          0 0 0 0 0 0
          0 0 0 0 0 0
          0 0 0 0 0 0
          0 0 0 0 0 0
          0 0 0 0 0 0
          0 0 0 0 0 0
          0 0 0 0 0 0
          0 0 0 0 0 0
          0 0 0 0 0 0
          0 0 0 0 0 0
          0 0 0 0 0 0
          0 0 0 0 0 0
          0 0 0 0 0 0
          0 0 0 0 0 0
          0 0 0 0 0 0
          0 0 0 0 0 0
          0 0 0 0 0 0
          0 0 0 0 0 0
          0 0 0 0 0 0
          0 0 0 0 0 0
          0 0 0 0 0 0
          0 0 0 0 0 0
          0 0 0 0 0 0
          0 0 0 0 0 0
          0 0 0 0 0 0
          0 0 0 0 0 0
          0 0 0 0 0 0
          0 0 0 0 0 0
          0 0 0 0 0 0
          0 0 0 0 0 0
          0 0 0 0 0 0
          0 0 0 0 0 0
          0 0 0 0 0 0
          0 0 0 0 0 0
          0 0 0 0 0 0
          0 0 0 0 0 0
          0 0 0 0 0 0
          0 0 0 0 0 0
          0 0 0 0 0 0
          0 0 0 0 0 0
          0 0 0 0 0 0
          0 0 0 0 0 0
          0 0 0 0 0 0
          0 0 0 0 0 0
          0 0 0 0 0 0
          0 0 0 0 0 0
          0 0 0 0 0 0
          0 0 0 0 0 0
          0 0 0 0 0 0
          0 0 0 0 0 0
          0 0 0 0 0 0
          0 0 0 0 0 0
          0 0 0 0 0 0
          0 0 0 0 0 0
          0 0 0 0 0 0
          0 0 0 0 0 0
          0 0 0 0 0 0
          0 0 0 0 0 0
          0 0 0 0 0 0
          0 0 0 0 0 0
          0 0 0 0 0 0
          0 0 0 0 0 0
          0 0 0 0 0 0
          0 0 0 0 0 0
          0 0 0 0 0 0
          0 0 0 0 0 0
          0 0 0 0 0 0
          0 0 0 0 0 0
          0 0 0 0 0 0
          0 0 0 0 0 0
          0 0 0 0 0 0
          0 0 0 0 0 0
          0 0 0 0 0 0
          0 0 0 0 0 0
          0 0 0 0 0 0
          0 0 0 0 0 0
          0 0 0 0 0 0
          0 0 0 0 0 0
          0 0 0 0 0 0
          0 0 0 0 0 0
          0 0 0 0 0 0
          0 0 0 0 0 0
          0 0 0 0 0 0
          0 0 0 0 0 0
          0 0 0 0 0 0
          0 0 0 0 0 0
          0 0 0 0 0 0
          0 0 0 0 0 0
          0 0 0 0 0 0
          0 0 0 0 0 0
          0 0 0 0 0 0
          0 0 0 0 0 0
          0 0 0 0 0 0
          0 0 0 0 0 0
          0 0 0 0 0 0
          0 0 0 0 0 0
          0 0 0 0 0 0
          0 0 0 0 0 0
          0 0 0 0 0 0
          0 0 0 0 0 0
          0 0 0 0 0 0
          0 0 0 0 0 0
          0 0 0 0 0 0
          0 0 0 0 0 0
          0 0 0 0 0 0
          0 0 0 0 0 0
          0 0 0 0 0 0
          0 0 0 0 0 0
          0 0 0 0 0 0
          0 0 0 0 0 0
          0 0 0 0 0 0
          0 0 0 0 0 0
          0 0 0 0 0 0
          0 0 0 0 0 0
          0 0 0 0 0 0
          0 0 0 0 0 0
          0 0 0 0 0 0
          0 0 0 0 0 0
          0 0 0 0 0 0
          0 0 0 0 0 0
          0 0 0 0 0 0
          0 0 0 0 0 0
          0 0 0 0 0 0
          0 0 0 0 0 0
          0 0 0 0 0 0
          0 0 0 0 0 0
          0 0 0 0 0 0
          0 0 0 0 0 0
          0 0 0 0 0 0
          0 0 0 0 0 0
          0 0 0 0 0 0
          0 0 0 0 0 0
          0 0 0 0 0 0
          0 0 0 0 0 0
          0 0 0 0 0 0
          0 0 0 0 0 0
          0 0 0 0 0 0
          0 0 0 0 0 0
          0 0 0 0 0 0
          0 0 0 0 0 0
          0 0 0 0 0 0
          0 0 0 0 0 0
          0 0 0 0 0 0
          0 0 0 0 0 0
          0 0 0 0 0 0
          0 0 0 0 0 0
          0 0 0 0 0 0
          0 0 0 0 0 0
          0 0 0 0 0 0
          0 0 0 0 0 0
          0 0 0 0 0 0
          0 0 0 0 0 0
          0 0 0 0 0 0
          0 0 0 0 0 0
          0 0 0 0 0 0
          0 0 0 0 0 0
          0 0 0 0 0 0
          0 0 0 0 0 0
          0 0 0 0 0 0
          0 0 0 0 0 0
          0 0 0 0 0 0
          0 0 0 0 0 0
          0 0 0 0 0 0
          0 0 0 0 0 0
          0 0 0 0 0 0
          0 0 0 0 0 0
          0 0 0 0 0 0
          0 0 0 0 0 0
          0 0 0 0 0 0
          0 0 0 0 0 0
          0 0 0 0 0 0
          0 0 0 0 0 0
          0 0 0 0 0 0
          0 0 0 0 0 0
          0 0 0 0 0 0
          0 0 0 0 0 0
          0 0 0 0 0 0
          0 0 0 0 0 0
          0 0 0 0 0 0
          0 0 0 0 0 0
          0 0 0 0 0 0
          0 0 0 0 0 0
          0 0 0 0 0 0
          0 0 0 0 0 0
          0 0 0 0 0 0
          0 0 0 0 0 0
          0 0 0 0 0 0
          0 0 0 0 0 0
          0 0 0 0 0 0
          0 0 0 0 0 0
          0 0 0 0 0 0
          0 0 0 0 0 0
          0 0 0 0 0 0
          0 0 0 0 0 0
          0 0 0 0 0 0
          0 0 0 0 0 0
          0 0 0 0 0 0
          0 0 0 0 0 0
          0 0 0 0 0 0
          0 0 0 0 0 0
          0 0 0 0 0 0
          0 0 0 0 0 0
          0 0 0 0 0 0
          0 0 0 0 0 0
          0 0 0 0 0 0
          0 0 0 0 0 0
          0 0 0 0 0 0
          0 0 0 0 0 0
          0 0 0 0 0 0
          0 0 0 0 0 0
          0 0 0 0 0 0
          0 0 0 0 0 0
          0 0 0 0 0 0
          0 0 0 0 0 0
          0 0 0 0 0 0
          0 0 0 0 0 0
          0 0 0 0 0 0
          0 0 0 0 0 0
          0 0 0 0 0 0
          0 0 0 0 0 0
          0 0 0 0 0 0
          0 0 0 0 0 0
          0 0 0 0 0 0
          0 0 0 0 0 0
          0 0 0 0 0 0
          0 0 0 0 0 0
          0 0 0 0 0 0
          0 0 0 0 0 0
          0 0 0 0 0 0
          0 0 0 0 0 0
          0 0 0 0 0 0
          0 0 0 0 0 0
          0 0 0 0 0 0
          0 0 0 0 0 0
          0 0 0 0 0 0
          0 0 0 0 0 0
          0 0 0 0 0 0
          0 0 0 0 0 0
          0 0 0 0 0 0
          0 0 0 0 0 0
          0 0 0 0 0 0
          0 0 0 0 0 0
          0 0 0 0 0 0
          0 0 0 0 0 0
          0 0 0 0 0 0
          0 0 0 0 0 0
          0 0 0 0 0 0
          0 0 0 0 0 0
          0 0 0 0 0 0
          0 0 0 0 0 0
          0 0 0 0 0 0
          0 0 0 0 0 0
          0 0 0 0 0 0
          0 0 0 0 0 0
          0 0 0 0 0 0
          0 0 0 0 0 0
          0 0 0 0 0 0
          0 0 0 0 0 0
          0 0 0 0 0 0
          0 0 0 0 0 0
          0 0 0 0 0 0
          0 0 0 0 0 0
          0 0 0 0 0 0
          0 0 0 0 0 0
          0 0 0 0 0 0
          0 0 0 0 0 0
          0 0 0 0 0 0
          0 0 0 0 0 0
          0 0 0 0 0 0
          0 0 0 0 0 0
          0 0 0 0 0 0
          0 0 0 0 0 0
          0 0 0 0 0 0
          0 0 0 0 0 0
          0 0 0 0 0 0
          0 0 0 0 0 0
          0 0 0 0 0 0
          0 0 0 0 0 0
          0 0 0 0 0 0
          0 0 0 0 0 0
          0 0 0 0 0 0
          0 0 0 0 0 0
          0 0 0 0 0 0
          0 0 0 0 0 0
          0 0 0 0 0 0
          0 0 0 0 0 0
          0 0 0 0 0 0
          0 0 0 0 0 0
          0 0 0 0 0 0
          0 0 0 0 0 0
          0 0 0 0 0 0
          0 0 0 0 0 0
          0 0 0 0 0 0
          0 0 0 0 0 0
          0 0 0 0 0 0
          0 0 0 0 0 0
          0 0 0 0 0 0
          0 0 0 0 0 0
          0 0 0 0 0 0
          0 0 0 0 0 0
          0 0 0 0 0 0
          0 0 0 0 0 0
          0 0 0 0 0 0
          0 0 0 0 0 0
          0 0 0 0 0 0
          0 0 0 0 0 0
          0 0 0 0 0 0
          0 0 0 0 0 0
          0 0 0 0 0 0
          0 0 0 0 0 0
          0 0 0 0 0 0
          0 0 0 0 0 0
          0 0 0 0 0 0
          0 0 0 0 0 0
          0 0 0 0 0 0
          0 0 0 0 0 0
          0 0 0 0 0 0
          0 0 0 0 0 0
          0 0 0 0 0 0
          0 0 0 0 0 0
          0 0 0 0 0 0
          0 0 0 0 0 0
          0 0 0 0 0 0
          0 0 0 0 0 0
          0 0 0 0 0 0
          0 0 0 0 0 0
          0 0 0 0 0 0
          0 0 0 0 0 0
          0 0 0 0 0 0
          0 0 0 0 0 0
          0 0 0 0 0 0
          0 0 0 0 0 0
          0 0 0 0 0 0
          0 0 0 0 0 0
          0 0 0 0 0 0
          0 0 0 0 0 0
          0 0 0 0 0 0
          0 0 0 0 0 0
          0 0 0 0 0 0
          0 0 0 0 0 0
          0 0 0 0 0 0
          0 0 0 0 0 0
          0 0 0 0 0 0
          0 0 0 0 0 0
          0 0 0 0 0 0
          0 0 0 0 0 0
          0 0 0 0 0 0
          0 0 0 0 0 0
          0 0 0 0 0 0
          0 0 0 0 0 0
          0 0 0 0 0 0
          0 0 0 0 0 0
          0 0 0 0 0 0
          0 0 0 0 0 0
          0 0 0 0 0 0
          0 0 0 0 0 0
          0 0 0 0 0 0
          0 0 0 0 0 0
          0 0 0 0 0 0
          0 0 0 0 0 0
          0 0 0 0 0 0
          0 0 0 0 0 0
          0 0 0 0 0 0
          0 0 0 0 0 0
          0 0 0 0 0 0
          0 0 0 0 0 0
          0 0 0 0 0 0
          0 0 0 0 0 0
          0 0 0 0 0 0
          0 0 0 0 0 0
          0 0 0 0 0 0
          0 0 0 0 0 0
          0 0 0 0 0 0
          0 0 0 0 0 0
          0 0 0 0 0 0
          0 0 0 0 0 0
          0 0 0 0 0 0
          0 0 0 0 0 0
          0 0 0 0 0 0
          0 0 0 0 0 0
          0 0 0 0 0 0
          0 0 0 0 0 0
          0 0 0 0 0 0
          0 0 0 0 0 0
          0 0 0 0 0 0
          0 0 0 0 0 0
          0 0 0 0 0 0
          0 0 0 0 0 0
          0 0 0 0 0 0
          0 0 0 0 0 0
          0 0 0 0 0 0
          0 0 0 0 0 0
          0 0 0 0 0 0
          0 0 0 0 0 0
          0 0 0 0 0 0
          0 0 0 0 0 0
          0 0 0 0 0 0
          0 0 0 0 0 0
          0 0 0 0 0 0
          0 0 0 0 0 0
          0 0 0 0 0 0
          0 0 0 0 0 0
          0 0 0 0 0 0
          0 0 0 0 0 0
          0 0 0 0 0 0
          0 0 0 0 0 0
          0 0 0 0 0 0
          0 0 0 0 0 0
          0 0 0 0 0 0
          0 0 0 0 0 0
          0 0 0 0 0 0
          0 0 0 0 0 0
          0 0 0 0 0 0
          0 0 0 0 0 0
          0 0 0 0 0 0
          0 0 0 0 0 0
          0 0 0 0 0 0
          0 0 0 0 0 0
          0 0 0 0 0 0
          0 0 0 0 0 0
          0 0 0 0 0 0
          0 0 0 0 0 0
          0 0 0 0 0 0
          0 0 0 0 0 0
          0 0 0 0 0 0
          0 0 0 0 0 0
          0 0 0 0 0 0
          0 0 0 0 0 0
          0 0 0 0 0 0
          0 0 0 0 0 0
          0 0 0 0 0 0
          0 0 0 0 0 0
          0 0 0 0 0 0
          0 0 0 0 0 0
          0 0 0 0 0 0
          0 0 0 0 0 0
          0 0 0 0 0 0
          0 0 0 0 0 0
          0 0 0 0 0 0
          0 0 0 0 0 0
          0 0 0 0 0 0
          0 0 0 0 0 0
          0 0 0 0 0 0
          0 0 0 0 0 0
          0 0 0 0 0 0
          0 0 0 0 0 0
          0 0 0 0 0 0
          0 0 0 0 0 0
          0 0 0 0 0 0
          0 0 0 0 0 0
          0 0 0 0 0 0
          0 0 0 0 0 0
          0 0 0 0 0 0
          0 0 0 0 0 0
          0 0 0 0 0 0
          0 0 0 0 0 0
          0 0 0 0 0 0
          0 0 0 0 0 0
          0 0 0 0 0 0
          0 0 0 0 0 0
          0 0 0 0 0 0
          0 0 0 0 0 0
          0 0 0 0 0 0
          0 0 0 0 0 0
          0 0 0 0 0 0
          0 0 0 0 0 0
          0 0 0 0 0 0
          0 0 0 0 0 0
          0 0 0 0 0 0
          0 0 0 0 0 0
          0 0 0 0 0 0
          0 0 0 0 0 0
          0 0 0 0 0 0
          0 0 0 0 0 0
          0 0 0 0 0 0
          0 0 0 0 0 0
          0 0 0 0 0 0
          0 0 0 0 0 0
          0 0 0 0 0 0
          0 0 0 0 0 0
          0 0 0 0 0 0
          0 0 0 0 0 0
          0 0 0 0 0 0
          0 0 0 0 0 0
          0 0 0 0 0 0
          0 0 0 0 0 0
          0 0 0 0 0 0
          0 0 0 0 0 0
          0 0 0 0 0 0
          0 0 0 0 0 0
          0 0 0 0 0 0
          0 0 0 0 0 0
          0 0 0 0 0 0
          0 0 0 0 0 0
          0 0 0 0 0 0
          0 0 0 0 0 0
          0 0 0 0 0 0
          0 0 0 0 0 0
          0 0 0 0 0 0
          0 0 0 0 0 0
          0 0 0 0 0 0
          0 0 0 0 0 0
          0 0 0 0 0 0
          0 0 0 0 0 0
          0 0 0 0 0 0
          0 0 0 0 0 0
          0 0 0 0 0 0
          0 0 0 0 0 0
          0 0 0 0 0 0
          0 0 0 0 0 0
          0 0 0 0 0 0
          0 0 0 0 0 0
          0 0 0 0 0 0
          0 0 0 0 0 0
          0 0 0 0 0 0
          0 0 0 0 0 0
          0 0 0 0 0 0
          0 0 0 0 0 0
          0 0 0 0 0 0
          0 0 0 0 0 0
          0 0 0 0 0 0
          0 0 0 0 0 0
          0 0 0 0 0 0
          0 0 0 0 0 0
          0 0 0 0 0 0
          0 0 0 0 0 0
          0 0 0 0 0 0
          0 0 0 0 0 0
          0 0 0 0 0 0
          0 0 0 0 0 0
          0 0 0 0 0 0
          0 0 0 0 0 0
          0 0 0 0 0 0
          0 0 0 0 0 0
          0 0 0 0 0 0
          0 0 0 0 0 0
          0 0 0 0 0 0
          0 0 0 0 0 0
          0 0 0 0 0 0
          0 0 0 0 0 0
          0 0 0 0 0 0
          0 0 0 0 0 0
          0 0 0 0 0 0
          0 0 0 0 0 0
          0 0 0 0 0 0
          0 0 0 0 0 0
          0 0 0 0 0 0
          0 0 0 0 0 0
          0 0 0 0 0 0
          0 0 0 0 0 0
          0 0 0 0 0 0
          0 0 0 0 0 0
          0 0 0 0 0 0
          0 0 0 0 0 0
          0 0 0 0 0 0
          0 0 0 0 0 0
          0 0 0 0 0 0
          0 0 0 0 0 0
          0 0 0 0 0 0
          0 0 0 0 0 0
          0 0 0 0 0 0
          0 0 0 0 0 0
          0 0 0 0 0 0
          0 0 0 0 0 0
          0 0 0 0 0 0
          0 0 0 0 0 0
          0 0 0 0 0 0
          0 0 0 0 0 0
          0 0 0 0 0 0
          0 0 0 0 0 0
          0 0 0 0 0 0
          0 0 0 0 0 0
          0 0 0 0 0 0
          0 0 0 0 0 0
          0 0 0 0 0 0
          0 0 0 0 0 0
          0 0 0 0 0 0
          0 0 0 0 0 0
          0 0 0 0 0 0
          0 0 0 0 0 0
          0 0 0 0 0 0
          0 0 0 0 0 0
          0 0 0 0 0 0
          0 0 0 0 0 0
          0 0 0 0 0 0
          0 0 0 0 0 0
          0 0 0 0 0 0
          0 0 0 0 0 0
          0 0 0 0 0 0
          0 0 0 0 0 0
          0 0 0 0 0 0
          0 0 0 0 0 0
          0 0 0 0 0 0
          0 0 0 0 0 0
          0 0 0 0 0 0
          0 0 0 0 0 0
          0 0 0 0 0 0
          0 0 0 0 0 0
          0 0 0 0 0 0
          0 0 0 0 0 0
          0 0 0 0 0 0
          0 0 0 0 0 0
          0 0 0 0 0 0
          0 0 0 0 0 0
          0 0 0 0 0 0
          0 0 0 0 0 0
          0 0 0 0 0 0
          0 0 0 0 0 0
          0 0 0 0 0 0
          0 0 0 0 0 0
          0 0 0 0 0 0
          0 0 0 0 0 0
          0 0 0 0 0 0
          0 0 0 0 0 0
          0 0 0 0 0 0
          0 0 0 0 0 0
          0 0 0 0 0 0
          0 0 0 0 0 0
          0 0 0 0 0 0
          0 0 0 0 0 0
          0 0 0 0 0 0
          0 0 0 0 0 0
          0 0 0 0 0 0
          0 0 0 0 0 0
          0 0 0 0 0 0
          0 0 0 0 0 0
          0 0 0 0 0 0
          0 0 0 0 0 0
          0 0 0 0 0 0
          0 0 0 0 0 0
          0 0 0 0 0 0
          0 0 0 0 0 0
          0 0 0 0 0 0
          0 0 0 0 0 0
          0 0 0 0 0 0
          0 0 0 0 0 0
          0 0 0 0 0 0
          0 0 0 0 0 0
          0 0 0 0 0 0
          0 0 0 0 0 0
          0 0 0 0 0 0
          0 0 0 0 0 0
          0 0 0 0 0 0
          0 0 0 0 0 0
          0 0 0 0 0 0
          0 0 0 0 0 0
          0 0 0 0 0 0
          0 0 0 0 0 0
          0 0 0 0 0 0
          0 0 0 0 0 0
          0 0 0 0 0 0
          0 0 0 0 0 0
          0 0 0 0 0 0
          0 0 0 0 0 0
          0 0 0 0 0 0
          0 0 0 0 0 0
          0 0 0 0 0 0
          0 0 0 0 0 0
          0 0 0 0 0 0
          0 0 0 0 0 0
          0 0 0 0 0 0
          0 0 0 0 0 0
          0 0 0 0 0 0
          0 0 0 0 0 0
          0 0 0 0 0 0
          0 0 0 0 0 0
          0 0 0 0 0 0
          0 0 0 0 0 0
          0 0 0 0 0 0
          0 0 0 0 0 0
          0 0 0 0 0 0
          0 0 0 0 0 0
          0 0 0 0 0 0
          0 0 0 0 0 0
          0 0 0 0 0 0
          0 0 0 0 0 0
          0 0 0 0 0 0
          0 0 0 0 0 0
          0 0 0 0 0 0
          0 0 0 0 0 0
          0 0 0 0 0 0
          0 0 0 0 0 0
          0 0 0 0 0 0
          0 0 0 0 0 0
          0 0 0 0 0 0
          0 0 0 0 0 0
          0 0 0 0 0 0
          0 0 0 0 0 0
          0 0 0 0 0 0
          0 0 0 0 0 0
          0 0 0 0 0 0
          0 0 0 0 0 0
          0 0 0 0 0 0
          0 0 0 0 0 0
          0 0 0 0 0 0
          0 0 0 0 0 0
          0 0 0 0 0 0
          0 0 0 0 0 0
          0 0 0 0 0 0
          0 0 0 0 0 0
          0 0 0 0 0 0
          0 0 0 0 0 0
          0 0 0 0 0 0
          0 0 0 0 0 0
          0 0 0 0 0 0
          0 0 0 0 0 0
          0 0 0 0 0 0
          0 0 0 0 0 0
          0 0 0 0 0 0
          0 0 0 0 0 0
          0 0 0 0 0 0
          0 0 0 0 0 0
          0 0 0 0 0 0
          0 0 0 0 0 0
          0 0 0 0 0 0
          0 0 0 0 0 0
          0 0 0 0 0 0
          0 0 0 0 0 0
          0 0 0 0 0 0
          0 0 0 0 0 0
          0 0 0 0 0 0
          0 0 0 0 0 0
          0 0 0 0 0 0
          0 0 0 0 0 0
          0 0 0 0 0 0
          0 0 0 0 0 0
          0 0 0 0 0 0
          0 0 0 0 0 0
          0 0 0 0 0 0
          0 0 0 0 0 0
          0 0 0 0 0 0
          0 0 0 0 0 0
          0 0 0 0 0 0
          0 0 0 0 0 0
          0 0 0 0 0 0
          0 0 0 0 0 0
          0 0 0 0 0 0
          0 0 0 0 0 0
          0 0 0 0 0 0
          0 0 0 0 0 0
          0 0 0 0 0 0
          0 0 0 0 0 0
          0 0 0 0 0 0
          0 0 0 0 0 0
          0 0 0 0 0 0
          0 0 0 0 0 0
          0 0 0 0 0 0
          0 0 0 0 0 0
          0 0 0 0 0 0
          0 0 0 0 0 0
          0 0 0 0 0 0
          0 0 0 0 0 0
          0 0 0 0 0 0
          0 0 0 0 0 0
          0 0 0 0 0 0
          0 0 0 0 0 0
          0 0 0 0 0 0
          0 0 0 0 0 0
          0 0 0 0 0 0
          0 0 0 0 0 0
          0 0 0 0 0 0
          0 0 0 0 0 0
          0 0 0 0 0 0
          0 0 0 0 0 0
          0 0 0 0 0 0
          0 0 0 0 0 0
          0 0 0 0 0 0
          0 0 0 0 0 0
          0 0 0 0 0 0
          0 0 0 0 0 0
          0 0 0 0 0 0
          0 0 0 0 0 0
          0 0 0 0 0 0
          0 0 0 0 0 0
          0 0 0 0 0 0
          0 0 0 0 0 0
          0 0 0 0 0 0
          0 0 0 0 0 0
          0 0 0 0 0 0
          0 0 0 0 0 0
          0 0 0 0 0 0
          0 0 0 0 0 0
          0 0 0 0 0 0
          0 0 0 0 0 0
          0 0 0 0 0 0
          0 0 0 0 0 0
          0 0 0 0 0 0
          0 0 0 0 0 0
          0 0 0 0 0 0
          0 0 0 0 0 0
          0 0 0 0 0 0
          0 0 0 0 0 0
          0 0 0 0 0 0
          0 0 0 0 0 0
          0 0 0 0 0 0
          0 0 0 0 0 0
          0 0 0 0 0 0
          0 0 0 0 0 0
          0 0 0 0 0 0
          0 0 0 0 0 0
          0 0 0 0 0 0
          0 0 0 0 0 0
          0 0 0 0 0 0
          0 0 0 0 0 0
          0 0 0 0 0 0
          0 0 0 0 0 0
          0 0 0 0 0 0
          0 0 0 0 0 0
          0 0 0 0 0 0
          0 0 0 0 0 0
          0 0 0 0 0 0
          0 0 0 0 0 0
          0 0 0 0 0 0
          0 0 0 0 0 0
          0 0 0 0 0 0
          0 0 0 0 0 0
          0 0 0 0 0 0
          0 0 0 0 0 0
          0 0 0 0 0 0
          0 0 0 0 0 0
          0 0 0 0 0 0
          0 0 0 0 0 0
          0 0 0 0 0 0
          0 0 0 0 0 0
          0 0 0 0 0 0
          0 0 0 0 0 0
          0 0 0 0 0 0
          0 0 0 0 0 0
          0 0 0 0 0 0
          0 0 0 0 0 0
          0 0 0 0 0 0
          0 0 0 0 0 0
          0 0 0 0 0 0
          0 0 0 0 0 0
          0 0 0 0 0 0
          0 0 0 0 0 0
          0 0 0 0 0 0
          0 0 0 0 0 0
          0 0 0 0 0 0
          0 0 0 0 0 0
          0 0 0 0 0 0
          0 0 0 0 0 0
          0 0 0 0 0 0
          0 0 0 0 0 0
          0 0 0 0 0 0
          0 0 0 0 0 0
          0 0 0 0 0 0
          0 0 0 0 0 0
          0 0 0 0 0 0
          0 0 0 0 0 0
          0 0 0 0 0 0
          0 0 0 0 0 0
          0 0 0 0 0 0
          0 0 0 0 0 0
          0 0 0 0 0 0
          0 0 0 0 0 0
          0 0 0 0 0 0
          0 0 0 0 0 0
          0 0 0 0 0 0
          0 0 0 0 0 0
          0 0 0 0 0 0
          0 0 0 0 0 0
          0 0 0 0 0 0
          0 0 0 0 0 0
          0 0 0 0 0 0
          0 0 0 0 0 0
          0 0 0 0 0 0
          0 0 0 0 0 0
          0 0 0 0 0 0
          0 0 0 0 0 0
          0 0 0 0 0 0
          0 0 0 0 0 0
          0 0 0 0 0 0
          0 0 0 0 0 0
          0 0 0 0 0 0
          0 0 0 0 0 0
          0 0 0 0 0 0
          0 0 0 0 0 0
          0 0 0 0 0 0
          0 0 0 0 0 0
          0 0 0 0 0 0
          0 0 0 0 0 0
          0 0 0 0 0 0
          0 0 0 0 0 0
          0 0 0 0 0 0
          0 0 0 0 0 0
          0 0 0 0 0 0
          0 0 0 0 0 0
          0 0 0 0 0 0
          0 0 0 0 0 0
          0 0 0 0 0 0
          0 0 0 0 0 0
          0 0 0 0 0 0
          0 0 0 0 0 0
          0 0 0 0 0 0
          0 0 0 0 0 0
          0 0 0 0 0 0
          0 0 0 0 0 0
          0 0 0 0 0 0
          0 0 0 0 0 0
          0 0 0 0 0 0
          0 0 0 0 0 0
          0 0 0 0 0 0
          0 0 0 0 0 0
          0 0 0 0 0 0
          0 0 0 0 0 0
          0 0 0 0 0 0
          0 0 0 0 0 0
          0 0 0 0 0 0
          0 0 0 0 0 0
          0 0 0 0 0 0
          0 0 0 0 0 0
          0 0 0 0 0 0
          0 0 0 0 0 0
          0 0 0 0 0 0
          0 0 0 0 0 0
          0 0 0 0 0 0
          0 0 0 0 0 0
          0 0 0 0 0 0
          0 0 0 0 0 0
          0 0 0 0 0 0
          0 0 0 0 0 0
          0 0 0 0 0 0
          0 0 0 0 0 0
          0 0 0 0 0 0
          0 0 0 0 0 0
          0 0 0 0 0 0
          0 0 0 0 0 0
          0 0 0 0 0 0
          0 0 0 0 0 0
          0 0 0 0 0 0
          0 0 0 0 0 0
          0 0 0 0 0 0
          0 0 0 0 0 0
          0 0 0 0 0 0
          0 0 0 0 0 0
          0 0 0 0 0 0
          0 0 0 0 0 0
          0 0 0 0 0 0
          0 0 0 0 0 0
          0 0 0 0 0 0
          0 0 0 0 0 0
          0 0 0 0 0 0
          0 0 0 0 0 0
          0 0 0 0 0 0
          0 0 0 0 0 0
          0 0 0 0 0 0
          0 0 0 0 0 0
          0 0 0 0 0 0
          0 0 0 0 0 0
          0 0 0 0 0 0
          0 0 0 0 0 0
          0 0 0 0 0 0
          0 0 0 0 0 0
          0 0 0 0 0 0
          0 0 0 0 0 0
          0 0 0 0 0 0
          0 0 0 0 0 0
          0 0 0 0 0 0
          0 0 0 0 0 0
          0 0 0 0 0 0
          0 0 0 0 0 0
          0 0 0 0 0 0
          0 0 0 0 0 0
          0 0 0 0 0 0
          0 0 0 0 0 0
          0 0 0 0 0 0
          0 0 0 0 0 0
          0 0 0 0 0 0
          0 0 0 0 0 0
          0 0 0 0 0 0
          0 0 0 0 0 0
          0 0 0 0 0 0
          0 0 0 0 0 0
          0 0 0 0 0 0
          0 0 0 0 0 0
          0 0 0 0 0 0
          0 0 0 0 0 0
          0 0 0 0 0 0
          0 0 0 0 0 0
          0 0 0 0 0 0
          0 0 0 0 0 0
          0 0 0 0 0 0
          0 0 0 0 0 0
          0 0 0 0 0 0
          0 0 0 0 0 0
          0 0 0 0 0 0
          0 0 0 0 0 0
          0 0 0 0 0 0
          0 0 0 0 0 0
          0 0 0 0 0 0
          0 0 0 0 0 0
          0 0 0 0 0 0
          0 0 0 0 0 0
          0 0 0 0 0 0
          0 0 0 0 0 0
          0 0 0 0 0 0
          0 0 0 0 0 0
          0 0 0 0 0 0
          0 0 0 0 0 0
          0 0 0 0 0 0
          0 0 0 0 0 0
          0 0 0 0 0 0
          0 0 0 0 0 0
          0 0 0 0 0 0
          0 0 0 0 0 0
          0 0 0 0 0 0
          0 0 0 0 0 0
          0 0 0 0 0 0
          0 0 0 0 0 0
          0 0 0 0 0 0
          0 0 0 0 0 0
          0 0 0 0 0 0
          0 0 0 0 0 0
          0 0 0 0 0 0
          0 0 0 0 0 0
          0 0 0 0 0 0
          0 0 0 0 0 0
          0 0 0 0 0 0
          0 0 0 0 0 0
          0 0 0 0 0 0
          0 0 0 0 0 0
          0 0 0 0 0 0
          0 0 0 0 0 0
          0 0 0 0 0 0
          0 0 0 0 0 0
          0 0 0 0 0 0
          0 0 0 0 0 0
          0 0 0 0 0 0
          0 0 0 0 0 0
          0 0 0 0 0 0
          0 0 0 0 0 0
          0 0 0 0 0 0
          0 0 0 0 0 0
          0 0 0 0 0 0
          0 0 0 0 0 0
          0 0 0 0 0 0
          0 0 0 0 0 0
          0 0 0 0 0 0
          0 0 0 0 0 0
          0 0 0 0 0 0
          0 0 0 0 0 0
          0 0 0 0 0 0
          0 0 0 0 0 0
          0 0 0 0 0 0
          0 0 0 0 0 0
          0 0 0 0 0 0
          0 0 0 0 0 0
          0 0 0 0 0 0
          0 0 0 0 0 0
          0 0 0 0 0 0
          0 0 0 0 0 0
          0 0 0 0 0 0
          0 0 0 0 0 0
          0 0 0 0 0 0
          0 0 0 0 0 0
          0 0 0 0 0 0
          0 0 0 0 0 0
          0 0 0 0 0 0
          0 0 0 0 0 0
          0 0 0 0 0 0
          0 0 0 0 0 0
          0 0 0 0 0 0
          0 0 0 0 0 0
          0 0 0 0 0 0
          0 0 0 0 0 0
          0 0 0 0 0 0
          0 0 0 0 0 0
          0 0 0 0 0 0
          0 0 0 0 0 0
          0 0 0 0 0 0
          0 0 0 0 0 0
          0 0 0 0 0 0
          0 0 0 0 0 0
          0 0 0 0 0 0
          0 0 0 0 0 0
          0 0 0 0 0 0
          0 0 0 0 0 0
          0 0 0 0 0 0
          0 0 0 0 0 0
          0 0 0 0 0 0
          0 0 0 0 0 0
          0 0 0 0 0 0
          0 0 0 0 0 0
          0 0 0 0 0 0
          0 0 0 0 0 0
          0 0 0 0 0 0
          0 0 0 0 0 0
          0 0 0 0 0 0
          0 0 0 0 0 0
          0 0 0 0 0 0
          0 0 0 0 0 0
          0 0 0 0 0 0
          0 0 0 0 0 0
          0 0 0 0 0 0
          0 0 0 0 0 0
          0 0 0 0 0 0
          0 0 0 0 0 0
          0 0 0 0 0 0
          0 0 0 0 0 0
          0 0 0 0 0 0
          0 0 0 0 0 0
          0 0 0 0 0 0
          0 0 0 0 0 0
          0 0 0 0 0 0
          0 0 0 0 0 0
          0 0 0 0 0 0
          0 0 0 0 0 0
          0 0 0 0 0 0
          0 0 0 0 0 0
          0 0 0 0 0 0
          0 0 0 0 0 0
          0 0 0 0 0 0
          0 0 0 0 0 0
          0 0 0 0 0 0
          0 0 0 0 0 0
          0 0 0 0 0 0
          0 0 0 0 0 0
          0 0 0 0 0 0
          0 0 0 0 0 0
          0 0 0 0 0 0
          0 0 0 0 0 0
          0 0 0 0 0 0
          0 0 0 0 0 0
          0 0 0 0 0 0
          0 0 0 0 0 0
          0 0 0 0 0 0
          0 0 0 0 0 0
          0 0 0 0 0 0
          0 0 0 0 0 0
          0 0 0 0 0 0
          0 0 0 0 0 0
          0 0 0 0 0 0
          0 0 0 0 0 0
          0 0 0 0 0 0
          0 0 0 0 0 0
          0 0 0 0 0 0
          0 0 0 0 0 0
          0 0 0 0 0 0
          0 0 0 0 0 0
          0 0 0 0 0 0
          0 0 0 0 0 0
          0 0 0 0 0 0
          0 0 0 0 0 0
          0 0 0 0 0 0
          0 0 0 0 0 0
          0 0 0 0 0 0
          0 0 0 0 0 0
          0 0 0 0 0 0
          0 0 0 0 0 0
          0 0 0 0 0 0
          0 0 0 0 0 0
          0 0 0 0 0 0
          0 0 0 0 0 0
          0 0 0 0 0 0
          0 0 0 0 0 0
          0 0 0 0 0 0
          0 0 0 0 0 0
          0 0 0 0 0 0
          0 0 0 0 0 0
          0 0 0 0 0 0
          0 0 0 0 0 0
          0 0 0 0 0 0
          0 0 0 0 0 0
          0 0 0 0 0 0
          0 0 0 0 0 0
          0 0 0 0 0 0
          0 0 0 0 0 0
          0 0 0 0 0 0
          0 0 0 0 0 0
          0 0 0 0 0 0
          0 0 0 0 0 0
          0 0 0 0 0 0
          0 0 0 0 0 0
          0 0 0 0 0 0
          0 0 0 0 0 0
          0 0 0 0 0 0
          0 0 0 0 0 0
          0 0 0 0 0 0
          0 0 0 0 0 0
          0 0 0 0 0 0
          0 0 0 0 0 0
          0 0 0 0 0 0
          0 0 0 0 0 0
          0 0 0 0 0 0
          0 0 0 0 0 0
          0 0 0 0 0 0
          0 0 0 0 0 0
          0 0 0 0 0 0
          0 0 0 0 0 0
          0 0 0 0 0 0
          0 0 0 0 0 0
          0 0 0 0 0 0
          0 0 0 0 0 0
          0 0 0 0 0 0
          0 0 0 0 0 0
          0 0 0 0 0 0
          0 0 0 0 0 0
          0 0 0 0 0 0
          0 0 0 0 0 0
          0 0 0 0 0 0
          0 0 0 0 0 0
          0 0 0 0 0 0
          0 0 0 0 0 0
          0 0 0 0 0 0
          0 0 0 0 0 0
          0 0 0 0 0 0
          0 0 0 0 0 0
          0 0 0 0 0 0
          0 0 0 0 0 0
          0 0 0 0 0 0
          0 0 0 0 0 0
          0 0 0 0 0 0
          0 0 0 0 0 0
          0 0 0 0 0 0
          0 0 0 0 0 0
          0 0 0 0 0 0
          0 0 0 0 0 0
          0 0 0 0 0 0
          0 0 0 0 0 0
          0 0 0 0 0 0
          0 0 0 0 0 0
          0 0 0 0 0 0
          0 0 0 0 0 0
          0 0 0 0 0 0
          0 0 0 0 0 0
          0 0 0 0 0 0
          0 0 0 0 0 0
          0 0 0 0 0 0
          0 0 0 0 0 0
          0 0 0 0 0 0
          0 0 0 0 0 0
          0 0 0 0 0 0
          0 0 0 0 0 0
          0 0 0 0 0 0
          0 0 0 0 0 0
          0 0 0 0 0 0
          0 0 0 0 0 0
          0 0 0 0 0 0
          0 0 0 0 0 0
          0 0 0 0 0 0
          0 0 0 0 0 0
          0 0 0 0 0 0
          0 0 0 0 0 0
          0 0 0 0 0 0
          0 0 0 0 0 0
          0 0 0 0 0 0
          0 0 0 0 0 0
          0 0 0 0 0 0
          0 0 0 0 0 0
          0 0 0 0 0 0
          0 0 0 0 0 0
          0 0 0 0 0 0
          0 0 0 0 0 0
          0 0 0 0 0 0
          0 0 0 0 0 0
          0 0 0 0 0 0
          0 0 0 0 0 0
          0 0 0 0 0 0
          0 0 0 0 0 0
          0 0 0 0 0 0
          0 0 0 0 0 0
          0 0 0 0 0 0
          0 0 0 0 0 0
          0 0 0 0 0 0
          0 0 0 0 0 0
          0 0 0 0 0 0
          0 0 0 0 0 0
          0 0 0 0 0 0
          0 0 0 0 0 0
          0 0 0 0 0 0
          0 0 0 0 0 0
          0 0 0 0 0 0
          0 0 0 0 0 0
          0 0 0 0 0 0
          0 0 0 0 0 0
          0 0 0 0 0 0
          0 0 0 0 0 0
          0 0 0 0 0 0
          0 0 0 0 0 0
          0 0 0 0 0 0
          0 0 0 0 0 0
          0 0 0 0 0 0
          0 0 0 0 0 0
          0 0 0 0 0 0
          0 0 0 0 0 0
          0 0 0 0 0 0
          0 0 0 0 0 0
          0 0 0 0 0 0
          0 0 0 0 0 0
          0 0 0 0 0 0
          0 0 0 0 0 0
          0 0 0 0 0 0
          0 0 0 0 0 0
          0 0 0 0 0 0
          0 0 0 0 0 0
          0 0 0 0 0 0
          0 0 0 0 0 0
          0 0 0 0 0 0
          0 0 0 0 0 0
          0 0 0 0 0 0
          0 0 0 0 0 0
          0 0 0 0 0 0
          0 0 0 0 0 0
          0 0 0 0 0 0
          0 0 0 0 0 0
          0 0 0 0 0 0
          0 0 0 0 0 0
          0 0 0 0 0 0
          0 0 0 0 0 0
          0 0 0 0 0 0
          0 0 0 0 0 0
          0 0 0 0 0 0
          0 0 0 0 0 0
          0 0 0 0 0 0
          0 0 0 0 0 0
          0 0 0 0 0 0
          0 0 0 0 0 0
          0 0 0 0 0 0
          0 0 0 0 0 0
          0 0 0 0 0 0
          0 0 0 0 0 0
          0 0 0 0 0 0
          0 0 0 0 0 0
          0 0 0 0 0 0
          0 0 0 0 0 0
          0 0 0 0 0 0
          0 0 0 0 0 0
          0 0 0 0 0 0
          0 0 0 0 0 0
          0 0 0 0 0 0
          0 0 0 0 0 0
          0 0 0 0 0 0
          0 0 0 0 0 0
          0 0 0 0 0 0
          0 0 0 0 0 0
          0 0 0 0 0 0
          0 0 0 0 0 0
          0 0 0 0 0 0
          0 0 0 0 0 0
          0 0 0 0 0 0
          0 0 0 0 0 0
          0 0 0 0 0 0
          0 0 0 0 0 0
          0 0 0 0 0 0
          0 0 0 0 0 0
          0 0 0 0 0 0
          0 0 0 0 0 0
          0 0 0 0 0 0
          0 0 0 0 0 0
          0 0 0 0 0 0
          0 0 0 0 0 0
          0 0 0 0 0 0
          0 0 0 0 0 0
          0 0 0 0 0 0
          0 0 0 0 0 0
          0 0 0 0 0 0
          0 0 0 0 0 0
          0 0 0 0 0 0
          0 0 0 0 0 0
          0 0 0 0 0 0
          0 0 0 0 0 0
          0 0 0 0 0 0
          0 0 0 0 0 0
          0 0 0 0 0 0
          0 0 0 0 0 0
          0 0 0 0 0 0
          0 0 0 0 0 0
          0 0 0 0 0 0
          0 0 0 0 0 0
          0 0 0 0 0 0
          0 0 0 0 0 0
          0 0 0 0 0 0
          0 0 0 0 0 0
          0 0 0 0 0 0
          0 0 0 0 0 0
          0 0 0 0 0 0
          0 0 0 0 0 0
          0 0 0 0 0 0
          0 0 0 0 0 0
          0 0 0 0 0 0
          0 0 0 0 0 0
          0 0 0 0 0 0
          0 0 0 0 0 0
          0 0 0 0 0 0
          0 0 0 0 0 0
          0 0 0 0 0 0
          0 0 0 0 0 0
          0 0 0 0 0 0
          0 0 0 0 0 0
          0 0 0 0 0 0
          0 0 0 0 0 0
          0 0 0 0 0 0
          0 0 0 0 0 0
          0 0 0 0 0 0
          0 0 0 0 0 0
          0 0 0 0 0 0
          0 0 0 0 0 0
          0 0 0 0 0 0
          0 0 0 0 0 0
          0 0 0 0 0 0
          0 0 0 0 0 0
          0 0 0 0 0 0
          0 0 0 0 0 0
          0 0 0 0 0 0
          0 0 0 0 0 0
          0 0 0 0 0 0
          0 0 0 0 0 0
          0 0 0 0 0 0
          0 0 0 0 0 0
          0 0 0 0 0 0
          0 0 0 0 0 0
          0 0 0 0 0 0
          0 0 0 0 0 0
          0 0 0 0 0 0
          0 0 0 0 0 0
          0 0 0 0 0 0
          0 0 0 0 0 0
          0 0 0 0 0 0
          0 0 0 0 0 0
          0 0 0 0 0 0
          0 0 0 0 0 0
          0 0 0 0 0 0
          0 0 0 0 0 0
          0 0 0 0 0 0
          0 0 0 0 0 0
          0 0 0 0 0 0
          0 0 0 0 0 0
          0 0 0 0 0 0
          0 0 0 0 0 0
          0 0 0 0 0 0
          0 0 0 0 0 0
          0 0 0 0 0 0
          0 0 0 0 0 0
          0 0 0 0 0 0
          0 0 0 0 0 0
          0 0 0 0 0 0
          0 0 0 0 0 0
          0 0 0 0 0 0
          0 0 0 0 0 0
          0 0 0 0 0 0
          0 0 0 0 0 0
          0 0 0 0 0 0
          0 0 0 0 0 0
          0 0 0 0 0 0
          0 0 0 0 0 0
          0 0 0 0 0 0
          0 0 0 0 0 0
          0 0 0 0 0 0
          0 0 0 0 0 0
          0 0 0 0 0 0
          0 0 0 0 0 0
          0 0 0 0 0 0
          0 0 0 0 0 0
          0 0 0 0 0 0
          0 0 0 0 0 0
          0 0 0 0 0 0
          0 0 0 0 0 0
          0 0 0 0 0 0
          0 0 0 0 0 0
          0 0 0 0 0 0
          0 0 0 0 0 0
          0 0 0 0 0 0
          0 0 0 0 0 0
          0 0 0 0 0 0
          0 0 0 0 0 0
          0 0 0 0 0 0
          0 0 0 0 0 0
          0 0 0 0 0 0
          0 0 0 0 0 0
          0 0 0 0 0 0
          0 0 0 0 0 0
          0 0 0 0 0 0
          0 0 0 0 0 0
          0 0 0 0 0 0
          0 0 0 0 0 0
          0 0 0 0 0 0
          0 0 0 0 0 0
          0 0 0 0 0 0
          0 0 0 0 0 0
          0 0 0 0 0 0
          0 0 0 0 0 0
          0 0 0 0 0 0
          0 0 0 0 0 0
          0 0 0 0 0 0
          0 0 0 0 0 0
          0 0 0 0 0 0
          0 0 0 0 0 0
          0 0 0 0 0 0
          0 0 0 0 0 0
          0 0 0 0 0 0
          0 0 0 0 0 0
          0 0 0 0 0 0
          0 0 0 0 0 0
          0 0 0 0 0 0
          0 0 0 0 0 0
          0 0 0 0 0 0
          0 0 0 0 0 0
          0 0 0 0 0 0
          0 0 0 0 0 0
          0 0 0 0 0 0
          0 0 0 0 0 0
          0 0 0 0 0 0
          0 0 0 0 0 0
          0 0 0 0 0 0
          0 0 0 0 0 0
          0 0 0 0 0 0
          0 0 0 0 0 0
          0 0 0 0 0 0
          0 0 0 0 0 0
          0 0 0 0 0 0
          0 0 0 0 0 0
          0 0 0 0 0 0
          0 0 0 0 0 0
          0 0 0 0 0 0
          0 0 0 0 0 0
          0 0 0 0 0 0
          0 0 0 0 0 0
          0 0 0 0 0 0
          0 0 0 0 0 0
          0 0 0 0 0 0
          0 0 0 0 0 0
          0 0 0 0 0 0
          0 0 0 0 0 0
          0 0 0 0 0 0
          0 0 0 0 0 0
          0 0 0 0 0 0
          0 0 0 0 0 0
          0 0 0 0 0 0
          0 0 0 0 0 0
          0 0 0 0 0 0
          0 0 0 0 0 0
          0 0 0 0 0 0
          0 0 0 0 0 0
          0 0 0 0 0 0
          0 0 0 0 0 0
          0 0 0 0 0 0
          0 0 0 0 0 0
          0 0 0 0 0 0
          0 0 0 0 0 0
          0 0 0 0 0 0
          0 0 0 0 0 0
          0 0 0 0 0 0
          0 0 0 0 0 0
          0 0 0 0 0 0
          0 0 0 0 0 0
          0 0 0 0 0 0
          0 0 0 0 0 0
          0 0 0 0 0 0
          0 0 0 0 0 0
          0 0 0 0 0 0
          0 0 0 0 0 0
          0 0 0 0 0 0
          0 0 0 0 0 0
          0 0 0 0 0 0
          0 0 0 0 0 0
          0 0 0 0 0 0
          0 0 0 0 0 0
          0 0 0 0 0 0
          0 0 0 0 0 0
          0 0 0 0 0 0
          0 0 0 0 0 0
          0 0 0 0 0 0
          0 0 0 0 0 0
          0 0 0 0 0 0
          0 0 0 0 0 0
          0 0 0 0 0 0
          0 0 0 0 0 0
          0 0 0 0 0 0
          0 0 0 0 0 0
          0 0 0 0 0 0
          0 0 0 0 0 0
          0 0 0 0 0 0
          0 0 0 0 0 0
          0 0 0 0 0 0
          0 0 0 0 0 0
          0 0 0 0 0 0
          0 0 0 0 0 0
          0 0 0 0 0 0
          0 0 0 0 0 0
          0 0 0 0 0 0
          0 0 0 0 0 0
          0 0 0 0 0 0
          0 0 0 0 0 0
          0 0 0 0 0 0
          0 0 0 0 0 0
          0 0 0 0 0 0
          0 0 0 0 0 0
          0 0 0 0 0 0
          0 0 0 0 0 0
          0 0 0 0 0 0
          0 0 0 0 0 0
          0 0 0 0 0 0
          0 0 0 0 0 0
          0 0 0 0 0 0
          0 0 0 0 0 0
          0 0 0 0 0 0
          0 0 0 0 0 0
          0 0 0 0 0 0
          0 0 0 0 0 0
          0 0 0 0 0 0
          0 0 0 0 0 0
          0 0 0 0 0 0
          0 0 0 0 0 0
          0 0 0 0 0 0
          0 0 0 0 0 0
          0 0 0 0 0 0
          0 0 0 0 0 0
          0 0 0 0 0 0
          0 0 0 0 0 0
          0 0 0 0 0 0
          0 0 0 0 0 0
          0 0 0 0 0 0
          0 0 0 0 0 0
          0 0 0 0 0 0
          0 0 0 0 0 0
          0 0 0 0 0 0
          0 0 0 0 0 0
          0 0 0 0 0 0
          0 0 0 0 0 0
          0 0 0 0 0 0
          0 0 0 0 0 0
          0 0 0 0 0 0
          0 0 0 0 0 0
          0 0 0 0 0 0
          0 0 0 0 0 0
          0 0 0 0 0 0
          0 0 0 0 0 0
          0 0 0 0 0 0
          0 0 0 0 0 0
          0 0 0 0 0 0
          0 0 0 0 0 0
          0 0 0 0 0 0
          0 0 0 0 0 0
          0 0 0 0 0 0
          0 0 0 0 0 0
          0 0 0 0 0 0
          0 0 0 0 0 0
          0 0 0 0 0 0
          0 0 0 0 0 0
          0 0 0 0 0 0
          0 0 0 0 0 0
          0 0 0 0 0 0
          0 0 0 0 0 0
          0 0 0 0 0 0
          0 0 0 0 0 0
          0 0 0 0 0 0
          0 0 0 0 0 0
          0 0 0 0 0 0
          0 0 0 0 0 0
          0 0 0 0 0 0
          0 0 0 0 0 0
          0 0 0 0 0 0
          0 0 0 0 0 0
          0 0 0 0 0 0
          0 0 0 0 0 0
          0 0 0 0 0 0
          0 0 0 0 0 0
          0 0 0 0 0 0
          0 0 0 0 0 0
          0 0 0 0 0 0
          0 0 0 0 0 0
          0 0 0 0 0 0
          0 0 0 0 0 0
          0 0 0 0 0 0
          0 0 0 0 0 0
          0 0 0 0 0 0
          0 0 0 0 0 0
          0 0 0 0 0 0
          0 0 0 0 0 0
          0 0 0 0 0 0
          0 0 0 0 0 0
          0 0 0 0 0 0
          0 0 0 0 0 0
          0 0 0 0 0 0
          0 0 0 0 0 0
          0 0 0 0 0 0
          0 0 0 0 0 0
          0 0 0 0 0 0
          0 0 0 0 0 0
          0 0 0 0 0 0
          0 0 0 0 0 0
          0 0 0 0 0 0
          0 0 0 0 0 0
          0 0 0 0 0 0
          0 0 0 0 0 0
          0 0 0 0 0 0
          0 0 0 0 0 0
          0 0 0 0 0 0
          0 0 0 0 0 0
          0 0 0 0 0 0
          0 0 0 0 0 0
          0 0 0 0 0 0
          0 0 0 0 0 0
          0 0 0 0 0 0
          0 0 0 0 0 0
          0 0 0 0 0 0
          0 0 0 0 0 0
          0 0 0 0 0 0
          0 0 0 0 0 0
          0 0 0 0 0 0
          0 0 0 0 0 0
          0 0 0 0 0 0
          0 0 0 0 0 0
          0 0 0 0 0 0
          0 0 0 0 0 0
          0 0 0 0 0 0
          0 0 0 0 0 0
          0 0 0 0 0 0
          0 0 0 0 0 0
          0 0 0 0 0 0
          0 0 0 0 0 0
          0 0 0 0 0 0
          0 0 0 0 0 0
          0 0 0 0 0 0
          0 0 0 0 0 0
          0 0 0 0 0 0
          0 0 0 0 0 0
          0 0 0 0 0 0
          0 0 0 0 0 0
          0 0 0 0 0 0
          0 0 0 0 0 0
          0 0 0 0 0 0
          0 0 0 0 0 0
          0 0 0 0 0 0
          0 0 0 0 0 0
          0 0 0 0 0 0
          0 0 0 0 0 0
          0 0 0 0 0 0
          0 0 0 0 0 0
          0 0 0 0 0 0
          0 0 0 0 0 0
          0 0 0 0 0 0
          0 0 0 0 0 0
          0 0 0 0 0 0
          0 0 0 0 0 0
          0 0 0 0 0 0
          0 0 0 0 0 0
          0 0 0 0 0 0
          0 0 0 0 0 0
          0 0 0 0 0 0
          0 0 0 0 0 0
          0 0 0 0 0 0
          0 0 0 0 0 0
          0 0 0 0 0 0
          0 0 0 0 0 0
          0 0 0 0 0 0
          0 0 0 0 0 0
          0 0 0 0 0 0
          0 0 0 0 0 0
          0 0 0 0 0 0
          0 0 0 0 0 0
          0 0 0 0 0 0
          0 0 0 0 0 0
          0 0 0 0 0 0
          0 0 0 0 0 0
          0 0 0 0 0 0
          0 0 0 0 0 0
          0 0 0 0 0 0
          0 0 0 0 0 0
          0 0 0 0 0 0
          0 0 0 0 0 0
          0 0 0 0 0 0
          0 0 0 0 0 0
          0 0 0 0 0 0
          0 0 0 0 0 0
          0 0 0 0 0 0
          0 0 0 0 0 0
          0 0 0 0 0 0
          0 0 0 0 0 0
          0 0 0 0 0 0
          0 0 0 0 0 0
          0 0 0 0 0 0
          0 0 0 0 0 0
          0 0 0 0 0 0
          0 0 0 0 0 0
          0 0 0 0 0 0
          0 0 0 0 0 0
          0 0 0 0 0 0
          0 0 0 0 0 0
          0 0 0 0 0 0
          0 0 0 0 0 0
          0 0 0 0 0 0
          0 0 0 0 0 0
          0 0 0 0 0 0
          0 0 0 0 0 0
          0 0 0 0 0 0
          0 0 0 0 0 0
          0 0 0 0 0 0
          0 0 0 0 0 0
          0 0 0 0 0 0
          0 0 0 0 0 0
          0 0 0 0 0 0
          0 0 0 0 0 0
          0 0 0 0 0 0
          0 0 0 0 0 0
          0 0 0 0 0 0
          0 0 0 0 0 0
          0 0 0 0 0 0
          0 0 0 0 0 0
          0 0 0 0 0 0
          0 0 0 0 0 0
          0 0 0 0 0 0
          0 0 0 0 0 0
          0 0 0 0 0 0
          0 0 0 0 0 0
          0 0 0 0 0 0
          0 0 0 0 0 0
          0 0 0 0 0 0
          0 0 0 0 0 0
          0 0 0 0 0 0
          0 0 0 0 0 0
          0 0 0 0 0 0
          0 0 0 0 0 0
          0 0 0 0 0 0
          0 0 0 0 0 0
          0 0 0 0 0 0
          0 0 0 0 0 0
          0 0 0 0 0 0
          0 0 0 0 0 0
          0 0 0 0 0 0
          0 0 0 0 0 0
          0 0 0 0 0 0
          0 0 0 0 0 0
          0 0 0 0 0 0
          0 0 0 0 0 0
          0 0 0 0 0 0
          0 0 0 0 0 0
          0 0 0 0 0 0
          0 0 0 0 0 0
          0 0 0 0 0 0
          0 0 0 0 0 0
          0 0 0 0 0 0
          0 0 0 0 0 0
          0 0 0 0 0 0
          0 0 0 0 0 0
          0 0 0 0 0 0
          0 0 0 0 0 0
          0 0 0 0 0 0
          0 0 0 0 0 0
          0 0 0 0 0 0
          0 0 0 0 0 0
          0 0 0 0 0 0
          0 0 0 0 0 0
          0 0 0 0 0 0
          0 0 0 0 0 0
          0 0 0 0 0 0
          0 0 0 0 0 0
          0 0 0 0 0 0
          0 0 0 0 0 0
          0 0 0 0 0 0
          0 0 0 0 0 0
          0 0 0 0 0 0
          0 0 0 0 0 0
          0 0 0 0 0 0
          0 0 0 0 0 0
          0 0 0 0 0 0
          0 0 0 0 0 0
          0 0 0 0 0 0
          0 0 0 0 0 0
          0 0 0 0 0 0
          0 0 0 0 0 0
          0 0 0 0 0 0
          0 0 0 0 0 0
          0 0 0 0 0 0
          0 0 0 0 0 0
          0 0 0 0 0 0
          0 0 0 0 0 0
          0 0 0 0 0 0
          0 0 0 0 0 0
          0 0 0 0 0 0
          0 0 0 0 0 0
          0 0 0 0 0 0
          0 0 0 0 0 0
          0 0 0 0 0 0
          0 0 0 0 0 0
          0 0 0 0 0 0
          0 0 0 0 0 0
          0 0 0 0 0 0
          0 0 0 0 0 0
          0 0 0 0 0 0
          0 0 0 0 0 0
          0 0 0 0 0 0
          0 0 0 0 0 0
          0 0 0 0 0 0
          0 0 0 0 0 0
          0 0 0 0 0 0
          0 0 0 0 0 0
          0 0 0 0 0 0
          0 0 0 0 0 0
          0 0 0 0 0 0
          0 0 0 0 0 0
          0 0 0 0 0 0
          0 0 0 0 0 0
          0 0 0 0 0 0
          0 0 0 0 0 0
          0 0 0 0 0 0
          0 0 0 0 0 0
          0 0 0 0 0 0
          0 0 0 0 0 0
          0 0 0 0 0 0
          0 0 0 0 0 0
          0 0 0 0 0 0
          0 0 0 0 0 0
          0 0 0 0 0 0
          0 0 0 0 0 0
          0 0 0 0 0 0
          0 0 0 0 0 0
          0 0 0 0 0 0
          0 0 0 0 0 0
          0 0 0 0 0 0
          0 0 0 0 0 0
          0 0 0 0 0 0
          0 0 0 0 0 0
          0 0 0 0 0 0
          0 0 0 0 0 0
          0 0 0 0 0 0
          0 0 0 0 0 0
          0 0 0 0 0 0
          0 0 0 0 0 0
          0 0 0 0 0 0
          0 0 0 0 0 0
          0 0 0 0 0 0
          0 0 0 0 0 0
          0 0 0 0 0 0
          0 0 0 0 0 0
          0 0 0 0 0 0
          0 0 0 0 0 0
          0 0 0 0 0 0
          0 0 0 0 0 0
          0 0 0 0 0 0
          0 0 0 0 0 0
          0 0 0 0 0 0
          0 0 0 0 0 0
          0 0 0 0 0 0
          0 0 0 0 0 0
          0 0 0 0 0 0
          0 0 0 0 0 0
          0 0 0 0 0 0
          0 0 0 0 0 0
          0 0 0 0 0 0
          0 0 0 0 0 0
          0 0 0 0 0 0
          0 0 0 0 0 0
          0 0 0 0 0 0
          0 0 0 0 0 0
          0 0 0 0 0 0
          0 0 0 0 0 0
          0 0 0 0 0 0
          0 0 0 0 0 0
          0 0 0 0 0 0
          0 0 0 0 0 0
          0 0 0 0 0 0
          0 0 0 0 0 0
          0 0 0 0 0 0
          0 0 0 0 0 0
          0 0 0 0 0 0
          0 0 0 0 0 0
          0 0 0 0 0 0
          0 0 0 0 0 0
          0 0 0 0 0 0
          0 0 0 0 0 0
          0 0 0 0 0 0
          0 0 0 0 0 0
          0 0 0 0 0 0
          0 0 0 0 0 0
          0 0 0 0 0 0
          0 0 0 0 0 0
          0 0 0 0 0 0
          0 0 0 0 0 0
          0 0 0 0 0 0
          0 0 0 0 0 0
          0 0 0 0 0 0
          0 0 0 0 0 0
          0 0 0 0 0 0
          0 0 0 0 0 0
          0 0 0 0 0 0
          0 0 0 0 0 0
          0 0 0 0 0 0
          0 0 0 0 0 0
          0 0 0 0 0 0
          0 0 0 0 0 0
          0 0 0 0 0 0
          0 0 0 0 0 0
          0 0 0 0 0 0
          0 0 0 0 0 0
          0 0 0 0 0 0
          0 0 0 0 0 0
          0 0 0 0 0 0
          0 0 0 0 0 0
          0 0 0 0 0 0
          0 0 0 0 0 0
          0 0 0 0 0 0
          0 0 0 0 0 0
          0 0 0 0 0 0
          0 0 0 0 0 0
          0 0 0 0 0 0
          0 0 0 0 0 0
          0 0 0 0 0 0
          0 0 0 0 0 0
          0 0 0 0 0 0
          0 0 0 0 0 0
          0 0 0 0 0 0
          0 0 0 0 0 0
          0 0 0 0 0 0
          0 0 0 0 0 0
          0 0 0 0 0 0
          0 0 0 0 0 0
          0 0 0 0 0 0
          0 0 0 0 0 0
          0 0 0 0 0 0
          0 0 0 0 0 0
          0 0 0 0 0 0
          0 0 0 0 0 0
          0 0 0 0 0 0
          0 0 0 0 0 0
          0 0 0 0 0 0
          0 0 0 0 0 0
          0 0 0 0 0 0
          0 0 0 0 0 0
          0 0 0 0 0 0
          0 0 0 0 0 0
          0 0 0 0 0 0
          0 0 0 0 0 0
          0 0 0 0 0 0
          0 0 0 0 0 0
          0 0 0 0 0 0
          0 0 0 0 0 0
          0 0 0 0 0 0
          0 0 0 0 0 0
          0 0 0 0 0 0
          0 0 0 0 0 0
          0 0 0 0 0 0
          0 0 0 0 0 0
          0 0 0 0 0 0
          0 0 0 0 0 0
          0 0 0 0 0 0
          0 0 0 0 0 0
          0 0 0 0 0 0
          0 0 0 0 0 0
          0 0 0 0 0 0
          0 0 0 0 0 0
          0 0 0 0 0 0
          0 0 0 0 0 0
          0 0 0 0 0 0
          0 0 0 0 0 0
          0 0 0 0 0 0
          0 0 0 0 0 0
          0 0 0 0 0 0
          0 0 0 0 0 0
          0 0 0 0 0 0
          0 0 0 0 0 0
          0 0 0 0 0 0
          0 0 0 0 0 0
          0 0 0 0 0 0
          0 0 0 0 0 0
          0 0 0 0 0 0
          0 0 0 0 0 0
          0 0 0 0 0 0
          0 0 0 0 0 0
          0 0 0 0 0 0
          0 0 0 0 0 0
          0 0 0 0 0 0
          0 0 0 0 0 0
          0 0 0 0 0 0
          0 0 0 0 0 0
          0 0 0 0 0 0
          0 0 0 0 0 0
          0 0 0 0 0 0
          0 0 0 0 0 0
          0 0 0 0 0 0
          0 0 0 0 0 0
          0 0 0 0 0 0
          0 0 0 0 0 0
          0 0 0 0 0 0
          0 0 0 0 0 0
          0 0 0 0 0 0
          0 0 0 0 0 0
          0 0 0 0 0 0
          0 0 0 0 0 0
          0 0 0 0 0 0
          0 0 0 0 0 0
          0 0 0 0 0 0
          0 0 0 0 0 0
          0 0 0 0 0 0
          0 0 0 0 0 0
          0 0 0 0 0 0
          0 0 0 0 0 0
          0 0 0 0 0 0
          0 0 0 0 0 0
          0 0 0 0 0 0
          0 0 0 0 0 0
          0 0 0 0 0 0
          0 0 0 0 0 0
          0 0 0 0 0 0
          0 0 0 0 0 0
          0 0 0 0 0 0
          0 0 0 0 0 0
          0 0 0 0 0 0
          0 0 0 0 0 0
          0 0 0 0 0 0
          0 0 0 0 0 0
          0 0 0 0 0 0
          0 0 0 0 0 0
          0 0 0 0 0 0
          0 0 0 0 0 0
          0 0 0 0 0 0
          0 0 0 0 0 0
          0 0 0 0 0 0
          0 0 0 0 0 0
          0 0 0 0 0 0
          0 0 0 0 0 0
          0 0 0 0 0 0
          0 0 0 0 0 0
          0 0 0 0 0 0
          0 0 0 0 0 0
          0 0 0 0 0 0
          0 0 0 0 0 0
          0 0 0 0 0 0
          0 0 0 0 0 0
          0 0 0 0 0 0
          0 0 0 0 0 0
          0 0 0 0 0 0
          0 0 0 0 0 0
          0 0 0 0 0 0
          0 0 0 0 0 0
          0 0 0 0 0 0
          0 0 0 0 0 0
          0 0 0 0 0 0
          0 0 0 0 0 0
          0 0 0 0 0 0
          0 0 0 0 0 0
          0 0 0 0 0 0
          0 0 0 0 0 0
          0 0 0 0 0 0
          0 0 0 0 0 0
          0 0 0 0 0 0
          0 0 0 0 0 0
          0 0 0 0 0 0
          0 0 0 0 0 0
          0 0 0 0 0 0
          0 0 0 0 0 0
          0 0 0 0 0 0
          0 0 0 0 0 0
          0 0 0 0 0 0
          0 0 0 0 0 0
          0 0 0 0 0 0
          0 0 0 0 0 0
          0 0 0 0 0 0
          0 0 0 0 0 0
          0 0 0 0 0 0
          0 0 0 0 0 0
          0 0 0 0 0 0
          0 0 0 0 0 0
          0 0 0 0 0 0
          0 0 0 0 0 0
          0 0 0 0 0 0
          0 0 0 0 0 0
          0 0 0 0 0 0
          0 0 0 0 0 0
          0 0 0 0 0 0
          0 0 0 0 0 0
          0 0 0 0 0 0
          0 0 0 0 0 0
          0 0 0 0 0 0
          0 0 0 0 0 0
          0 0 0 0 0 0
          0 0 0 0 0 0
          0 0 0 0 0 0
          0 0 0 0 0 0
          0 0 0 0 0 0
          0 0 0 0 0 0
          0 0 0 0 0 0
          0 0 0 0 0 0
          0 0 0 0 0 0
          0 0 0 0 0 0
          0 0 0 0 0 0
          0 0 0 0 0 0
          0 0 0 0 0 0
          0 0 0 0 0 0
          0 0 0 0 0 0
          0 0 0 0 0 0
          0 0 0 0 0 0
          0 0 0 0 0 0
          0 0 0 0 0 0
          0 0 0 0 0 0
          0 0 0 0 0 0
          0 0 0 0 0 0
          0 0 0 0 0 0
          0 0 0 0 0 0
          0 0 0 0 0 0
          0 0 0 0 0 0
          0 0 0 0 0 0
          0 0 0 0 0 0
          0 0 0 0 0 0
          0 0 0 0 0 0
          0 0 0 0 0 0
          0 0 0 0 0 0
          0 0 0 0 0 0
          0 0 0 0 0 0
          0 0 0 0 0 0
          0 0 0 0 0 0
          0 0 0 0 0 0
          0 0 0 0 0 0
          0 0 0 0 0 0
          0 0 0 0 0 0
          0 0 0 0 0 0
          0 0 0 0 0 0
          0 0 0 0 0 0
          0 0 0 0 0 0
          0 0 0 0 0 0
          0 0 0 0 0 0
          0 0 0 0 0 0
          0 0 0 0 0 0
          0 0 0 0 0 0
          0 0 0 0 0 0
          0 0 0 0 0 0
          0 0 0 0 0 0
          0 0 0 0 0 0
          0 0 0 0 0 0
          0 0 0 0 0 0
          0 0 0 0 0 0
          0 0 0 0 0 0
          0 0 0 0 0 0
          0 0 0 0 0 0
          0 0 0 0 0 0
          0 0 0 0 0 0
          0 0 0 0 0 0
          0 0 0 0 0 0
          0 0 0 0 0 0
          0 0 0 0 0 0
          0 0 0 0 0 0
          0 0 0 0 0 0
          0 0 0 0 0 0
          0 0 0 0 0 0
          0 0 0 0 0 0
          0 0 0 0 0 0
          0 0 0 0 0 0
          0 0 0 0 0 0
          0 0 0 0 0 0
          0 0 0 0 0 0
          0 0 0 0 0 0
          0 0 0 0 0 0
          0 0 0 0 0 0
          0 0 0 0 0 0
          0 0 0 0 0 0
          0 0 0 0 0 0
          0 0 0 0 0 0
          0 0 0 0 0 0
          0 0 0 0 0 0
          0 0 0 0 0 0
          0 0 0 0 0 0
          0 0 0 0 0 0
          0 0 0 0 0 0
          0 0 0 0 0 0
          0 0 0 0 0 0
          0 0 0 0 0 0
          0 0 0 0 0 0
          0 0 0 0 0 0
          0 0 0 0 0 0
          0 0 0 0 0 0
          0 0 0 0 0 0
          0 0 0 0 0 0
          0 0 0 0 0 0
          0 0 0 0 0 0
          0 0 0 0 0 0
          0 0 0 0 0 0
          0 0 0 0 0 0
          0 0 0 0 0 0
          0 0 0 0 0 0
          0 0 0 0 0 0
          0 0 0 0 0 0
          0 0 0 0 0 0
          0 0 0 0 0 0
          0 0 0 0 0 0
          0 0 0 0 0 0
          0 0 0 0 0 0
          0 0 0 0 0 0
          0 0 0 0 0 0
          0 0 0 0 0 0
          0 0 0 0 0 0
          0 0 0 0 0 0
          0 0 0 0 0 0
          0 0 0 0 0 0
          0 0 0 0 0 0
          0 0 0 0 0 0
          0 0 0 0 0 0
          0 0 0 0 0 0
          0 0 0 0 0 0
          0 0 0 0 0 0
          0 0 0 0 0 0
          0 0 0 0 0 0
          0 0 0 0 0 0
          0 0 0 0 0 0
          0 0 0 0 0 0
          0 0 0 0 0 0
          0 0 0 0 0 0
          0 0 0 0 0 0
          0 0 0 0 0 0
          0 0 0 0 0 0
          0 0 0 0 0 0
          0 0 0 0 0 0
          0 0 0 0 0 0
          0 0 0 0 0 0
          0 0 0 0 0 0
          0 0 0 0 0 0
          0 0 0 0 0 0
          0 0 0 0 0 0
          0 0 0 0 0 0
          0 0 0 0 0 0
          0 0 0 0 0 0
          0 0 0 0 0 0
          0 0 0 0 0 0
          0 0 0 0 0 0
          0 0 0 0 0 0
          0 0 0 0 0 0
          0 0 0 0 0 0
          0 0 0 0 0 0
          0 0 0 0 0 0
          0 0 0 0 0 0
          0 0 0 0 0 0
          0 0 0 0 0 0
          0 0 0 0 0 0
          0 0 0 0 0 0
          0 0 0 0 0 0
          0 0 0 0 0 0
          0 0 0 0 0 0
          0 0 0 0 0 0
          0 0 0 0 0 0
          0 0 0 0 0 0
          0 0 0 0 0 0
          0 0 0 0 0 0
          0 0 0 0 0 0
          0 0 0 0 0 0
          0 0 0 0 0 0
          0 0 0 0 0 0
          0 0 0 0 0 0
          0 0 0 0 0 0
          0 0 0 0 0 0
          0 0 0 0 0 0
          0 0 0 0 0 0
          0 0 0 0 0 0
          0 0 0 0 0 0
          0 0 0 0 0 0
          0 0 0 0 0 0
          0 0 0 0 0 0
          0 0 0 0 0 0
          0 0 0 0 0 0
          0 0 0 0 0 0
          0 0 0 0 0 0
          0 0 0 0 0 0
          0 0 0 0 0 0
          0 0 0 0 0 0
          0 0 0 0 0 0
          0 0 0 0 0 0
          0 0 0 0 0 0
          0 0 0 0 0 0
          0 0 0 0 0 0
          0 0 0 0 0 0
          0 0 0 0 0 0
          0 0 0 0 0 0
          0 0 0 0 0 0
          0 0 0 0 0 0
          0 0 0 0 0 0
          0 0 0 0 0 0
          0 0 0 0 0 0
          0 0 0 0 0 0
          0 0 0 0 0 0
          0 0 0 0 0 0
          0 0 0 0 0 0
          0 0 0 0 0 0
          0 0 0 0 0 0
          0 0 0 0 0 0
          0 0 0 0 0 0
          0 0 0 0 0 0
          0 0 0 0 0 0
          0 0 0 0 0 0
          0 0 0 0 0 0
          0 0 0 0 0 0
          0 0 0 0 0 0
          0 0 0 0 0 0
          0 0 0 0 0 0
          0 0 0 0 0 0
          0 0 0 0 0 0
          0 0 0 0 0 0
          0 0 0 0 0 0
          0 0 0 0 0 0
          0 0 0 0 0 0
          0 0 0 0 0 0
          0 0 0 0 0 0
          0 0 0 0 0 0
          0 0 0 0 0 0
          0 0 0 0 0 0
          0 0 0 0 0 0
          0 0 0 0 0 0
          0 0 0 0 0 0
          0 0 0 0 0 0
          0 0 0 0 0 0
          0 0 0 0 0 0
          0 0 0 0 0 0
          0 0 0 0 0 0
          0 0 0 0 0 0
          0 0 0 0 0 0
          0 0 0 0 0 0
          0 0 0 0 0 0
          0 0 0 0 0 0
          0 0 0 0 0 0
          0 0 0 0 0 0
          0 0 0 0 0 0
          0 0 0 0 0 0
          0 0 0 0 0 0
          0 0 0 0 0 0
          0 0 0 0 0 0
          0 0 0 0 0 0
          0 0 0 0 0 0
          0 0 0 0 0 0
          0 0 0 0 0 0
          0 0 0 0 0 0
          0 0 0 0 0 0
          0 0 0 0 0 0
          0 0 0 0 0 0
          0 0 0 0 0 0
          0 0 0 0 0 0
          0 0 0 0 0 0
          0 0 0 0 0 0
          0 0 0 0 0 0
          0 0 0 0 0 0
          0 0 0 0 0 0
          0 0 0 0 0 0
          0 0 0 0 0 0
          0 0 0 0 0 0
          0 0 0 0 0 0
          0 0 0 0 0 0
          0 0 0 0 0 0
          0 0 0 0 0 0
          0 0 0 0 0 0
          0 0 0 0 0 0
          0 0 0 0 0 0
          0 0 0 0 0 0
          0 0 0 0 0 0
          0 0 0 0 0 0
          0 0 0 0 0 0
          0 0 0 0 0 0
          0 0 0 0 0 0
          0 0 0 0 0 0
          0 0 0 0 0 0
          0 0 0 0 0 0
          0 0 0 0 0 0
          0 0 0 0 0 0
          0 0 0 0 0 0
          0 0 0 0 0 0
          0 0 0 0 0 0
          0 0 0 0 0 0
          0 0 0 0 0 0
          0 0 0 0 0 0
          0 0 0 0 0 0
          0 0 0 0 0 0
          0 0 0 0 0 0
          0 0 0 0 0 0
          0 0 0 0 0 0
          0 0 0 0 0 0
          0 0 0 0 0 0
          0 0 0 0 0 0
          0 0 0 0 0 0
          0 0 0 0 0 0
          0 0 0 0 0 0
          0 0 0 0 0 0
          0 0 0 0 0 0
          0 0 0 0 0 0
          0 0 0 0 0 0
          0 0 0 0 0 0
          0 0 0 0 0 0
          0 0 0 0 0 0
          0 0 0 0 0 0
          0 0 0 0 0 0
          0 0 0 0 0 0
          0 0 0 0 0 0
          0 0 0 0 0 0
          0 0 0 0 0 0
          0 0 0 0 0 0
          0 0 0 0 0 0
          0 0 0 0 0 0
          0 0 0 0 0 0
          0 0 0 0 0 0
          0 0 0 0 0 0
          0 0 0 0 0 0
          0 0 0 0 0 0
          0 0 0 0 0 0
          0 0 0 0 0 0
          0 0 0 0 0 0
          0 0 0 0 0 0
          0 0 0 0 0 0
          0 0 0 0 0 0
          0 0 0 0 0 0
          0 0 0 0 0 0
          0 0 0 0 0 0
          0 0 0 0 0 0
          0 0 0 0 0 0
          0 0 0 0 0 0
          0 0 0 0 0 0
          0 0 0 0 0 0
          0 0 0 0 0 0
          0 0 0 0 0 0
          0 0 0 0 0 0
          0 0 0 0 0 0
          0 0 0 0 0 0
          0 0 0 0 0 0
          0 0 0 0 0 0
          0 0 0 0 0 0
          0 0 0 0 0 0
          0 0 0 0 0 0
          0 0 0 0 0 0
          0 0 0 0 0 0
          0 0 0 0 0 0
          0 0 0 0 0 0
          0 0 0 0 0 0
          0 0 0 0 0 0
          0 0 0 0 0 0
          0 0 0 0 0 0
          0 0 0 0 0 0
          0 0 0 0 0 0
          0 0 0 0 0 0
          0 0 0 0 0 0
          0 0 0 0 0 0
          0 0 0 0 0 0
          0 0 0 0 0 0
          0 0 0 0 0 0
          0 0 0 0 0 0
          0 0 0 0 0 0
          0 0 0 0 0 0
          0 0 0 0 0 0
          0 0 0 0 0 0
          0 0 0 0 0 0
          0 0 0 0 0 0
          0 0 0 0 0 0
          0 0 0 0 0 0
          0 0 0 0 0 0
          0 0 0 0 0 0
          0 0 0 0 0 0
          0 0 0 0 0 0
          0 0 0 0 0 0
          0 0 0 0 0 0
          0 0 0 0 0 0
          0 0 0 0 0 0
          0 0 0 0 0 0
          0 0 0 0 0 0
          0 0 0 0 0 0
          0 0 0 0 0 0
          0 0 0 0 0 0
          0 0 0 0 0 0
          0 0 0 0 0 0
          0 0 0 0 0 0
          0 0 0 0 0 0
          0 0 0 0 0 0
          0 0 0 0 0 0
          0 0 0 0 0 0
          0 0 0 0 0 0
          0 0 0 0 0 0
          0 0 0 0 0 0
          0 0 0 0 0 0
          0 0 0 0 0 0
          0 0 0 0 0 0
          0 0 0 0 0 0
          0 0 0 0 0 0
          0 0 0 0 0 0
          0 0 0 0 0 0
          0 0 0 0 0 0
          0 0 0 0 0 0
          0 0 0 0 0 0
          0 0 0 0 0 0
          0 0 0 0 0 0
          0 0 0 0 0 0
          0 0 0 0 0 0
          0 0 0 0 0 0
          0 0 0 0 0 0
          0 0 0 0 0 0
          0 0 0 0 0 0
          0 0 0 0 0 0
          0 0 0 0 0 0
          0 0 0 0 0 0
          0 0 0 0 0 0
          0 0 0 0 0 0
          0 0 0 0 0 0
          0 0 0 0 0 0
          0 0 0 0 0 0
          0 0 0 0 0 0
          0 0 0 0 0 0
          0 0 0 0 0 0
          0 0 0 0 0 0
          0 0 0 0 0 0
          0 0 0 0 0 0
          0 0 0 0 0 0
          0 0 0 0 0 0
          0 0 0 0 0 0
          0 0 0 0 0 0
          0 0 0 0 0 0
          0 0 0 0 0 0
          0 0 0 0 0 0
          0 0 0 0 0 0
          0 0 0 0 0 0
          0 0 0 0 0 0
          0 0 0 0 0 0
          0 0 0 0 0 0
          0 0 0 0 0 0
          0 0 0 0 0 0
          0 0 0 0 0 0
          0 0 0 0 0 0
          0 0 0 0 0 0
          0 0 0 0 0 0
          0 0 0 0 0 0
          0 0 0 0 0 0
          0 0 0 0 0 0
          0 0 0 0 0 0
          0 0 0 0 0 0
          0 0 0 0 0 0
          0 0 0 0 0 0
          0 0 0 0 0 0
          0 0 0 0 0 0
          0 0 0 0 0 0
          0 0 0 0 0 0
          0 0 0 0 0 0
          0 0 0 0 0 0
          0 0 0 0 0 0
          0 0 0 0 0 0
          0 0 0 0 0 0
          0 0 0 0 0 0
          0 0 0 0 0 0
          0 0 0 0 0 0
          0 0 0 0 0 0
          0 0 0 0 0 0
          0 0 0 0 0 0
          0 0 0 0 0 0
          0 0 0 0 0 0
          0 0 0 0 0 0
          0 0 0 0 0 0
          0 0 0 0 0 0
          0 0 0 0 0 0
          0 0 0 0 0 0
          0 0 0 0 0 0
          0 0 0 0 0 0
          0 0 0 0 0 0
          0 0 0 0 0 0
          0 0 0 0 0 0
          0 0 0 0 0 0
          0 0 0 0 0 0
          0 0 0 0 0 0
          0 0 0 0 0 0
          0 0 0 0 0 0
          0 0 0 0 0 0
          0 0 0 0 0 0
          0 0 0 0 0 0
          0 0 0 0 0 0
          0 0 0 0 0 0
          0 0 0 0 0 0
          0 0 0 0 0 0
          0 0 0 0 0 0
          0 0 0 0 0 0
          0 0 0 0 0 0
          0 0 0 0 0 0
          0 0 0 0 0 0
          0 0 0 0 0 0
          0 0 0 0 0 0
          0 0 0 0 0 0
          0 0 0 0 0 0
          0 0 0 0 0 0
          0 0 0 0 0 0
          0 0 0 0 0 0
          0 0 0 0 0 0
          0 0 0 0 0 0
          0 0 0 0 0 0
          0 0 0 0 0 0
          0 0 0 0 0 0
          0 0 0 0 0 0
          0 0 0 0 0 0
          0 0 0 0 0 0
          0 0 0 0 0 0
          0 0 0 0 0 0
          0 0 0 0 0 0
          0 0 0 0 0 0
          0 0 0 0 0 0
          0 0 0 0 0 0
          0 0 0 0 0 0
          0 0 0 0 0 0
          0 0 0 0 0 0
          0 0 0 0 0 0
          0 0 0 0 0 0
          0 0 0 0 0 0
          0 0 0 0 0 0
          0 0 0 0 0 0
          0 0 0 0 0 0
          0 0 0 0 0 0
          0 0 0 0 0 0
          0 0 0 0 0 0
          0 0 0 0 0 0
          0 0 0 0 0 0
          0 0 0 0 0 0
          0 0 0 0 0 0
          0 0 0 0 0 0
          0 0 0 0 0 0
          0 0 0 0 0 0
          0 0 0 0 0 0
          0 0 0 0 0 0
          0 0 0 0 0 0
          0 0 0 0 0 0
          0 0 0 0 0 0
          0 0 0 0 0 0
          0 0 0 0 0 0
          0 0 0 0 0 0
          0 0 0 0 0 0
          0 0 0 0 0 0
          0 0 0 0 0 0
          0 0 0 0 0 0
          0 0 0 0 0 0
          0 0 0 0 0 0
          0 0 0 0 0 0
          0 0 0 0 0 0
          0 0 0 0 0 0
          0 0 0 0 0 0
          0 0 0 0 0 0
          0 0 0 0 0 0
          0 0 0 0 0 0
          0 0 0 0 0 0
          0 0 0 0 0 0
          0 0 0 0 0 0
          0 0 0 0 0 0
          0 0 0 0 0 0
          0 0 0 0 0 0
          0 0 0 0 0 0
          0 0 0 0 0 0
          0 0 0 0 0 0
          0 0 0 0 0 0
          0 0 0 0 0 0
          0 0 0 0 0 0
          0 0 0 0 0 0
          0 0 0 0 0 0
          0 0 0 0 0 0
          0 0 0 0 0 0
          0 0 0 0 0 0
          0 0 0 0 0 0
          0 0 0 0 0 0
          0 0 0 0 0 0
          0 0 0 0 0 0
          0 0 0 0 0 0
          0 0 0 0 0 0
          0 0 0 0 0 0
          0 0 0 0 0 0
          0 0 0 0 0 0
          0 0 0 0 0 0
          0 0 0 0 0 0
          0 0 0 0 0 0
          0 0 0 0 0 0
          0 0 0 0 0 0
          0 0 0 0 0 0
          0 0 0 0 0 0
          0 0 0 0 0 0
          0 0 0 0 0 0
          0 0 0 0 0 0
          0 0 0 0 0 0
          0 0 0 0 0 0
          0 0 0 0 0 0
          0 0 0 0 0 0
          0 0 0 0 0 0
          0 0 0 0 0 0
          0 0 0 0 0 0
          0 0 0 0 0 0
          0 0 0 0 0 0
          0 0 0 0 0 0
          0 0 0 0 0 0
          0 0 0 0 0 0
          0 0 0 0 0 0
          0 0 0 0 0 0
          0 0 0 0 0 0
          0 0 0 0 0 0
          0 0 0 0 0 0
          0 0 0
        </DataArray>
        <DataArray type="Float64" Name="displacement" NumberOfComponents="3" format="ascii" RangeMin="0" RangeMax="5.3232276139">
          1.5918404101 -2.0819738214 2.4779611296 4.78885e-008 4.78885e-008 4.78885e-008
          4.78885e-008 4.78885e-008 4.78885e-008 4.78885e-008 4.78885e-008 4.78885e-008
          -1.0915800758 -2.3496514552 -3.0926574936 4.78885e-008 4.78885e-008 4.78885e-008
          4.78885e-008 4.78885e-008 4.78885e-008 0.71029158607 -1.7946259789 0.9627194323
          -0.096584877393 -1.8316183768 -0.71312970942 -0.61275518123 -2.0864676204 -1.952451185
          4.78885e-008 4.78885e-008 4.78885e-008 4.78885e-008 4.78885e-008 4.78885e-008
          4.78885e-008 4.78885e-008 4.78885e-008 4.78885e-008 4.78885e-008 4.78885e-008
          4.78885e-008 4.78885e-008 4.78885e-008 4.78885e-008 4.78885e-008 4.78885e-008
          4.78885e-008 4.78885e-008 4.78885e-008 4.78885e-008 4.78885e-008 4.78885e-008
          4.78885e-008 4.78885e-008 4.78885e-008 4.78885e-008 4.78885e-008 4.78885e-008
          4.78885e-008 4.78885e-008 4.78885e-008 4.78885e-008 4.78885e-008 4.78885e-008
          4.78885e-008 4.78885e-008 4.78885e-008 4.78885e-008 4.78885e-008 4.78885e-008
          4.78885e-008 4.78885e-008 4.78885e-008 4.78885e-008 4.78885e-008 4.78885e-008
          4.78885e-008 4.78885e-008 4.78885e-008 4.78885e-008 4.78885e-008 4.78885e-008
          4.78885e-008 4.78885e-008 4.78885e-008 4.78885e-008 4.78885e-008 4.78885e-008
          4.78885e-008 4.78885e-008 4.78885e-008 4.78885e-008 4.78885e-008 4.78885e-008
          4.78885e-008 4.78885e-008 4.78885e-008 4.78885e-008 4.78885e-008 4.78885e-008
          4.78885e-008 4.78885e-008 4.78885e-008 4.78885e-008 4.78885e-008 4.78885e-008
          4.78885e-008 4.78885e-008 4.78885e-008 4.78885e-008 4.78885e-008 4.78885e-008
          4.78885e-008 4.78885e-008 4.78885e-008 4.78885e-008 4.78885e-008 4.78885e-008
          4.78885e-008 4.78885e-008 4.78885e-008 4.78885e-008 4.78885e-008 4.78885e-008
          4.78885e-008 4.78885e-008 4.78885e-008 4.78885e-008 4.78885e-008 4.78885e-008
          4.78885e-008 4.78885e-008 4.78885e-008 4.78885e-008 4.78885e-008 4.78885e-008
          4.78885e-008 4.78885e-008 4.78885e-008 4.78885e-008 4.78885e-008 4.78885e-008
          4.78885e-008 4.78885e-008 4.78885e-008 4.78885e-008 4.78885e-008 4.78885e-008
          4.78885e-008 4.78885e-008 4.78885e-008 4.78885e-008 4.78885e-008 4.78885e-008
          4.78885e-008 4.78885e-008 4.78885e-008 4.78885e-008 4.78885e-008 4.78885e-008
          4.78885e-008 4.78885e-008 4.78885e-008 4.78885e-008 4.78885e-008 4.78885e-008
          4.78885e-008 4.78885e-008 4.78885e-008 4.78885e-008 4.78885e-008 4.78885e-008
          4.78885e-008 4.78885e-008 4.78885e-008 4.78885e-008 4.78885e-008 4.78885e-008
          4.78885e-008 4.78885e-008 4.78885e-008 4.78885e-008 4.78885e-008 4.78885e-008
          4.78885e-008 4.78885e-008 4.78885e-008 4.78885e-008 4.78885e-008 4.78885e-008
          4.78885e-008 4.78885e-008 4.78885e-008 4.78885e-008 4.78885e-008 4.78885e-008
          4.78885e-008 4.78885e-008 4.78885e-008 4.78885e-008 4.78885e-008 4.78885e-008
          4.78885e-008 4.78885e-008 4.78885e-008 4.78885e-008 4.78885e-008 4.78885e-008
          4.78885e-008 4.78885e-008 4.78885e-008 4.78885e-008 4.78885e-008 4.78885e-008
          4.78885e-008 4.78885e-008 4.78885e-008 4.78885e-008 4.78885e-008 4.78885e-008
          4.78885e-008 4.78885e-008 4.78885e-008 4.78885e-008 4.78885e-008 4.78885e-008
          -1.3495990243 -1.4309757843 1.3817462667 -2.0192828024 -1.877272017 -2.3761274065
          -1.5018600387 -2.2699132746 -3.5960733507 -1.3058161256 -2.3523891693 -3.5283380811
          -1.706903355 -2.1435360313 -3.4050683123 -1.8918378627 -2.0022022006 -2.9695228294
          -2.042942581 -1.6984795851 -0.93289787751 -2.0780350265 -1.7767567063 -1.6880761449
          -1.9142122726 -1.6238690544 -0.17141646762 -1.6967187919 -1.5365977646 0.58396137142
          0.9480325627 -1.335747468 4.0031039142 -0.51032992096 -1.2407709757 2.6696030563
          -0.94779940962 -1.3539051615 2.0512039402 -0.017720426882 -1.2137945205 3.2408185483
          0.47894292061 -1.239894682 3.7051640615 1.6449517711 -1.6090930113 3.8947437656
          1.3622839752 -1.4726907798 4.0604396645 1.8165473954 -1.7626985728 3.6112817845
          1.9075888726 -1.9122662862 3.2157319725 1.8172650832 -2.0503013721 2.889078045
          4.78885e-008 4.78885e-008 4.78885e-008 4.78885e-008 4.78885e-008 4.78885e-008
          4.78885e-008 4.78885e-008 4.78885e-008 4.78885e-008 4.78885e-008 4.78885e-008
          4.78885e-008 4.78885e-008 4.78885e-008 4.78885e-008 4.78885e-008 4.78885e-008
          4.78885e-008 4.78885e-008 4.78885e-008 4.78885e-008 4.78885e-008 4.78885e-008
          4.78885e-008 4.78885e-008 4.78885e-008 4.78885e-008 4.78885e-008 4.78885e-008
          4.78885e-008 4.78885e-008 4.78885e-008 4.78885e-008 4.78885e-008 4.78885e-008
          4.78885e-008 4.78885e-008 4.78885e-008 1.3222251197 -2.1857761961 -0.82639342021
          2.0953461973 -2.0602566325 3.1084887257 1.8021087233 -2.0522037355 3.1630184282
          1.938492392 -2.0042966986 3.3208754443 1.9569215147 -2.2065945701 1.6059799942
          2.1263756474 -2.170200022 2.5337928471 1.6874120689 -2.1990798763 0.4815453619
          -0.059317539517 -2.1524900791 -3.5806299454 0.92944611856 -2.2174876512 -2.0134298322
          0.45912774854 -2.2135403733 -2.9817276844 -1.0418111484 -2.1844523801 -3.8353252116
          -0.60519823908 -2.1396803974 -3.8440535199 -1.2768382631 -2.2764514021 -3.6291505103
          -1.279198994 -2.3204574973 -3.3985788546 4.78885e-008 4.78885e-008 4.78885e-008
          4.78885e-008 4.78885e-008 4.78885e-008 4.78885e-008 4.78885e-008 4.78885e-008
          4.78885e-008 4.78885e-008 4.78885e-008 4.78885e-008 4.78885e-008 4.78885e-008
          4.78885e-008 4.78885e-008 4.78885e-008 4.78885e-008 4.78885e-008 4.78885e-008
          4.78885e-008 4.78885e-008 4.78885e-008 4.78885e-008 4.78885e-008 4.78885e-008
          4.78885e-008 4.78885e-008 4.78885e-008 4.78885e-008 4.78885e-008 4.78885e-008
          4.78885e-008 4.78885e-008 4.78885e-008 2.2197168919 -1.3172702778 3.4852154714
          2.8166424327 -1.2361255876 0.77290551302 1.8108298142 -1.6851093492 -2.0786774528
          0.61514886611 -1.5889817615 -0.072812466804 2.7893132734 -1.2222141798 2.4733883147
          2.552833515 -1.232852585 3.1570867254 2.8730874908 -1.2262180189 1.6428045467
          2.4225486041 -1.3747483312 -0.87466498143 2.6524486435 -1.2843762495 -0.10321074197
          2.1589711146 -1.5183861497 -1.564932793 0.91221877445 -1.8942296317 -2.1958538974
          1.3419563808 -1.8027935221 -2.3683637026 0.6129737248 -1.8401056172 -1.705660602
          0.51989084478 -1.7149821402 -0.94176790279 1.0301428846 -1.5074718669 1.8376436429
          0.79301738906 -1.5375111057 0.85202096252 1.4358843298 -1.484240391 2.7338545447
          1.8226725994 -1.4048218013 3.3408464884 4.78885e-008 4.78885e-008 4.78885e-008
          4.78885e-008 4.78885e-008 4.78885e-008 4.78885e-008 4.78885e-008 4.78885e-008
          4.78885e-008 4.78885e-008 4.78885e-008 4.78885e-008 4.78885e-008 4.78885e-008
          4.78885e-008 4.78885e-008 4.78885e-008 4.78885e-008 4.78885e-008 4.78885e-008
          4.78885e-008 4.78885e-008 4.78885e-008 4.78885e-008 4.78885e-008 4.78885e-008
          4.78885e-008 4.78885e-008 4.78885e-008 4.78885e-008 4.78885e-008 4.78885e-008
          0 0 0 0 0 0
          0 0 0 0 0 0
          0 0 0 0 0 0
          0 0 0 0 0 0
          0 0 0 0 0 0
          0 0 0 0 0 0
          0 0 0 0 0 0
          0 0 0 0 0 0
          0 0 0 0 0 0
          0 0 0 0 0 0
          0 0 0 0 0 0
          0 0 0 0 0 0
          0 0 0 0 0 0
          0 0 0 0 0 0
          0 0 0 0 0 0
          0 0 0 0 0 0
          0 0 0 0 0 0
          0 0 0 0 0 0
          0 0 0 0 0 0
          0 0 0 0 0 0
          0 0 0 0 0 0
          0 0 0 0 0 0
          0 0 0 0 0 0
          0 0 0 0 0 0
          0 0 0 0 0 0
          0 0 0 0 0 0
          0 0 0 0 0 0
          0 0 0 0 0 0
          0 0 0 0 0 0
          0 0 0 0 0 0
          0 0 0 0 0 0
          0 0 0 0 0 0
          0 0 0 0 0 0
          0 0 0 0 0 0
          0 0 0 0 0 0
          0 0 0 0 0 0
          0 0 0 0 0 0
          0 0 0 0 0 0
          0 0 0 0 0 0
          0 0 0 0 0 0
          0 0 0 0 0 0
          0 0 0 0 0 0
          0 0 0 0 0 0
          0 0 0 0 0 0
          0 0 0 0 0 0
          0 0 0 0 0 0
          0 0 0 0 0 0
          0 0 0 0 0 0
          0 0 0 0 0 0
          0 0 0 0 0 0
          0 0 0 0 0 0
          0 0 0 0 0 0
          0 0 0 0 0 0
          0 0 0 0 0 0
          0 0 0 0 0 0
          0 0 0 0 0 0
          0 0 0 0 0 0
          0 0 0 0 0 0
          0 0 0 0 0 0
          0 0 0 0 0 0
          0 0 0 0 0 0
          0 0 0 0 0 0
          0 0 0 0 0 0
          0 0 0 0 0 0
          0 0 0 0 0 0
          0 0 0 0 0 0
          0 0 0 0 0 0
          0 0 0 0 0 0
          0 0 0 0 0 0
          0 0 0 0 0 0
          0 0 0 0 0 0
          0 0 0 0 0 0
          0 0 0 0 0 0
          0 0 0 0 0 0
          0 0 0 0 0 0
          0 0 0 0 0 0
          0 0 0 0 0 0
          0 0 0 0 0 0
          0 0 0 0 0 0
          0 0 0 0 0 0
          0 0 0 0 0 0
          0 0 0 0 0 0
          0 0 0 0 0 0
          0 0 0 0 0 0
          0 0 0 0 0 0
          0 0 0 0 0 0
          0 0 0 0 0 0
          0 0 0 0 0 0
          0 0 0 0 0 0
          0 0 0 0 0 0
          0 0 0 0 0 0
          0 0 0 0 0 0
          0 0 0 0 0 0
          0 0 0 0 0 0
          1.5113891038 -0.68767483981 -0.16305550606 -1.5904294533 0.12568200469 0.58665094507
          2.7403525164 -0.42812516368 -0.24709035064 -1.5765994443 -0.74677813827 -2.5207342457
          -2.5959478184 -0.40635367181 0.77132769125 0.35369440404 -0.13185442957 2.992672103
          3.0450055718 0.28383282067 -0.11078583204 -1.5189850354 -0.65944987841 -2.9234188775
          -2.6929295809 -1.2885351022 0.76938703505 0.49760018451 -0.58130315059 3.2112264917
          3.0060274478 1.0205944641 0.0030805909224 -0.97676824442 -0.6089665467 -2.4239665059
          -2.2355685737 -2.0348772639 0.49661737599 0.49560865602 -0.70235362251 3.1538564487
          2.4432964497 1.408299238 0.33149889885 -0.73998636735 -0.52518167618 -3.230159711
          1.074909554 -0.90220021124 4.3815747353 1.497469066 1.7850490408 0.8877486484
          0.30159603843 -0.29535742725 -3.7074043531 2.1454071463 -0.75916963982 4.6476126163
          0.32799524746 1.8063101803 0.73092238775 1.2215088894 0.0016101853905 -2.9341040668
          2.5220411925 -1.6868440204 -0.63389826164 2.5497202818 -0.66512962043 3.4101643418
          -0.71194637457 1.6617819947 0.19272419615 1.9576222037 0.012903061024 -2.4329487784
          3.9456615886 -1.6590201852 -0.6799398862 2.4383802026 -0.42441759853 1.96547757
          -0.12659784629 1.0762965978 -0.10970949752 1.8645389883 0.4146232493 -2.9181729872
          4.0978990162 -0.95011852928 -0.61043215933 2.5262535572 -0.45026206954 1.8821489171
          0.2181549681 0.65375508118 -0.65465759972 2.0238189961 0.32319471811 -2.672311573
          4.5174619718 -0.54623418934 -0.58752682391 2.7626055656 -0.23305899684 1.8366801347
          2.285070208 0.25267021107 -2.5797899546 2.8846095221 -0.12639441449 1.4148902596
          0.25010512828 0.17359908115 -0.46885872967 2.3256331547 0.17130610211 -2.8731154678
          4.8354596031 -0.040423647409 -0.47222183028 2.6712644291 -0.090662993122 1.3006949484
          0.40278120689 0.026666960237 -0.4382898729 4.4537467757 0.08446904463 -0.43710761327
          2.6440182814 -0.027322693953 1.5230634328 0.36834287826 -0.082554675441 -0.35451814436
          2.3603116962 0.033468745706 -2.7322693307 4.2915076729 0.1424960537 -0.38566643523
          2.5938958136 0.071140455603 1.6620309582 0.16054281115 -0.21377254076 -0.33979780944
          2.2382317949 0.063163947421 -2.3332236765 4.3265031823 0.22980311285 -0.39316841746
          2.3735393731 0.077613318654 1.5694978421 -0.038620473369 -0.35063158629 -0.34682786832
          1.9264112469 0.031359641602 -2.0985104718 4.3073795364 0.34351512358 -0.41099802531
          2.2769024303 0.03874469139 1.4456357275 -0.22731921373 -0.48503771021 -0.42663312523
          1.7328598803 -0.020625300773 -1.9723166172 4.1847112067 0.45430509859 -0.3264915053
          -0.31921760679 -0.5718030159 -0.27685543151 1.6159110349 -0.075567915184 -1.902148756
          3.9083850728 0.51698230096 -0.33407740834 2.0945662442 -0.012523882402 1.4401701234
          -0.29729108475 -0.59702183712 -0.20763325827 1.4774492382 -0.11146737976 -1.9512554542
          3.5773407102 0.5161883058 -0.30960590828 1.8888659449 -0.067701127561 1.5751301629
          -0.20550167888 -0.61298606889 -0.19993173106 1.2777532021 -0.12539369147 -2.0503508919
          3.2311469091 0.4553490906 -0.22257204948 1.7812262228 -0.094573470005 1.757461447
          1.0500018929 -0.12773967092 -2.0468434752 1.5378483372 -0.16584931095 1.745866462
          -0.5020149407 -0.77122885734 0.12940485088 0.73126215083 -0.18366494386 -1.9494167452
          -0.78722366385 -0.8248845646 -0.089062645151 0.64281702985 -0.17683400485 -1.8170711795
          2.7582965048 0.32716045594 0.00040829603744 1.2350011519 -0.296024213 1.3931142518
          -0.95118003246 -0.81530536774 -0.15175205113 0.31005006719 -0.25160100043 -1.7121506838
          2.4673282684 0.18446353498 0.02318487134 1.097470236 -0.3648399828 1.3715954963
          -1.2437400335 -0.80596270937 -0.21497701187 0.098088092952 -0.29133513759 -1.6204967956
          2.3634532554 0.069780095943 0.069384477373 0.94506599768 -0.39633261074 1.3573188462
          -1.5420725315 -0.80230061217 -0.1979968925 -0.25714804942 -0.38474619626 -1.6143094619
          2.2565813775 0.022584884817 0.12871486705 0.62487937339 -0.43382420671 1.2673973326
          -1.3112088322 -0.62939365323 -0.012122091931 -0.18537209313 -0.33039639554 -1.2057900902
          0.39252364174 -0.34987581517 1.0805598154 1.9974829697 -1.3929577525 3.8468364466
          2.0306050469 0.79204329433 4.1848540769 1.9591097922 -1.6724188331 3.4270480917
          0.91896159112 1.778080359 1.0345204422 1.5046650263 0.87912913118 3.5546957481
          2.4287336123 -0.39313748219 2.66242686 3.7078761556 -1.6163279823 0.92958623768
          -0.87141400488 -0.5149671348 -2.7495161805 -0.40857741281 -0.66397792517 -3.8070536205
          0.74471373862 -0.37795559112 -3.6046679589 0.41962758286 1.1899627229 -1.8201395693
          -0.28367107455 1.8897718557 0.30751373274 0.50307141508 0.95015690816 2.1781549731
          3.5550610993 -2.1325633601 -0.33003883462 2.3562660731 -1.4342490406 -0.27595518629
          1.8261494883 -1.8524138263 3.2980358867 2.3137236028 0.29473108813 2.9230390605
          0.74092863834 -0.7034710437 3.6666810586 0.67941297059 -1.1426344376 4.0091240575
          0.65433665957 -1.6342465255 -3.4297326982 2.1659355086 -0.30678567589 1.8755344071
          3.0875914866 -0.94927718211 -1.8493286415 3.5397581794 -0.44471147529 -2.0271584441
          -1.3011052874 -0.60492745738 -2.7410146206 -1.3106216478 -2.2430908211 -3.6182350538
          3.097466889 0.71931513867 -0.070372065107 1.5099070735 0.066688232408 -2.5989347392
          0.62462824912 0.81167281559 -1.6320924249 -0.4889245928 1.3635705145 -0.042471478267
          1.1377268875 0.28781962383 1.6650618506 1.9706692092 0.28052021085 -2.7318468687
          2.0482811288 -1.2278252928 -1.9968931217 -2.3559328608 -1.5542027418 -1.4685411621
          1.1412456191 -0.039164063979 -2.3948015849 2.2942557754 0.020124923571 2.3698558585
          0.28534700115 0.95789893195 -2.3096820389 3.4312840779 -0.16435623102 -1.8406401476
          -0.0052477460417 0.85426949445 -2.7625291696 0.90837611347 -1.719944272 -0.086380795209
          1.1441716027 -2.1510664092 -0.33549698753 2.2782844059 -1.4446164921 -0.64426005747
          -2.488658372 -1.77024703 0.6760857113 -1.5981198354 -0.7379938483 -2.7351038142
          2.9104733696 -0.071255796399 -0.27381336068 -1.2102816269 -1.7429299471 2.2228353314
          0.83656192831 -2.2184807703 -1.4321964855 0.12825433937 0.81285211154 -0.52806203408
          1.2503561695 0.23499615722 1.0460960033 4.7631849578 -0.40617116222 -0.42341425226
          2.0903730678 0.30834494686 -2.5834940683 0.24210587182 0.51182417028 -0.68532694856
          -1.5087068282 -0.27766988806 1.9792363649 -2.8077618006 -0.58802609732 -1.083741976
          0.89577926967 -0.64414108754 -2.2763692758 4.4739625318 -0.28612949187 1.0153106329
          3.7489892382 -0.079060592629 -1.6913935913 0.41559139987 0.58469973593 -2.5020129293
          1.205504152 0.08801279025 1.038895295 0.28216741112 0.044690646264 2.6181519248
          -2.4885161783 -0.081580642791 0.77215523321 2.4409298725 -0.72611502931 -0.35171558932
          4.9680350362 -0.14476973101 -0.3282811103 2.4367216034 0.20008018665 -2.6860551413
          0.19307833649 0.27882881444 -0.66511886785 2.6889367337 -0.092657875739 1.2964062812
          -1.3715628756 -0.73587400346 -2.2968635573 4.3720599977 -0.099079375044 0.7903083442
          1.0947601551 -0.0048995748195 1.0539963393 0.93813936075 -0.32165671305 0.31426382168
          -0.97377193462 0.00082497371641 0.046051094544 -0.35028643277 -0.47355172665 -1.1607721861
          2.4164738986 0.10044004167 -2.9446525521 0.33989424456 0.08468506111 -0.40672103249
          2.7274674574 -0.074715322528 1.3825159735 0.37670107342 0.0043158624357 0.8500855922
          -0.22735049778 0.1241809285 0.9236120784 0.85509486615 -0.52073912757 -0.37465277248
          4.2127264181 0.047871786223 0.95087403188 1.2636837153 -0.023490445612 1.0284758518
          4.3445169233 0.11385828846 -0.37117425486 0.43537487668 -0.029128405399 -0.46901898721
          2.6864705875 0.03183719804 1.628102447 -0.41429017766 -0.35401248541 -0.91626805346
          3.9047729103 0.1657948926 1.1234061459 1.0575752977 -0.038164516654 -2.1025355327
          -0.96910738023 0.11916113697 0.42891499254 1.0060303442 -0.52805812975 -0.20622939477
          4.303185122 0.17899282231 -0.38554150616 0.29837046013 -0.1392382295 -0.40798199557
          0.23130387933 0.065149842209 1.1261076792 3.717127052 0.20574659125 0.97266407739
          3.6273114135 0.19382092441 -1.7028031672 0.050616431198 -0.28551638088 -0.2948627706
          2.4389199851 0.072591893776 1.4909174006 3.8522008095 0.2631374016 0.82088737481
          3.4133198896 0.27144184865 -1.521181926 1.8273908677 0.011549820785 -2.0286100799
          -0.11261506423 -0.41416978836 -0.32669313586 2.2727997878 0.025540117826 1.3786765492
          0.68532800508 -0.30645787573 0.83481821703 1.6911468694 -0.04189755198 -1.9191101026
          -0.29292881075 -0.53519760143 -0.41530294047 2.2005301124 0.0094010195679 1.3927712339
          3.5702275868 0.39801132517 0.93184508422 3.0697904905 0.2981030588 -1.482227401
          0.12673580424 -0.43856154752 -1.7061487118 0.60147059088 -0.37703100532 0.8800110774
          1.5932048574 -0.087268790203 -1.9103924579 -0.35154861693 -0.5933091233 -0.30873357025
          1.9317323836 -0.054863170498 1.4763937383 0.094561417265 -0.47999837779 -1.617485508
          0.57952774746 -0.41365594329 0.96773260682 1.3828853522 -0.12226864209 -2.0090717667
          -0.23869504931 -0.59889447719 -0.16322810583 1.8648953967 -0.073424255139 1.6671917152
          2.6488579032 0.31861172454 -1.4620541906 -0.014478649504 -0.51179472934 -1.6820724308
          0.51676564964 -0.46100450085 1.0003779854 1.1304038081 -0.13422983205 -2.0662967422
          -0.19726288115 -0.63907827492 -0.13628217937 1.59967902 -0.14857675744 1.7666006639
          2.2861437136 0.25520547202 -1.3029501127 0.94508627928 -0.13579758848 -2.0033495932
          -0.42573536129 -0.73098326165 -0.17530800179 1.4946315216 -0.1754417831 1.6455256552
          2.835846107 0.36307008996 -0.16953994993 0.86986383163 -0.11810928032 -1.877330287
          -0.7462058054 -0.81254295399 -0.25148437346 1.339548754 -0.23701251702 1.4459439529
          -0.55646383082 -0.63093307381 -1.3941414019 -0.059073593404 -0.65363704138 0.85411406693
          0.69784901724 -0.14639676609 -1.7021625745 -0.95227555381 -0.82279501986 -0.36287829775
          1.1927100496 -0.32638773513 1.3850254768 2.5671385334 0.019368284331 1.4749764319
          1.7091926319 0.10971372822 -1.1772357106 -0.94344719163 -0.66190351625 -1.4594402322
          -0.12519105012 -0.64199188481 0.66463957773 2.3797350626 0.13293976251 -0.046153357926
          0.28800987656 -0.24474029558 -1.6341306519 1.0054792759 -0.39257605522 1.3820961972
          2.2808994233 -0.110073559 1.5285101007 1.4024674057 -0.012958899544 -1.1135182016
          -1.3353871402 -0.65884816076 -1.5415738711 -1.3434901004 -0.80638238741 -0.16157284997
          2.0786001202 -0.10731637145 1.3224118308 1.2723278202 -0.11134831014 -0.98547803127
          -1.5742880802 -0.66302885122 -1.5232700541 -0.47344583562 -0.67110856916 0.6282539184
          2.1085799307 0.00056802118004 0.17297917563 0.018298745111 -0.35419638606 -1.4518638648
          -1.6006907422 -0.77756683627 -0.17830368037 0.37373045853 -0.4524706762 1.174435434
          1.4329626216 -0.10510580909 0.98794072673 0.85737394987 -0.17180787337 -1.0259044566
          -1.1166234123 -0.50540321544 -1.103096255 -0.52186819605 -0.52554427536 0.57239930881
          1.175348595 -0.032649551593 0.17143431764 0.016482156245 -0.29005472256 0.65084054347
          0.29077761006 -0.22688654995 0.7628389801 1.0017967966 -0.04434135325 -0.1410178489
          -0.21915845634 -0.23158837616 -0.76967994544 -0.8830225047 -0.42168270621 0.03878307333
          2.1275233214 -1.0179988378 4.4324375137 2.4947563896 -1.2564525869 3.2913048863
          2.6686302783 -0.93640160352 3.2772457371 2.1912842042 -0.87232611252 4.5131496523
          2.1433982619 -1.2535865468 4.0490036149 2.015436979 -0.35953733624 4.809482111
          2.1815788486 0.051738390853 4.7010966383 1.595202968 1.6554201859 2.2864849673
          2.7842286521 -1.2573521904 2.3335261211 2.007902309 -1.7984666367 3.1770720933
          1.6446444081 1.7361593366 0.55391010469 2.2559969271 1.4755157325 0.4839329149
          1.1843561575 1.8055100066 0.79345895475 0.627386183 1.7333380125 0.89972229486
          1.8312297161 0.78018268183 4.004459737 2.5779579291 -0.53785703818 2.1317111537
          -0.0061891169522 0.090733566024 -2.9089017215 1.5657562402 -0.84298525336 4.662808222
          1.9973061019 -0.94855575137 4.5451240919 1.1465416459 1.6911168454 -0.77051271908
          0.44913405306 0.47001456229 -3.2247524141 4.0620535978 -1.8091307 0.15327325511
          3.1178019569 -1.0754203628 1.4717922967 3.0277553473 -1.0491493091 1.6694312697
          -0.70323463068 -1.6716851095 -3.9606608894 2.5652327108 1.2686440964 0.10726188189
          2.8497800235 1.1019040928 -0.078117112027 0.52137353165 -0.36187443199 -3.7250790097
          0.99761018105 -0.13897187773 -3.2159394658 0.25236728008 1.5485512046 -0.74330574678
          0.73768067051 0.65267162368 -2.7024317536 0.75425412165 0.41184901533 -2.9263220192
          -0.012027263434 1.9064395165 0.65240594761 -0.58903075331 1.8232361492 0.32026917392
          1.5033675699 0.24765280353 2.2537392887 2.9905728773 -1.9679492421 -0.2301152631
          3.7696926796 -1.946449261 -0.55646189513 4.0269445643 -1.4924238959 -0.59211051992
          4.0453505635 -1.579181269 0.1621989872 2.5351747261 -1.3139006051 0.22503517415
          2.3798169934 -1.3423864671 -0.28955332529 2.4363029259 -1.5739142433 -0.34022236135
          1.4355342324 -2.1206361472 0.77181573423 0.9426295538 -1.5897619563 0.34494295874
          1.0532179965 -1.5645333881 0.88871304998 1.8217105109 -2.0166740996 2.2898798824
          -1.9149355892 -1.8262753301 -2.7406760756 -1.3474474977 -1.1194243364 -3.2397675284
          2.2442092588 0.85674257783 -1.2157783089 -0.14832476766 -0.1916176573 -2.4203290214
          3.1621389884 0.87633660359 1.4881299735 0.63398608621 -0.67794583874 3.3713121063
          1.7107735417 -0.039904864321 3.431389988 0.96210472935 -0.77010929841 4.1611507427
          0.48886246754 -1.2421311247 3.7181997092 0.73156489253 -1.2223592397 3.9487045519
          0.83951898817 -1.0324441087 4.1930231773 0.61432205259 -2.0582318617 -2.1297888127
          0.97178732595 -1.9164036339 -2.5476724859 2.3720260432 -0.40501105671 1.8180698456
          1.7387938722 0.010074259288 2.0465580188 3.4846489808 -1.300131964 -1.3414774069
          3.6380852042 -1.1910553571 -1.3882775355 2.5720780174 -0.4467461257 -2.3667064531
          4.0477244577 -0.98657465856 0.1175798857 3.146569192 -0.74613371105 1.554065683
          3.1795852877 -0.82629745621 1.4424109421 2.8524037479 -0.062303421178 -2.612033693
          -1.3295149248 -0.57920858956 -2.9241512111 -1.1850511107 -2.1418686716 -3.7334356807
          3.0753371799 0.57557876618 -0.17900073285 3.0709174679 0.87593760056 -0.046331957165
          1.3934075993 0.001137361487 -2.7544260669 1.8530567485 -0.071599479201 -2.4385735382
          2.3602193919 -0.57463839821 -2.1346443588 1.3629286828 0.34909243899 -2.1580437236
          -0.31630773917 1.4496905186 -0.78389275246 0.46666197824 1.0059469371 -1.7910640745
          -0.68143174093 1.5479406932 0.28588806721 -0.25640507168 1.1722913819 0.057035520137
          1.8343780814 -0.10264122814 1.9146538416 0.23693141447 0.8402210341 0.75901842512
          2.0848144922 0.28832555949 -2.8499704507 2.8061597343 -0.10224243041 -2.6669341096
          2.0480684666 0.081595695724 -2.5399967614 1.6685794893 -0.68096936026 -2.6458760074
          2.709937176 -1.6750323166 -1.0435827049 4.205635375 -0.80599221378 -0.62159872688
          4.1486453643 -0.89415341897 0.14371476806 4.0066693939 -0.66985875651 -1.3283099016
          4.3880629873 -0.64165310066 -0.54678514147 2.0223630381 0.34344117402 -2.908647062
          2.1548953288 0.27803462063 -2.6703167864 -1.821503506 -1.1079034236 -2.1322279244
          -2.7844981339 -1.2316337587 -0.24505596518 -2.490148297 -1.3432356584 -1.234397378
          -0.29765481524 -0.37662409614 -2.9981527783 1.0315349462 0.224382649 -2.2649368413
          2.9395712175 0.26453420604 1.2746776144 1.4005260095 -0.30386718705 3.0853820234
          0.41780199769 -0.72332392512 3.0491730614 2.5606947021 -0.39243973815 1.9394765489
          1.8233295346 -0.056105399475 1.8611274143 2.7475657462 -0.29172178302 1.9041265878
          -0.12831802492 1.0882857174 -1.2413581916 0.9772430857 0.74687276892 -2.7713726992
          1.0267048903 0.71743242009 -2.993492126 4.6561667864 -0.62602933005 0.2593829568
          3.6793648272 -0.48395213897 1.7383327629 3.5698048736 -0.55031657008 1.7470345046
          2.8017254762 0.033425285475 -2.2627708833 4.0935740828 -0.36867589347 -1.3313382878
          0.87024718628 0.65144622832 -3.0817763736 0.11150757732 0.93695037819 -2.5811045531
          0.73686100607 -1.6162322705 -0.41065437888 0.86602874456 -1.9043356229 -0.40608196537
          1.1296574865 -1.7504706224 0.62984921699 2.3603879223 -1.5546155041 -0.66333656219
          2.2682592232 -1.3676984711 -0.72863028819 2.1409181386 -1.4508672906 -1.2749225414
          -2.6413911637 -1.4871864518 0.83544127688 -2.3657148718 -1.8886270239 0.58206740505
          -2.190316087 -2.1745368595 0.43652495898 -1.7423684496 -1.9710655773 0.54638011728
          -2.1625264423 -1.9020674852 -1.4881692955 -2.5534470876 -0.60106511447 0.82455968507
          -2.6720803163 -1.0644546219 0.74491828112 -1.5876194936 -0.7164644771 -2.8668007639
          2.8387613975 -0.25070116555 -0.2118118122 3.0214192033 0.12564556975 -0.044498165447
          -1.8491271761 -1.9874430965 1.3879731219 -1.9131850964 -1.8294752046 1.4762656242
          -0.59969358132 -1.2387199596 2.6514114123 -0.4542958948 -1.2740494727 2.7664149149
          -0.40569270996 -1.3737463746 2.8817684893 0.060669180929 0.91815901699 -0.28759133935
          0.15995711497 0.75366023727 -0.6004412547 0.70313069559 0.47896460354 0.19594086155
          1.8863102978 0.016269955079 1.5788702144 4.6610110005 -0.48733003731 -0.42320604466
          4.7996630666 -0.54346557857 0.40437824179 4.2793710494 -0.34419330654 -1.1513870531
          4.8010096488 -0.29297739114 -0.60112284536 2.0349964084 0.32168385458 -2.6258263295
          2.8187539393 0.051660857456 -2.1056193669 0.85764961202 0.6419764808 -3.0622348318
          2.174763364 0.28372068143 -2.5771505284 -2.1202930053 -1.1863554599 1.5451837242
          -2.0749831472 -0.97349294613 1.5077703746 -0.59543503946 -0.81606125168 2.6832259168
          -0.6020605597 -0.1690205919 2.6602986888 -2.0555903013 -0.32977257921 1.4905506155
          -2.8457297864 -0.49627987051 -0.093904305661 -2.8646719039 -0.67431599157 -0.17510461196
          2.2952023067 -0.49981493342 -1.2934745375 -0.35511492216 -0.696431985 -2.6427253034
          1.4657862058 -0.15238985287 2.7579785614 2.2718240373 -0.10991098769 2.3757422429
          -0.65357247614 -0.71297818094 2.6345478324 2.8494632812 -0.20093393776 1.7174615796
          2.8111007595 -0.13850158081 1.5292147011 4.9377668864 -0.30258967203 0.35053087324
          3.7391290399 -0.20568062524 1.2751234105 3.6850502979 -0.24869520368 1.437086001
          1.1935847126 0.4850122727 -2.8404270275 0.035803979999 0.51442404245 -1.3731815101
          0.57480078604 0.22197976409 0.3098866485 2.0625047493 -0.036857789498 1.3784405551
          2.0075327475 -0.019055872589 1.4259176556 0.20693818226 0.096190178925 2.3454320079
          -0.42883023502 -0.026169079766 2.6861687116 0.24590813039 -0.031981398596 2.8402638377
          -2.1700999642 0.062612831539 0.75389103469 -2.0877171748 -0.15107530718 1.4919312482
          -2.5676633051 -0.21898011234 0.79505073397 -2.7808225206 -0.34335009599 -0.12685060439
          2.6553966746 -0.55673034249 -0.19367157212 2.0672964612 -0.80025444384 -0.30368662464
          4.9613696512 -0.20751470537 -0.34346708091 4.899132086 -0.22244535464 0.38564184031
          4.8988798586 -0.086594637844 -0.45459833609 2.272510295 0.24105938307 -2.6748420505
          3.087224191 0.065373131369 -2.2321022514 1.3957153418 0.40401089999 -2.8107130759
          0.19981724453 0.31724917315 -0.49283111302 0.21239605225 0.21424562007 -0.41925282253
          2.7534013903 -0.10050533204 1.3323223435 3.6123379347 -0.16630784398 1.220293404
          -1.2559849524 -0.66449434106 -1.9576955353 -2.2468205801 -0.63449962668 -1.8917101518
          -1.4970287789 -0.74179900275 -2.4068681182 3.5494521343 -0.1040547413 1.1938227518
          4.7257821562 -0.063421276484 0.32240692585 3.4082790409 0.041486782945 -2.2519864747
          4.5417020179 -0.057446346457 -1.1480965065 0.42366960105 0.3396726911 -1.5050761482
          1.2514441407 0.25943861166 -2.5851944993 2.0277065836 -0.056621514847 1.2799723386
          0.44166711417 0.066224612163 0.48877894484 0.54729894716 -0.17918702177 0.24126502428
          0.57771295255 -0.24121916366 0.11276645632 1.4064621473 -0.57920569657 0.077862713256
          -0.41406056323 0.110068054 0.3751176068 -0.53664943004 0.11285680692 0.38980955668
          -1.5930263401 0.062415719326 0.33718663339 -0.48038133977 0.0027323229024 0.017968162726
          -0.053788036235 -0.40323052755 -0.82605971404 -0.15720802074 -0.28010357562 -0.64763756992
          0.013163154226 -0.82739171051 -2.0692556496 4.6913106233 0.014669477207 -0.57294609319
          4.6803702582 -0.019630096324 0.23366246992 4.3315966554 0.017360270628 -1.2647410041
          4.5862162965 0.054203619318 -0.45404273326 2.3928864573 0.12278599249 -2.9148502232
          3.2254456164 0.05824211525 -2.4083176439 1.5840811583 0.18337778178 -2.7922178978
          2.3436489466 0.07135374744 -2.9885159239 0.32835464036 0.13751413887 -0.53027124368
          0.63070447585 0.19951717328 -1.3803393368 0.38596157254 0.04889468595 0.37196923261
          0.38995966679 0.047562906712 -0.4150906084 2.6281299518 -0.080888587859 1.3399230336
          3.4392676716 -0.085009758153 1.29776903 1.7668343362 -0.047811656999 1.2247326298
          2.6714271096 -0.047028381041 1.4721989042 0.32253389204 -0.026203786395 0.56458188369
          0.39136016341 0.049998070983 1.3424912729 0.80146602718 -0.15784272029 0.77984640567
          -0.16914973551 0.079625025963 0.51191929236 -0.043758802517 0.13392351722 1.5085705059
          -0.65970294143 0.19800123886 1.0000690461 -0.08387532633 0.065303672165 0.5379675795
          -0.63328132379 -0.18271393055 -0.51522048775 -0.96395478924 -0.50593924478 -1.4266454432
          -0.46104952816 -0.17021708662 -0.48685403172 0.43982801942 -0.32265677835 -0.27583810205
          1.3482097266 -0.69823284891 -0.40798802715 0.51027273851 -0.30413420766 -0.16025250392
          3.5793337349 0.018911446196 1.5153965916 4.4150965062 0.079005707678 0.36861152681
          4.1328792784 0.074113932506 -1.2319796627 3.1917706261 0.050097831375 -2.427625891
          0.77763703052 0.044532351724 -1.4494208935 1.5564494383 0.06475317831 -2.849074739
          0.61347502911 -0.011179159791 0.55393776172 4.3564244356 0.10437489458 -0.45187875466
          4.125653748 0.090029361291 -1.1318765883 2.4050535824 0.039852226741 -2.9322217847
          3.1735615542 0.051276316225 -2.4252644629 0.43867494356 -0.0096856107984 -0.43912253989
          0.70904616825 0.0058752105693 -1.2391977313 0.51667513449 -0.015876789847 0.34447996433
          0.40167651401 -0.061230284715 -0.31060943336 2.6566864919 0.0078917194431 1.5908473952
          1.7956481561 -0.023059353822 1.2557032171 -0.18573668505 -0.19524904136 -0.49253519453
          -0.2890245399 -0.20031304078 -0.52479651871 -0.66418322592 -0.56478406503 -1.4965132517
          3.4116749122 0.14648182486 1.5218168814 4.2268912998 0.16563832097 0.48231483037
          4.0379378915 0.12080314342 -1.2153241858 3.1151094439 0.076464298577 -2.3548117331
          0.64154773592 -0.085768896624 -1.2580583236 1.5798260358 -0.0071243375534 -2.6151315495
          1.9474426674 0.013901964251 -2.8922352378 0.54365627937 -0.063469910861 0.49487987404
          -0.47292685306 0.065075297042 0.20526806854 -1.330947297 0.15950896858 0.64843457747
          -0.98389902452 0.16468264835 0.60606955584 0.59622607272 -0.30977266121 -0.063507918103
          4.2781047703 0.16299246882 -0.4669819947 4.2389164541 0.17949627897 0.32349642548
          4.0685210273 0.14522386963 -1.1551743045 2.1761642614 0.029628036904 -2.6445340216
          3.0630491896 0.083552999812 -2.3606302287 0.32433616025 -0.11839466907 -0.3251268946
          0.54804391942 -0.1213554945 -1.1591164491 0.44727426206 -0.095415851248 0.42945859284
          0.22071553612 -0.17761760323 -0.34288419108 2.5846507478 0.092487414435 1.6383348819
          3.3562195139 0.15633486122 1.4995994888 0.069532745399 0.050896074916 0.65876064941
          0.13734657983 0.038089855113 0.61937235025 0.20511264374 0.10055408434 1.6208544167
          3.1764967234 0.16146653614 1.3037871919 4.1735495337 0.23389692449 0.43372635302
          3.0101332102 0.15224210599 -2.1268719751 4.0452432452 0.21914292557 -1.1733719881
          0.43147551034 -0.20089683434 -1.3421238919 1.5447412317 -0.027038545369 -2.2640232954
          0.40659609475 -0.16534015816 0.59597033818 1.8626041997 0.025765017323 1.5525070132
          4.3170099135 0.27298515761 -0.50204445629 4.2508915008 0.25533638751 0.2095577548
          4.0438974577 0.25082191879 -1.1328503628 4.3277501491 0.31646655774 -0.44483149805
          2.0701622751 0.050406416534 -2.2221918906 1.3664481848 -0.06972401274 -2.0900469984
          1.9480398257 0.033691728135 -2.1369873075 0.082286933234 -0.25894090581 -0.31872821461
          0.27371832767 -0.24028173065 -1.136760212 0.31355092483 -0.21252086596 0.47693468885
          0.023010823625 -0.30934347118 -0.22230133782 2.2637164656 0.055790068468 1.541733615
          3.0987024079 0.15227129591 1.3124288695 1.5386766614 -0.036275430475 1.484385925
          2.2968570543 0.046028487915 1.4633803635 4.2248787354 0.32911504676 0.31889016547
          3.125509486 0.16038994386 1.248469815 2.7295699029 0.18146395461 -1.8406101509
          3.9178576544 0.32718515399 -1.0962567724 1.0573605584 -0.14475983643 -2.0739906654
          0.016832778574 -0.34357513914 -1.2158693363 0.30219868911 -0.29135712531 0.48583043712
          1.3653221704 -0.10755964513 1.3092762947 4.2576522412 0.39213299567 -0.42637495838
          4.2228026959 0.35800368924 0.28927477706 3.9049655229 0.35187893778 -1.0416524044
          4.2381040184 0.43306837714 -0.32808910176 1.8039985928 0.0069940757471 -2.0606681005
          1.0491956882 -0.15133481388 -2.1134976633 -0.083926177804 -0.39121955139 -0.3723521661
          -0.092224779698 -0.38487340205 -1.0980725686 0.24839034382 -0.32903219692 0.39463088295
          2.2878854223 0.032837515838 1.4059777673 2.2398826362 0.018214870323 1.378647453
          4.0889167994 0.42713295267 0.47987204704 3.0645224636 0.19341083491 1.2861486313
          3.7115903728 0.38771574612 -1.05641517 2.5022175599 0.14488485612 -1.6905462249
          0.79749729306 -0.23086131691 -2.0803754164 -0.24922908694 -0.48075828343 -1.2353749077
          1.3919806854 -0.16130914245 1.2072189098 0.21647970763 -0.40655811554 0.4005758798
          4.0723114638 0.48527557823 -0.40813977979 4.0752629815 0.45912704064 0.37219353704
          3.7177988353 0.4099111798 -1.0016184378 4.0149193341 0.50746198116 -0.31261458614
          1.6439817269 -0.048901918003 -1.9590420964 2.3713175758 0.1142233053 -1.7267340512
          0.87689892674 -0.22474610468 -2.0432930312 1.5821533387 -0.077102913439 -1.9261970245
          -0.24197014504 -0.51520417601 -0.33922370296 0.10509682055 -0.45262038906 0.30986498015
          -0.27565493418 -0.55137941142 -0.24066698089 2.2289079534 0.015631678537 1.3703939632
          2.9379305518 0.1784085451 1.3187851037 1.4643329562 -0.15785583702 1.2437952446
          2.1000805443 -0.01344050442 1.4085883219 2.9120175235 0.214043168 1.3252971694
          3.8837741506 0.49757364738 0.39347244307 3.5566975325 0.42998469184 -1.0403353495
          2.3947843274 0.11798462083 -1.7763269413 -0.34387139184 -0.564469907 -1.184479965
          0.74887903452 -0.28846105251 -1.898437052 1.1681438101 -0.24877994233 1.2433170249
          0.14048039926 -0.48071193247 0.46722157139 3.7899567371 0.52335251698 -0.38415138937
          3.800320464 0.5057846543 0.34352570643 3.534349708 0.44525146839 -1.0131691782
          3.6872278554 0.52801657723 -0.28279481613 1.5360736931 -0.10089583754 -1.9029523299
          2.2244373769 0.077611768113 -1.8463827352 0.84710259935 -0.27572757753 -1.8794965026
          1.4676783483 -0.12006962293 -1.9250903283 -0.31677345503 -0.58234316196 -0.23242373212
          -0.38483501352 -0.58597413064 -1.0047475194 0.046198121187 -0.51137192802 0.39239657438
          -0.30019453505 -0.59148978623 -0.17212049148 2.0435240209 -0.024743348545 1.4578316111
          2.7501931508 0.177888316 1.3830187187 1.3035283257 -0.22048274227 1.3285902674
          1.8603760496 -0.075776269929 1.5293751381 2.7359190337 0.19436473212 1.4497003684
          3.5301434413 0.48049173598 0.47707322152 3.350064026 0.45369497331 -1.0406549034
          -0.31162530395 -0.58738871004 -1.1488169652 0.6981104734 -0.32705686261 -1.8698847851
          1.0389231307 -0.30261300336 1.3278859988 0.1138862031 -0.51672776877 0.49449875019
          3.4414512104 0.50070096863 -0.32020451097 3.4416516639 0.47220792669 0.40318059861
          3.2685328426 0.45221782391 -0.99681439225 3.3245009305 0.476605566 -0.21034913985
          1.4748188339 -0.10242370999 -1.9747585914 2.1224233272 0.099355220351 -1.913058985
          0.72458717235 -0.32030446718 -1.9156096803 1.2390350919 -0.14996278957 -2.0447568041
          -0.27669585224 -0.60029367989 -0.24845238942 -0.34354972842 -0.60240429623 -0.99050577062
          0.083346304119 -0.53187498617 0.44753992871 -0.23180287959 -0.60492441484 -0.19095233278
          1.837088526 -0.082622535707 1.6321192953 2.5630528379 0.14336835417 1.5563675796
          1.1762733462 -0.26950382338 1.4372120823 1.8541725914 -0.073484093133 1.7255032079
          2.6007668907 0.17117989157 1.6082256434 3.2166495384 0.41390896691 0.54636092759
          3.041075532 0.42223671361 -0.94254791301 2.0257627099 0.12414562178 -1.8600367198
          -0.30516025425 -0.6105241375 -1.088232265 0.97127982525 -0.33801763438 1.43478652
          0.12328391422 -0.55330548201 0.49426023745 3.1324792102 0.4333173466 -0.25009911457
          3.1545721983 0.39890738953 0.48878334094 2.9397323964 0.40555757527 -0.9221905284
          3.0628206917 0.40877708314 -0.2081341165 1.7684667433 0.057870768501 -1.9036335431
          0.5608766067 -0.32475431556 -2.0666857574 0.99007824644 -0.15900548806 -2.0754563412
          -0.20215576538 -0.62895738263 -0.20999967659 -0.32163220794 -0.62757133186 -0.91717364752
          0.086211082836 -0.57818414706 0.46295587786 -0.2340587338 -0.65666632729 -0.15902077049
          1.7055891895 -0.11631359509 1.7765779852 2.3945031471 0.10607337165 1.702204914
          1.0699865503 -0.31338260261 1.5221147939 1.6259573202 -0.13721152159 1.7671892498
          3.0904989945 0.36585278494 0.5450709828 2.2090319701 0.055875763189 1.6142639744
          1.7535665116 0.099280476603 -1.7385586755 -0.44604742589 -0.67753396961 -0.87897227393
          -0.0086996018161 -0.63817684095 0.52522632839 0.78924607951 -0.40834950253 1.4969115141
          2.9533148633 0.38390001209 -0.29251511696 3.0824604446 0.36093302783 0.50645626627
          2.6151464549 0.33231315571 -0.84489668552 2.9684928486 0.38392817167 -0.19106099483
          0.89888783972 -0.15812335772 -2.0306009321 1.567884415 0.052476751076 -1.783176032
          0.82816634909 -0.16136642555 -1.9747326128 -0.3737918452 -0.71507463713 -0.1637102831
          -0.46801994342 -0.67936247322 -0.93439428895 -0.10264252144 -0.67085103299 0.51557656853
          -0.48981154281 -0.75622325546 -0.07733455822 1.4530690303 -0.1909993841 1.6826718577
          2.1696052542 0.044841077981 1.5727177978 0.9005431591 -0.37345800891 1.573327238
[truncated: 11,817,860 more chars]
