# Supplementary material for: On the impact of modelling assumptions in multi-scale, subject-specific models of aortic haemodynamics
Source: J R Soc Interface. 2016 Jun;13(119):20160073. doi: 10.1098/rsif.2016.0073 (PMC4938079; doi:10.1098/rsif.2016.0073)
Supplement: In Vivo aortic flow waveforms [file rsif20160073supp2.tar]

Archive with 6 entries (5 files):
- ./Flows
- ./Flows/ESM_File2_Q_a1.txt
- ./Flows/ESM_File2_Q_d1.txt
- ./Flows/ESM_File2_Q_d2.txt
- ./Flows/ESM_File2_Q_d3.txt
- ./Flows/ESM_File2_Q_d4.txt
