# Supplementary material for: On the impact of modelling assumptions in multi-scale, subject-specific models of aortic haemodynamics
Source: J R Soc Interface. 2016 Jun;13(119):20160073. doi: 10.1098/rsif.2016.0073 (PMC4938079; doi:10.1098/rsif.2016.0073)
Supplement: In Vivo aortic flow waveforms [file rsif20160073supp2.tar › ./Flows/ESM_File2_Q_a1.txt]

0	-4.62455000000000
26	26.1228000000000
52	166.670490000000
78	381.792180000000
104	460.171810000000
130	476.389680000000
156	434.537930000000
182.000020000000	386.898710000000
208	334.588290000000
234	273.635930000000
260	214.649030000000
286	167.851070000000
312	111.425280000000
338	17.4640200000000
364.000030000000	-28.6144300000000
390.000030000000	-8.19150000000000
416	3.00541000000000
442	18.7172700000000
468	33.1489100000000
494.000030000000	39.6636200000000
520	36.8949000000000
546	23.3922600000000
572	16.7663700000000
598	10.6159200000000
624	9.46768000000000
650.000060000000	9.95389000000000
676	8.48257000000000
702	10.1710300000000
728.000060000000	8.56073000000000
754	10.1569100000000
780.000060000000	11.3166000000000
806	9.61741000000000
832	5.31422000000000
858.000060000000	5.21226000000000
884	5.12412000000000
910	7.42971000000000
936	9.07686000000000
962	12.6440900000000
988.000060000000	4.26921000000000
1014.00006000000	-2.67516000000000
