# Supplementary material for: On the impact of modelling assumptions in multi-scale, subject-specific models of aortic haemodynamics
Source: J R Soc Interface. 2016 Jun;13(119):20160073. doi: 10.1098/rsif.2016.0073 (PMC4938079; doi:10.1098/rsif.2016.0073)
Supplement: In Vivo aortic flow waveforms [file rsif20160073supp2.tar › ./Flows/ESM_File2_Q_d1.txt]

0	10.7657300000000
27	8.07271000000000
54	29.6625300000000
81	147.071620000000
108	222.259700000000
135	260.958190000000
162	288.349300000000
189.000020000000	293.453130000000
216	277.827180000000
243	242.539440000000
270	204.166110000000
297.000030000000	162.177250000000
324	119.487750000000
351	62.5617300000000
378.000030000000	10.1037100000000
405	10.6151700000000
432	9.12252000000000
459.000030000000	6.38861000000000
486	8.63109000000000
513	14.0031600000000
540	12.4367900000000
567.000060000000	11.8491900000000
594.000060000000	10.7220300000000
621	13.4291300000000
648	12.6668000000000
675	14.7013700000000
702	17.1454800000000
729.000060000000	16.7491400000000
756.000060000000	20.6989400000000
783	25.7188900000000
810	24.4055700000000
837	24.2227300000000
864	19.9264900000000
891.000060000000	21.9335600000000
918.000060000000	20.9512100000000
945.000060000000	15.9464400000000
972	18.0655800000000
999	15.9768500000000
1026	14.2268100000000
1053	14.3306200000000
