# Supplementary material for: On the impact of modelling assumptions in multi-scale, subject-specific models of aortic haemodynamics
Source: J R Soc Interface. 2016 Jun;13(119):20160073. doi: 10.1098/rsif.2016.0073 (PMC4938079; doi:10.1098/rsif.2016.0073)
Supplement: In Vivo aortic flow waveforms [file rsif20160073supp2.tar › ./Flows/ESM_File2_Q_d2.txt]

0	17.0262300000000
24	8.34688000000000
48	11.6533500000000
72	31.0677600000000
96	123.559090000000
120.000010000000	214.435130000000
144	253.479870000000
168	275.588230000000
192	277.294370000000
216	250.641650000000
240.000020000000	217.488240000000
264	184.228970000000
288	149.116070000000
312	111.836260000000
336	74.0336800000000
360	25.9899300000000
384	6.84812000000000
408	10.8868600000000
432	13.9153900000000
456	15.7829600000000
480.000030000000	22.2473100000000
504	21.9319500000000
528	19.3299600000000
552	14.7118100000000
576	11.1423600000000
600	17.2143700000000
624	15.8460400000000
648	20.0216100000000
672	22.8459500000000
696	24.2602700000000
720	28.5406100000000
744	30.5492900000000
768	29.6160400000000
792	31.1222800000000
816	30.1334400000000
840.000060000000	31.1244200000000
864	31.3628100000000
888	29.3113700000000
912	30.7010900000000
936	24.6750400000000
