# Supplementary material for: On the impact of modelling assumptions in multi-scale, subject-specific models of aortic haemodynamics
Source: J R Soc Interface. 2016 Jun;13(119):20160073. doi: 10.1098/rsif.2016.0073 (PMC4938079; doi:10.1098/rsif.2016.0073)
Supplement: In Vivo aortic flow waveforms [file rsif20160073supp2.tar › ./Flows/ESM_File2_Q_d3.txt]

0	27.3188200000000
24	24.8280300000000
48	21.2706500000000
72	25.0762700000000
96	76.6761600000000
120.000010000000	178.931370000000
144	243.350230000000
168	265.033200000000
192	255.066860000000
216	232.679230000000
240.000020000000	207.637480000000
264	177.522430000000
288	145.321730000000
312	117.109040000000
336	81.3665500000000
360	45.9205100000000
384	20.1622400000000
408	13.1750700000000
432	17.9278100000000
456	21.0285700000000
480.000030000000	20.3937500000000
504	23.0786300000000
528	25.0302200000000
552	25.9531100000000
576	24.2979800000000
600	25.4565700000000
624	26.1144400000000
648	25.3046800000000
672	27.7486200000000
696	28.7008400000000
720	33.9878400000000
744	35.6283100000000
768	32.8198200000000
792	30.8839500000000
816	29.5168900000000
840.000060000000	30.6272900000000
864	29.3105200000000
888	29.7023000000000
912	29.5043200000000
936	29.2036700000000
