# Supplementary material for: On the impact of modelling assumptions in multi-scale, subject-specific models of aortic haemodynamics
Source: J R Soc Interface. 2016 Jun;13(119):20160073. doi: 10.1098/rsif.2016.0073 (PMC4938079; doi:10.1098/rsif.2016.0073)
Supplement: In Vivo aortic flow waveforms [file rsif20160073supp2.tar › ./Flows/ESM_File2_Q_d4.txt]

0	29.9981700000000
24	24.6014800000000
48	22.6349200000000
72	18.7302700000000
96	38.9378400000000
120.000010000000	128.779460000000
144	219.091370000000
168	247.507860000000
192	236.968610000000
216	222.736620000000
240.000020000000	206.326140000000
264	177.812650000000
288	149.472080000000
312	121.619720000000
336	95.4217900000000
360	68.0144200000000
384	29.7756800000000
408	11.6337900000000
432	18.9474900000000
456	21.9569000000000
480.000030000000	23.2053800000000
504	25.0190400000000
528	27.0604600000000
552	28.0653600000000
576	25.6896700000000
600	29.0112100000000
624	26.1589000000000
648	29.5647900000000
672	30.1637200000000
696	31.9035700000000
720	33.8711900000000
744	35.9516200000000
768	37.2612600000000
792	39.2183200000000
816	36.6359600000000
840.000060000000	34.7980500000000
864	36.1129600000000
888	31.4628100000000
912	32.1197400000000
936	31.3984900000000
