# Supplementary material for: On the impact of modelling assumptions in multi-scale, subject-specific models of aortic haemodynamics
Source: J R Soc Interface. 2016 Jun;13(119):20160073. doi: 10.1098/rsif.2016.0073 (PMC4938079; doi:10.1098/rsif.2016.0073)
Supplement: In Vivo aortic area waveforms [file rsif20160073supp3.tar]

Archive with 6 entries (5 files):
- ./Areas
- ./Areas/ESM_File3_dist_a1.txt
- ./Areas/ESM_File3_dist_d1.txt
- ./Areas/ESM_File3_dist_d2.txt
- ./Areas/ESM_File3_dist_d3.txt
- ./Areas/ESM_File3_dist_d4.txt
