# Supplementary material for: On the impact of modelling assumptions in multi-scale, subject-specific models of aortic haemodynamics
Source: J R Soc Interface. 2016 Jun;13(119):20160073. doi: 10.1098/rsif.2016.0073 (PMC4938079; doi:10.1098/rsif.2016.0073)
Supplement: In Vivo aortic area waveforms [file rsif20160073supp3.tar › ./Areas/ESM_File3_dist_a1.txt]

0	5.58457000000000
23.2878000000000	5.51346000000000
48.2874000000000	5.63820000000000
71.1448000000000	6.24809000000000
94.3041000000000	6.43959000000000
115.652000000000	6.65779000000000
138.892000000000	6.73801000000000
162.144000000000	6.80043000000000
183.572000000000	6.90735000000000
208.716000000000	6.83179000000000
230.145000000000	6.93871000000000
251.650000000000	6.93881000000000
278.512000000000	6.96564000000000
296.514000000000	6.85444000000000
323.521000000000	6.68097000000000
345.074000000000	6.61430000000000
371.930000000000	6.65003000000000
393.474000000000	6.59671000000000
414.960000000000	6.62351000000000
440.091000000000	6.56576000000000
465.229000000000	6.49911000000000
486.789000000000	6.42353000000000
510.170000000000	6.30791000000000
528.078000000000	6.32580000000000
556.755000000000	6.32147000000000
578.296000000000	6.27261000000000
601.660000000000	6.17924000000000
628.545000000000	6.17491000000000
648.313000000000	6.09933000000000
671.652000000000	6.04157000000000
694.969000000000	6.01496000000000
716.500000000000	5.97945000000000
738.037000000000	5.93504000000000
763.588000000000	5.91735000000000
787.820000000000	5.86404000000000
810.713000000000	5.80405000000000
833.605000000000	5.74407000000000
857.804000000000	5.73750000000000
879.335000000000	5.70087000000000
902.252000000000	5.60750000000000
