# Supplementary material for: On the impact of modelling assumptions in multi-scale, subject-specific models of aortic haemodynamics
Source: J R Soc Interface. 2016 Jun;13(119):20160073. doi: 10.1098/rsif.2016.0073 (PMC4938079; doi:10.1098/rsif.2016.0073)
Supplement: In Vivo aortic area waveforms [file rsif20160073supp3.tar › ./Areas/ESM_File3_dist_d1.txt]

0	3.71044000000000
21.0674000000000	3.69036000000000
46.3483000000000	3.69036000000000
68.8202000000000	3.79478000000000
94.1011000000000	4.06787000000000
119.382000000000	4.19237000000000
144.663000000000	4.20843000000000
167.135000000000	4.30884000000000
192.416000000000	4.41727000000000
217.697000000000	4.33293000000000
240.169000000000	4.32892000000000
265.449000000000	4.39317000000000
290.730000000000	4.45743000000000
313.202000000000	4.44137000000000
338.483000000000	4.37309000000000
363.764000000000	4.32088000000000
389.045000000000	4.30884000000000
411.517000000000	4.27269000000000
436.798000000000	4.27269000000000
462.079000000000	4.22450000000000
484.551000000000	4.22450000000000
509.831000000000	4.21245000000000
535.112000000000	4.16827000000000
560.393000000000	4.11606000000000
582.865000000000	4.09197000000000
608.146000000000	4.04378000000000
633.427000000000	4.02771000000000
655.899000000000	4.02771000000000
681.180000000000	3.99960000000000
706.461000000000	3.98755000000000
728.933000000000	3.97550000000000
754.214000000000	3.91124000000000
776.685000000000	3.88313000000000
801.966000000000	3.82691000000000
827.247000000000	3.79478000000000
852.528000000000	3.77068000000000
875	3.74659000000000
900.281000000000	3.71044000000000
925.562000000000	3.68635000000000
948.034000000000	3.65823000000000
