# Supplementary material for: On the impact of modelling assumptions in multi-scale, subject-specific models of aortic haemodynamics
Source: J R Soc Interface. 2016 Jun;13(119):20160073. doi: 10.1098/rsif.2016.0073 (PMC4938079; doi:10.1098/rsif.2016.0073)
Supplement: In Vivo aortic area waveforms [file rsif20160073supp3.tar › ./Areas/ESM_File3_dist_d2.txt]

0	2.71438000000000
21.8509000000000	2.67688000000000
44.9871000000000	2.64313000000000
70.6941000000000	2.68438000000000
91.2596000000000	2.92062000000000
116.967000000000	3.13438000000000
140.103000000000	3.17188000000000
165.810000000000	3.19438000000000
188.946000000000	3.23187000000000
212.082000000000	3.27312000000000
235.219000000000	3.27688000000000
260.925000000000	3.28437000000000
284.062000000000	3.32562000000000
307.198000000000	3.27312000000000
332.905000000000	3.25062000000000
356.041000000000	3.17188000000000
379.177000000000	3.11937000000000
402.314000000000	3.11562000000000
428.021000000000	3.10063000000000
451.157000000000	3.08188000000000
474.293000000000	3.10063000000000
500	3.08562000000000
523.136000000000	3.08562000000000
546.273000000000	3.09687000000000
569.409000000000	3.04437000000000
595.116000000000	3.03312000000000
618.252000000000	3.02187000000000
641.388000000000	2.99563000000000
667.095000000000	2.98062000000000
690.231000000000	2.96937000000000
713.368000000000	2.91313000000000
736.504000000000	2.90937000000000
762.211000000000	2.87937000000000
785.347000000000	2.84938000000000
808.483000000000	2.81562000000000
834.190000000000	2.81562000000000
857.326000000000	2.76688000000000
880.463000000000	2.73688000000000
903.599000000000	2.71438000000000
929.306000000000	2.71438000000000
