# Supplementary material for: On the impact of modelling assumptions in multi-scale, subject-specific models of aortic haemodynamics
Source: J R Soc Interface. 2016 Jun;13(119):20160073. doi: 10.1098/rsif.2016.0073 (PMC4938079; doi:10.1098/rsif.2016.0073)
Supplement: In Vivo aortic area waveforms [file rsif20160073supp3.tar › ./Areas/ESM_File3_dist_d3.txt]

0	2.22569000000000
21.4646000000000	2.21468000000000
44.1919000000000	2.17431000000000
66.9192000000000	2.16697000000000
89.6465000000000	2.25138000000000
114.899000000000	2.46422000000000
137.626000000000	2.57798000000000
160.354000000000	2.58899000000000
183.081000000000	2.68073000000000
205.808000000000	2.72844000000000
228.535000000000	2.78716000000000
251.263000000000	2.78349000000000
273.990000000000	2.83119000000000
299.242000000000	2.81284000000000
321.970000000000	2.80917000000000
344.697000000000	2.76147000000000
367.424000000000	2.68807000000000
390.152000000000	2.65138000000000
412.879000000000	2.59266000000000
435.606000000000	2.59266000000000
458.333000000000	2.56697000000000
483.586000000000	2.58532000000000
506.313000000000	2.54495000000000
529.040000000000	2.49725000000000
551.768000000000	2.50459000000000
574.495000000000	2.47523000000000
597.222000000000	2.43853000000000
619.950000000000	2.44220000000000
645.202000000000	2.44220000000000
667.929000000000	2.42385000000000
690.657000000000	2.41651000000000
713.384000000000	2.39083000000000
736.111000000000	2.36514000000000
758.838000000000	2.37248000000000
781.566000000000	2.26239000000000
806.818000000000	2.28440000000000
829.545000000000	2.28807000000000
852.273000000000	2.23670000000000
875	2.25872000000000
897.727000000000	2.21468000000000
