# Supplementary material for: On the impact of modelling assumptions in multi-scale, subject-specific models of aortic haemodynamics
Source: J R Soc Interface. 2016 Jun;13(119):20160073. doi: 10.1098/rsif.2016.0073 (PMC4938079; doi:10.1098/rsif.2016.0073)
Supplement: In Vivo aortic area waveforms [file rsif20160073supp3.tar › ./Areas/ESM_File3_dist_d4.txt]

0	1.85126000000000
21.1970000000000	1.81106000000000
46.1347000000000	1.77889000000000
68.5786000000000	1.76683000000000
93.5162000000000	1.77889000000000
115.960000000000	1.97990000000000
138.404000000000	2.15678000000000
163.342000000000	2.22513000000000
185.786000000000	2.34975000000000
208.229000000000	2.38593000000000
233.167000000000	2.47839000000000
255.611000000000	2.51055000000000
280.549000000000	2.49045000000000
302.993000000000	2.48643000000000
327.930000000000	2.45427000000000
350.374000000000	2.40201000000000
372.818000000000	2.32161000000000
397.756000000000	2.26131000000000
420.199000000000	2.23317000000000
445.137000000000	2.20503000000000
467.581000000000	2.18492000000000
492.519000000000	2.14874000000000
514.963000000000	2.14472000000000
537.406000000000	2.10452000000000
562.344000000000	2.10854000000000
584.788000000000	2.06432000000000
609.726000000000	2.02010000000000
632.170000000000	1.98392000000000
654.613000000000	1.95578000000000
679.551000000000	1.95578000000000
701.995000000000	1.93166000000000
724.439000000000	1.89146000000000
749.377000000000	1.91156000000000
771.820000000000	1.91156000000000
796.758000000000	1.90352000000000
819.202000000000	1.89146000000000
844.140000000000	1.87940000000000
866.584000000000	1.85930000000000
891.521000000000	1.85528000000000
913.965000000000	1.83920000000000
