# Supplementary material for: On the impact of modelling assumptions in multi-scale, subject-specific models of aortic haemodynamics
Source: J R Soc Interface. 2016 Jun;13(119):20160073. doi: 10.1098/rsif.2016.0073 (PMC4938079; doi:10.1098/rsif.2016.0073)
Supplement: In Vivo pressure waveforms [file rsif20160073supp4.tar]

Archive with 9 entries (8 files):
- ./Pressures
- ./Pressures/._.DS_Store
- ./Pressures/.DS_Store
- ./Pressures/._ESM_File4_P_Brachial.txt
- ./Pressures/ESM_File4_P_Brachial.txt
- ./Pressures/._ESM_File4_P_Carotid.txt
- ./Pressures/ESM_File4_P_Carotid.txt
- ./Pressures/._ESM_File4_P_Radial.txt
- ./Pressures/ESM_File4_P_Radial.txt
