# Supplementary material for: On the impact of modelling assumptions in multi-scale, subject-specific models of aortic haemodynamics
Source: J R Soc Interface. 2016 Jun;13(119):20160073. doi: 10.1098/rsif.2016.0073 (PMC4938079; doi:10.1098/rsif.2016.0073)
Supplement: In Vivo pressure waveforms [file rsif20160073supp4.tar › ./Pressures/ESM_File4_P_Brachial.txt]

0.000 9999.308
0.001 10015.183
0.002 10032.249
0.002 10050.510
0.003 10069.970
0.004 10090.632
0.005 10112.499
0.005 10135.575
0.006 10159.864
0.007 10185.369
0.008 10212.094
0.009 10240.041
0.009 10269.214
0.010 10299.618
0.011 10331.254
0.012 10364.128
0.012 10398.242
0.013 10433.599
0.014 10470.204
0.015 10508.059
0.016 10547.168
0.016 10587.532
0.017 10629.132
0.018 10671.944
0.019 10715.941
0.019 10761.099
0.020 10807.393
0.021 10854.797
0.022 10903.287
0.023 10952.836
0.023 11003.420
0.024 11055.014
0.025 11107.590
0.026 11161.120
0.026 11215.576
0.027 11270.930
0.028 11327.153
0.029 11384.218
0.029 11442.096
0.030 11500.759
0.031 11560.180
0.032 11620.329
0.033 11681.180
0.033 11742.706
0.034 11804.881
0.035 11867.676
0.036 11931.065
0.036 11995.022
0.037 12059.520
0.038 12124.531
0.039 12190.029
0.040 12255.988
0.040 12322.392
0.041 12389.230
0.042 12456.495
0.043 12524.176
0.043 12592.263
0.044 12660.749
0.045 12729.622
0.046 12798.875
0.047 12868.497
0.047 12938.478
0.048 13008.805
0.049 13079.460
0.050 13150.425
0.050 13221.682
0.051 13293.213
0.052 13365.001
0.053 13437.027
0.054 13509.274
0.054 13581.723
0.055 13654.358
0.056 13727.156
0.057 13800.092
0.057 13873.141
0.058 13946.279
0.059 14019.481
0.060 14092.721
0.061 14165.974
0.061 14239.216
0.062 14312.421
0.063 14385.564
0.064 14458.612
0.064 14531.523
0.065 14604.253
0.066 14676.760
0.067 14749.002
0.068 14820.935
0.068 14892.516
0.069 14963.703
0.070 15034.453
0.071 15104.724
0.071 15174.475
0.072 15243.671
0.073 15312.277
0.074 15380.259
0.074 15447.582
0.075 15514.209
0.076 15580.108
0.077 15645.242
0.078 15709.576
0.078 15773.076
0.079 15835.708
0.080 15897.438
0.081 15958.233
0.081 16018.062
0.082 16076.890
0.083 16134.685
0.084 16191.414
0.085 16247.045
0.085 16301.544
0.086 16354.878
0.087 16407.020
0.088 16457.951
0.088 16507.652
0.089 16556.107
0.090 16603.296
0.091 16649.204
0.092 16693.811
0.092 16737.100
0.093 16779.054
0.094 16819.654
0.095 16858.888
0.095 16896.751
0.096 16933.241
0.097 16968.358
0.098 17002.098
0.099 17034.461
0.099 17065.443
0.100 17095.044
0.101 17123.261
0.102 17150.092
0.102 17175.540
0.103 17199.619
0.104 17222.349
0.105 17243.746
0.106 17263.828
0.106 17282.612
0.107 17300.116
0.108 17316.359
0.109 17331.356
0.109 17345.127
0.110 17357.687
0.111 17369.052
0.112 17379.234
0.113 17388.249
0.113 17396.108
0.114 17402.827
0.115 17408.419
0.116 17412.898
0.116 17416.277
0.117 17418.570
0.118 17419.792
0.119 17419.959
0.119 17419.089
0.120 17417.199
0.121 17414.307
0.122 17410.431
0.123 17405.588
0.123 17399.795
0.124 17393.070
0.125 17385.431
0.126 17376.895
0.126 17367.483
0.127 17357.219
0.128 17346.122
0.129 17334.216
0.130 17321.523
0.130 17308.064
0.131 17293.862
0.132 17278.938
0.133 17263.314
0.133 17247.014
0.134 17230.062
0.135 17212.488
0.136 17194.318
0.137 17175.581
0.137 17156.304
0.138 17136.516
0.139 17116.243
0.140 17095.514
0.140 17074.357
0.141 17052.798
0.142 17030.857
0.143 17008.550
0.144 16985.892
0.144 16962.900
0.145 16939.588
0.146 16915.973
0.147 16892.071
0.147 16867.896
0.148 16843.466
0.149 16818.795
0.150 16793.897
0.151 16768.782
0.151 16743.461
0.152 16717.945
0.153 16692.246
0.154 16666.375
0.154 16640.342
0.155 16614.160
0.156 16587.838
0.157 16561.388
0.158 16534.823
0.158 16508.158
0.159 16481.406
0.160 16454.583
0.161 16427.702
0.161 16400.779
0.162 16373.827
0.163 16346.861
0.164 16319.895
0.164 16292.943
0.165 16266.018
0.166 16239.129
0.167 16212.286
0.168 16185.498
0.168 16158.776
0.169 16132.129
0.170 16105.566
0.171 16079.098
0.171 16052.734
0.172 16026.483
0.173 16000.355
0.174 15974.353
0.175 15948.484
0.175 15922.752
0.176 15897.165
0.177 15871.727
0.178 15846.443
0.178 15821.319
0.179 15796.362
0.180 15771.575
0.181 15746.963
0.182 15722.524
0.182 15698.259
0.183 15674.166
0.184 15650.246
0.185 15626.498
0.185 15602.921
0.186 15579.515
0.187 15556.280
0.188 15533.215
0.189 15510.318
0.189 15487.586
0.190 15465.015
0.191 15442.601
0.192 15420.341
0.192 15398.232
0.193 15376.269
0.194 15354.449
0.195 15332.768
0.196 15311.223
0.196 15289.814
0.197 15268.547
0.198 15247.429
0.199 15226.468
0.199 15205.671
0.200 15185.045
0.201 15164.598
0.202 15144.336
0.203 15124.268
0.203 15104.399
0.204 15084.737
0.205 15065.283
0.206 15046.040
0.206 15027.009
0.207 15008.193
0.208 14989.594
0.209 14971.214
0.209 14953.054
0.210 14935.119
0.211 14917.408
0.212 14899.922
0.213 14882.655
0.213 14865.598
0.214 14848.743
0.215 14832.083
0.216 14815.610
0.216 14799.315
0.217 14783.192
0.218 14767.233
0.219 14751.429
0.220 14735.774
0.220 14720.270
0.221 14704.918
0.222 14689.720
0.223 14674.677
0.223 14659.791
0.224 14645.064
0.225 14630.498
0.226 14616.095
0.227 14601.855
0.227 14587.782
0.228 14573.875
0.229 14560.136
0.230 14546.566
0.230 14533.164
0.231 14519.933
0.232 14506.873
0.233 14493.984
0.234 14481.267
0.234 14468.724
0.235 14456.353
0.236 14444.144
0.237 14432.085
0.237 14420.161
0.238 14408.362
0.239 14396.673
0.240 14385.082
0.241 14373.577
0.241 14362.143
0.242 14350.770
0.243 14339.443
0.244 14328.150
0.244 14316.880
0.245 14305.619
0.246 14294.357
0.247 14283.079
0.248 14271.775
0.248 14260.432
0.249 14249.038
0.250 14237.580
0.251 14226.047
0.251 14214.425
0.252 14202.702
0.253 14190.866
0.254 14178.903
0.255 14166.801
0.255 14154.547
0.256 14142.129
0.257 14129.533
0.258 14116.748
0.258 14103.760
0.259 14090.564
0.260 14077.156
0.261 14063.532
0.261 14049.689
0.262 14035.622
0.263 14021.329
0.264 14006.806
0.265 13992.049
0.265 13977.055
0.266 13961.820
0.267 13946.337
0.268 13930.598
0.268 13914.596
0.269 13898.321
0.270 13881.765
0.271 13864.921
0.272 13847.780
0.272 13830.334
0.273 13812.575
0.274 13794.494
0.275 13776.095
0.275 13757.385
0.276 13738.373
0.277 13719.069
0.278 13699.482
0.279 13679.621
0.279 13659.494
0.280 13639.111
0.281 13618.480
0.282 13597.612
0.282 13576.518
0.283 13555.213
0.284 13533.712
0.285 13512.032
0.286 13490.186
0.286 13468.190
0.287 13446.059
0.288 13423.809
0.289 13401.454
0.289 13379.010
0.290 13356.493
0.291 13333.919
0.292 13311.304
0.293 13288.664
0.293 13266.017
0.294 13243.379
0.295 13220.766
0.296 13198.194
0.296 13175.680
0.297 13153.241
0.298 13130.889
0.299 13108.634
0.300 13086.486
0.300 13064.454
0.301 13042.546
0.302 13020.773
0.303 12999.143
0.303 12977.667
0.304 12956.352
0.305 12935.208
0.306 12914.246
0.306 12893.480
0.307 12872.921
0.308 12852.584
0.309 12832.481
0.310 12812.626
0.310 12793.032
0.311 12773.711
0.312 12754.678
0.313 12735.945
0.313 12717.523
0.314 12699.416
0.315 12681.631
0.316 12664.171
0.317 12647.041
0.317 12630.245
0.318 12613.789
0.319 12597.678
0.320 12581.915
0.320 12566.505
0.321 12551.453
0.322 12536.757
0.323 12522.417
0.324 12508.433
0.324 12494.804
0.325 12481.529
0.326 12468.608
0.327 12456.040
0.327 12443.825
0.328 12431.962
0.329 12420.450
0.330 12409.287
0.331 12398.471
0.331 12387.998
0.332 12377.868
0.333 12368.077
0.334 12358.622
0.334 12349.502
0.335 12340.714
0.336 12332.256
0.337 12324.125
0.338 12316.325
0.338 12308.856
0.339 12301.722
0.340 12294.926
0.341 12288.468
0.341 12282.353
0.342 12276.582
0.343 12271.157
0.344 12266.081
0.345 12261.356
0.345 12256.975
0.346 12252.931
0.347 12249.217
0.348 12245.826
0.348 12242.751
0.349 12239.984
0.350 12237.518
0.351 12235.346
0.351 12233.461
0.352 12231.856
0.353 12230.525
0.354 12229.464
0.355 12228.667
0.355 12228.130
0.356 12227.848
0.357 12227.816
0.358 12228.029
0.358 12228.482
0.359 12229.171
0.360 12230.090
0.361 12231.234
0.362 12232.600
0.362 12234.183
0.363 12235.977
0.364 12237.979
0.365 12240.184
0.365 12242.588
0.366 12245.185
0.367 12247.972
0.368 12250.943
0.369 12254.098
0.369 12257.436
0.370 12260.957
0.371 12264.660
0.372 12268.545
0.372 12272.611
0.373 12276.858
0.374 12281.287
0.375 12285.896
0.376 12290.684
0.376 12295.649
0.377 12300.784
0.378 12306.083
0.379 12311.541
0.379 12317.152
0.380 12322.910
0.381 12328.810
0.382 12334.846
0.383 12341.012
0.383 12347.302
0.384 12353.712
0.385 12360.237
0.386 12366.874
0.386 12373.618
0.387 12380.465
0.388 12387.411
0.389 12394.452
0.390 12401.584
0.390 12408.802
0.391 12416.103
0.392 12423.482
0.393 12430.933
0.393 12438.451
0.394 12446.032
0.395 12453.670
0.396 12461.359
0.396 12469.095
0.397 12476.873
0.398 12484.687
0.399 12492.532
0.400 12500.404
0.400 12508.300
0.401 12516.219
0.402 12524.158
0.403 12532.113
0.403 12540.083
0.404 12548.065
0.405 12556.056
0.406 12564.054
0.407 12572.056
0.407 12580.058
0.408 12588.050
0.409 12596.026
0.410 12603.977
0.410 12611.894
0.411 12619.770
0.412 12627.596
0.413 12635.365
0.414 12643.068
0.414 12650.696
0.415 12658.245
0.416 12665.708
0.417 12673.083
0.417 12680.365
0.418 12687.550
0.419 12694.634
0.420 12701.614
0.421 12708.484
0.421 12715.242
0.422 12721.882
0.423 12728.402
0.424 12734.798
0.424 12741.066
0.425 12747.205
0.426 12753.210
0.427 12759.079
0.428 12764.808
0.428 12770.394
0.429 12775.835
0.430 12781.126
0.431 12786.266
0.431 12791.250
0.432 12796.077
0.433 12800.742
0.434 12805.242
0.435 12809.576
0.435 12813.739
0.436 12817.729
0.437 12821.543
0.438 12825.178
0.438 12828.632
0.439 12831.907
0.440 12835.009
0.441 12837.940
0.441 12840.703
0.442 12843.302
0.443 12845.741
0.444 12848.022
0.445 12850.150
0.445 12852.128
0.446 12853.957
0.447 12855.632
0.448 12857.146
0.448 12858.491
0.449 12859.660
0.450 12860.648
0.451 12861.446
0.452 12862.048
0.452 12862.447
0.453 12862.636
0.454 12862.610
0.455 12862.371
0.455 12861.926
0.456 12861.277
0.457 12860.431
0.458 12859.392
0.459 12858.165
0.459 12856.754
0.460 12855.164
0.461 12853.400
0.462 12851.467
0.462 12849.368
0.463 12847.107
0.464 12844.688
0.465 12842.114
0.466 12839.388
0.466 12836.515
0.467 12833.498
0.468 12830.341
0.469 12827.046
0.469 12823.618
0.470 12820.057
0.471 12816.365
0.472 12812.541
0.473 12808.586
0.473 12804.500
0.474 12800.284
0.475 12795.939
0.476 12791.464
0.476 12786.861
0.477 12782.129
0.478 12777.268
0.479 12772.276
0.480 12767.152
0.480 12761.893
0.481 12756.499
0.482 12750.968
0.483 12745.298
0.483 12739.488
0.484 12733.536
0.485 12727.441
0.486 12721.204
0.487 12714.826
0.487 12708.310
0.488 12701.656
0.489 12694.867
0.490 12687.945
0.490 12680.891
0.491 12673.708
0.492 12666.396
0.493 12658.958
0.493 12651.396
0.494 12643.712
0.495 12635.909
0.496 12627.988
0.497 12619.951
0.497 12611.801
0.498 12603.541
0.499 12595.171
0.500 12586.695
0.500 12578.115
0.501 12569.435
0.502 12560.659
0.503 12551.792
0.504 12542.841
0.504 12533.810
0.505 12524.703
0.506 12515.527
0.507 12506.286
0.507 12496.985
0.508 12487.630
0.509 12478.223
0.510 12468.765
0.511 12459.257
0.511 12449.700
0.512 12440.096
0.513 12430.444
0.514 12420.747
0.514 12411.004
0.515 12401.217
0.516 12391.386
0.517 12381.517
0.518 12371.614
0.518 12361.686
0.519 12351.738
0.520 12341.778
0.521 12331.813
0.521 12321.849
0.522 12311.894
0.523 12301.954
0.524 12292.035
0.525 12282.146
0.525 12272.292
0.526 12262.481
0.527 12252.720
0.528 12243.016
0.528 12233.375
0.529 12223.805
0.530 12214.313
0.531 12204.905
0.532 12195.589
0.532 12186.367
0.533 12177.237
0.534 12168.196
0.535 12159.239
0.535 12150.365
0.536 12141.568
0.537 12132.847
0.538 12124.197
0.538 12115.615
0.539 12107.099
0.540 12098.644
0.541 12090.250
0.542 12081.915
0.542 12073.639
0.543 12065.419
0.544 12057.254
0.545 12049.144
0.545 12041.085
0.546 12033.079
0.547 12025.122
0.548 12017.212
0.549 12009.343
0.549 12001.507
0.550 11993.699
0.551 11985.910
0.552 11978.133
0.552 11970.363
0.553 11962.591
0.554 11954.812
0.555 11947.017
0.556 11939.203
0.556 11931.369
0.557 11923.518
0.558 11915.651
0.559 11907.770
0.559 11899.876
0.560 11891.972
0.561 11884.059
0.562 11876.139
0.563 11868.213
0.563 11860.282
0.564 11852.339
0.565 11844.376
0.566 11836.385
0.566 11828.359
0.567 11820.291
0.568 11812.171
0.569 11803.993
0.570 11795.749
0.570 11787.431
0.571 11779.034
0.572 11770.561
0.573 11762.017
0.573 11753.408
0.574 11744.741
0.575 11736.020
0.576 11727.251
0.577 11718.441
0.577 11709.594
0.578 11700.717
0.579 11691.815
0.580 11682.893
0.580 11673.956
0.581 11665.007
0.582 11656.051
0.583 11647.094
0.583 11638.138
0.584 11629.190
0.585 11620.253
0.586 11611.331
0.587 11602.431
0.587 11593.562
0.588 11584.734
0.589 11575.961
0.590 11567.254
0.590 11558.623
0.591 11550.081
0.592 11541.640
0.593 11533.310
0.594 11525.103
0.594 11517.031
0.595 11509.093
0.596 11501.285
0.597 11493.605
0.597 11486.048
0.598 11478.611
0.599 11471.289
0.600 11464.080
0.601 11456.979
0.601 11449.982
0.602 11443.086
0.603 11436.290
0.604 11429.593
0.604 11422.994
0.605 11416.493
0.606 11410.090
0.607 11403.783
0.608 11397.573
0.608 11391.459
0.609 11385.441
0.610 11379.518
0.611 11373.688
0.611 11367.949
0.612 11362.300
0.613 11356.738
0.614 11351.260
0.615 11345.865
0.615 11340.551
0.616 11335.315
0.617 11330.155
0.618 11325.068
0.618 11320.049
0.619 11315.086
0.620 11310.169
0.621 11305.289
0.622 11300.433
0.622 11295.593
0.623 11290.757
0.624 11285.916
0.625 11281.058
0.625 11276.174
0.626 11271.257
0.627 11266.303
0.628 11261.309
0.628 11256.272
0.629 11251.189
0.630 11246.056
0.631 11240.870
0.632 11235.628
0.632 11230.327
0.633 11224.964
0.634 11219.537
0.635 11214.052
0.635 11208.512
0.636 11202.920
0.637 11197.281
0.638 11191.598
0.639 11185.874
0.639 11180.115
0.640 11174.323
0.641 11168.503
0.642 11162.655
0.642 11156.774
0.643 11150.858
0.644 11144.902
0.645 11138.902
0.646 11132.853
0.646 11126.752
0.647 11120.595
0.648 11114.377
0.649 11108.095
0.649 11101.748
0.650 11095.346
0.651 11088.895
0.652 11082.406
0.653 11075.887
0.653 11069.346
0.654 11062.793
0.655 11056.235
0.656 11049.682
0.656 11043.143
0.657 11036.623
0.658 11030.125
0.659 11023.647
0.660 11017.192
0.660 11010.760
0.661 11004.351
0.662 10997.967
0.663 10991.606
0.663 10985.272
0.664 10978.963
0.665 10972.682
0.666 10966.432
0.667 10960.219
0.667 10954.046
0.668 10947.918
0.669 10941.840
0.670 10935.815
0.670 10929.848
0.671 10923.944
0.672 10918.108
0.673 10912.342
0.673 10906.648
0.674 10901.028
0.675 10895.484
0.676 10890.015
0.677 10884.624
0.677 10879.311
0.678 10874.079
0.679 10868.927
0.680 10863.858
0.680 10858.872
0.681 10853.973
0.682 10849.162
0.683 10844.441
0.684 10839.814
0.684 10835.283
0.685 10830.849
0.686 10826.515
0.687 10822.285
0.687 10818.159
0.688 10814.140
0.689 10810.222
0.690 10806.398
0.691 10802.661
0.691 10799.004
0.692 10795.421
0.693 10791.905
0.694 10788.449
0.694 10785.046
0.695 10781.688
0.696 10778.371
0.697 10775.094
0.698 10771.858
0.698 10768.665
0.699 10765.516
0.700 10762.414
0.701 10759.360
0.701 10756.355
0.702 10753.400
0.703 10750.499
0.704 10747.651
0.705 10744.851
0.705 10742.092
0.706 10739.367
0.707 10736.669
0.708 10733.990
0.708 10731.322
0.709 10728.659
0.710 10725.993
0.711 10723.317
0.712 10720.623
0.712 10717.911
0.713 10715.179
0.714 10712.429
0.715 10709.661
0.715 10706.875
0.716 10704.071
0.717 10701.250
0.718 10698.413
0.719 10695.558
0.719 10692.688
0.720 10689.800
0.721 10686.893
0.722 10683.965
0.722 10681.014
0.723 10678.039
0.724 10675.037
0.725 10672.006
0.725 10668.946
0.726 10665.853
0.727 10662.727
0.728 10659.565
0.729 10656.367
0.729 10653.133
0.730 10649.861
0.731 10646.551
0.732 10643.202
0.732 10639.813
0.733 10636.383
0.734 10632.911
0.735 10629.397
0.736 10625.841
0.736 10622.244
0.737 10618.607
0.738 10614.931
0.739 10611.218
0.739 10607.469
0.740 10603.684
0.741 10599.866
0.742 10596.015
0.743 10592.132
0.743 10588.220
0.744 10584.284
0.745 10580.326
0.746 10576.350
0.746 10572.362
0.747 10568.364
0.748 10564.361
0.749 10560.356
0.750 10556.354
0.750 10552.358
0.751 10548.370
0.752 10544.390
0.753 10540.414
0.753 10536.444
0.754 10532.476
0.755 10528.510
0.756 10524.545
0.757 10520.579
0.757 10516.611
0.758 10512.639
0.759 10508.664
0.760 10504.686
0.760 10500.707
0.761 10496.728
0.762 10492.749
0.763 10488.773
0.764 10484.801
0.764 10480.834
0.765 10476.872
0.766 10472.918
0.767 10468.974
0.767 10465.043
0.768 10461.129
0.769 10457.238
0.770 10453.372
0.770 10449.537
0.771 10445.736
0.772 10441.974
0.773 10438.255
0.774 10434.582
0.774 10430.960
0.775 10427.391
0.776 10423.875
0.777 10420.414
0.777 10417.011
0.778 10413.667
0.779 10410.383
0.780 10407.161
0.781 10404.003
0.781 10400.910
0.782 10397.882
0.783 10394.919
0.784 10392.016
0.784 10389.170
0.785 10386.380
0.786 10383.642
0.787 10380.952
0.788 10378.310
0.788 10375.711
0.789 10373.152
0.790 10370.633
0.791 10368.153
0.791 10365.716
0.792 10363.322
0.793 10360.974
0.794 10358.674
0.795 10356.424
0.795 10354.225
0.796 10352.080
0.797 10349.990
0.798 10347.956
0.798 10345.975
0.799 10344.042
0.800 10342.152
0.801 10340.299
0.802 10338.480
0.802 10336.690
0.803 10334.923
0.804 10333.174
0.805 10331.439
0.805 10329.714
0.806 10327.991
0.807 10326.265
0.808 10324.531
0.809 10322.781
0.809 10321.009
0.810 10319.211
0.811 10317.379
0.812 10315.507
0.812 10313.590
0.813 10311.622
0.814 10309.603
0.815 10307.534
0.815 10305.418
0.816 10303.256
0.817 10301.050
0.818 10298.801
0.819 10296.512
0.819 10294.184
0.820 10291.818
0.821 10289.416
0.822 10286.979
0.822 10284.505
0.823 10281.994
0.824 10279.444
0.825 10276.856
0.826 10274.227
0.826 10271.557
0.827 10268.846
0.828 10266.093
0.829 10263.297
0.829 10260.458
0.830 10257.579
0.831 10254.660
0.832 10251.704
0.833 10248.711
0.833 10245.684
0.834 10242.624
0.835 10239.532
0.836 10236.411
0.836 10233.261
0.837 10230.085
0.838 10226.885
0.839 10223.663
0.840 10220.423
0.840 10217.167
0.841 10213.897
0.842 10210.615
0.843 10207.324
0.843 10204.027
0.844 10200.726
0.845 10197.427
0.846 10194.137
0.847 10190.866
0.847 10187.621
0.848 10184.411
0.849 10181.243
0.850 10178.125
0.850 10175.067
0.851 10172.076
0.852 10169.159
0.853 10166.320
0.854 10163.554
0.854 10160.858
0.855 10158.228
0.856 10155.660
0.857 10153.151
0.857 10150.696
0.858 10148.292
0.859 10145.935
0.860 10143.622
0.860 10141.352
0.861 10139.127
0.862 10136.951
0.863 10134.827
0.864 10132.757
0.864 10130.744
0.865 10128.792
0.866 10126.903
0.867 10125.080
0.867 10123.327
0.868 10121.643
0.869 10120.025
0.870 10118.467
0.871 10116.967
0.871 10115.520
0.872 10114.121
0.873 10112.767
0.874 10111.454
0.874 10110.176
0.875 10108.931
0.876 10107.716
0.877 10106.532
0.878 10105.382
0.878 10104.268
0.879 10103.191
0.880 10102.154
0.881 10101.159
0.881 10100.207
0.882 10099.301
0.883 10098.443
0.884 10097.632
0.885 10096.865
0.885 10096.140
0.886 10095.451
0.887 10094.795
0.888 10094.169
0.888 10093.569
0.889 10092.990
0.890 10092.430
0.891 10091.884
0.892 10091.349
0.892 10090.822
0.893 10090.301
0.894 10089.783
0.895 10089.265
0.895 10088.744
0.896 10088.219
0.897 10087.685
0.898 10087.142
0.899 10086.586
0.899 10086.015
0.900 10085.431
0.901 10084.838
0.902 10084.237
0.902 10083.632
0.903 10083.024
0.904 10082.417
0.905 10081.813
0.905 10081.214
0.906 10080.624
0.907 10080.043
0.908 10079.468
0.909 10078.897
0.909 10078.325
0.910 10077.749
0.911 10077.164
0.912 10076.567
0.912 10075.955
0.913 10075.323
0.914 10074.667
0.915 10073.986
0.916 10073.281
0.916 10072.559
0.917 10071.823
0.918 10071.078
0.919 10070.329
0.919 10069.580
0.920 10068.837
0.921 10068.103
0.922 10067.384
0.923 10066.683
0.923 10066.003
0.924 10065.344
0.925 10064.706
0.926 10064.092
0.926 10063.501
0.927 10062.935
0.928 10062.394
0.929 10061.879
0.930 10061.391
0.930 10060.930
0.931 10060.487
0.932 10060.050
0.933 10059.607
0.933 10059.147
0.934 10058.658
0.935 10058.126
0.936 10057.542
0.937 10056.892
0.937 10056.165
0.938 10055.351
0.939 10054.447
0.940 10053.457
0.940 10052.386
0.941 10051.237
0.942 10050.013
0.943 10048.719
0.944 10047.358
0.944 10045.934
0.945 10044.451
0.946 10042.912
0.947 10041.325
0.947 10039.697
0.948 10038.039
0.949 10036.359
0.950 10034.666
0.951 10032.968
0.951 10031.274
0.952 10029.593
0.953 10027.934
0.954 10026.305
0.954 10024.710
0.955 10023.150
0.956 10021.624
0.957 10020.134
0.957 10018.679
0.958 10017.259
0.959 10015.876
0.960 10014.530
0.961 10013.220
0.961 10011.946
0.962 10010.702
0.963 10009.474
0.964 10008.247
0.964 10007.007
0.965 10005.741
0.966 10004.434
0.967 10003.073
0.968 10001.643
0.968 10000.131
0.969 9998.522
0.970 9996.820
0.971 9995.045
0.971 9993.216
0.972 9991.355
0.973 9989.482
0.974 9987.617
0.975 9985.781
0.975 9983.994
0.976 9982.277
0.977 9980.650
0.978 9979.126
0.978 9977.707
0.979 9976.398
0.980 9975.199
0.981 9974.115
0.982 9973.147
0.982 9972.298
0.983 9971.571
0.984 9970.968
0.985 9970.493
0.985 9970.146
0.986 9969.929
0.987 9969.841
0.988 9969.883
0.989 9970.055
0.989 9970.358
0.990 9970.792
0.991 9971.357
0.992 9972.054
0.992 9972.883
0.993 9973.830
0.994 9974.860
0.995 9975.933
0.996 9977.009
0.996 9978.050
0.997 9979.016
0.998 9979.867
0.999 9980.565
0.999 9981.071
1.000 9981.344
1.001 9981.365
1.002 9981.156
1.002 9980.745
1.003 9980.158
1.004 9979.424
1.005 9978.569
1.006 9977.622
1.006 9976.609
1.007 9975.558
1.008 9974.496
1.009 9973.445
1.009 9972.407
1.010 9971.382
1.011 9970.371
1.012 9969.372
1.013 9968.387
1.013 9967.415
1.014 9966.456
1.015 9965.511
1.016 9964.578
1.016 9963.659
1.017 9962.752
1.018 9961.859
1.019 9960.979
1.020 9960.113
1.020 9959.259
1.021 9958.418
1.022 9957.591
1.023 9956.776
1.023 9955.975
