# Supplementary material for: On the impact of modelling assumptions in multi-scale, subject-specific models of aortic haemodynamics
Source: J R Soc Interface. 2016 Jun;13(119):20160073. doi: 10.1098/rsif.2016.0073 (PMC4938079; doi:10.1098/rsif.2016.0073)
Supplement: In Vivo pressure waveforms [file rsif20160073supp4.tar › ./Pressures/ESM_File4_P_Carotid.txt]

0.000 10027.308
0.776 10040.823
1.552 10055.536
2.327 10071.452
3.103 10088.573
3.879 10106.905
4.655 10126.452
5.430 10147.218
6.206 10169.206
6.982 10192.422
7.758 10216.869
8.533 10242.552
9.309 10269.474
10.085 10297.641
10.861 10327.055
11.636 10357.721
12.412 10389.644
13.188 10422.828
13.964 10457.276
14.739 10492.993
15.515 10529.983
16.291 10568.250
17.067 10607.789
17.842 10648.597
18.618 10690.668
19.394 10733.997
20.170 10778.578
20.945 10824.407
21.721 10871.478
22.497 10919.786
23.273 10969.326
24.048 11020.089
24.824 11072.042
25.600 11125.137
26.376 11179.330
27.151 11234.574
27.927 11290.823
28.703 11348.030
29.479 11406.151
30.254 11465.138
31.030 11524.946
31.806 11585.527
32.582 11646.817
33.357 11708.744
34.133 11771.234
34.909 11834.214
35.685 11897.612
36.460 11961.354
37.236 12025.368
38.012 12089.581
38.788 12153.920
39.563 12218.312
40.339 12282.702
41.115 12347.043
41.891 12411.289
42.666 12475.395
43.442 12539.314
44.218 12603.001
44.994 12666.409
45.769 12729.492
46.545 12792.205
47.321 12854.503
48.097 12916.362
48.872 12977.776
49.648 13038.740
50.424 13099.249
51.200 13159.296
51.975 13218.875
52.751 13277.983
53.527 13336.612
54.303 13394.758
55.078 13452.414
55.854 13509.573
56.630 13566.225
57.406 13622.359
58.181 13677.966
58.957 13733.036
59.733 13787.558
60.509 13841.523
61.284 13894.920
62.060 13947.739
62.836 13999.970
63.612 14051.608
64.387 14102.650
65.163 14153.097
65.939 14202.946
66.715 14252.196
67.490 14300.847
68.266 14348.898
69.042 14396.347
69.818 14443.193
70.593 14489.435
71.369 14535.063
72.145 14580.052
72.921 14624.378
73.696 14668.017
74.472 14710.943
75.248 14753.132
76.024 14794.559
76.800 14835.199
77.575 14875.028
78.351 14914.021
79.127 14952.160
79.903 14989.438
80.678 15025.849
81.454 15061.387
82.230 15096.048
83.006 15129.824
83.781 15162.711
84.557 15194.702
85.333 15225.791
86.109 15255.974
86.884 15285.241
87.660 15313.578
88.436 15340.971
89.212 15367.404
89.987 15392.863
90.763 15417.332
91.539 15440.797
92.315 15463.243
93.090 15484.655
93.866 15505.018
94.642 15524.323
95.418 15542.574
96.193 15559.777
96.969 15575.940
97.745 15591.069
98.521 15605.170
99.296 15618.249
100.072 15630.315
100.848 15641.372
101.624 15651.429
102.399 15660.489
103.175 15668.554
103.951 15675.625
104.727 15681.701
105.502 15686.783
106.278 15690.872
107.054 15693.967
107.830 15696.070
108.605 15697.179
109.381 15697.297
110.157 15696.427
110.933 15694.593
111.708 15691.822
112.484 15688.142
113.260 15683.579
114.036 15678.162
114.811 15671.917
115.587 15664.871
116.363 15657.054
117.139 15648.490
117.914 15639.207
118.690 15629.227
119.466 15618.567
120.242 15607.249
121.017 15595.290
121.793 15582.712
122.569 15569.533
123.345 15555.773
124.120 15541.452
124.896 15526.589
125.672 15511.203
126.448 15495.315
127.223 15478.943
127.999 15462.109
128.775 15444.832
129.551 15427.132
130.326 15409.029
131.102 15390.542
131.878 15371.692
132.654 15352.498
133.429 15332.981
134.205 15313.165
134.981 15293.077
135.757 15272.743
136.532 15252.189
137.308 15231.442
138.084 15210.527
138.860 15189.472
139.635 15168.302
140.411 15147.043
141.187 15125.723
141.963 15104.364
142.738 15082.992
143.514 15061.630
144.290 15040.302
145.066 15019.031
145.841 14997.842
146.617 14976.758
147.393 14955.803
148.169 14935.000
148.944 14914.374
149.720 14893.943
150.496 14873.722
151.272 14853.727
152.047 14833.975
152.823 14814.479
153.599 14795.257
154.375 14776.323
155.151 14757.694
155.926 14739.385
156.702 14721.410
157.478 14703.777
158.254 14686.486
159.029 14669.537
159.805 14652.930
160.581 14636.663
161.357 14620.739
162.132 14605.155
162.908 14589.913
163.684 14575.011
164.460 14560.451
165.235 14546.234
166.011 14532.365
166.787 14518.847
167.563 14505.686
168.338 14492.885
169.114 14480.450
169.890 14468.384
170.666 14456.691
171.441 14445.377
172.217 14434.445
172.993 14423.892
173.769 14413.704
174.544 14403.868
175.320 14394.370
176.096 14385.198
176.872 14376.337
177.647 14367.773
178.423 14359.495
179.199 14351.487
179.975 14343.737
180.750 14336.232
181.526 14328.964
182.302 14321.922
183.078 14315.099
183.853 14308.485
184.629 14302.071
185.405 14295.848
186.181 14289.806
186.956 14283.937
187.732 14278.231
188.508 14272.680
189.284 14267.275
190.059 14262.006
190.835 14256.866
191.611 14251.846
192.387 14246.935
193.162 14242.127
193.938 14237.412
194.714 14232.781
195.490 14228.225
196.265 14223.738
197.041 14219.316
197.817 14214.957
198.593 14210.657
199.368 14206.415
200.144 14202.227
200.920 14198.091
201.696 14194.004
202.471 14189.963
203.247 14185.965
204.023 14182.009
204.799 14178.089
205.574 14174.202
206.350 14170.345
207.126 14166.512
207.902 14162.702
208.677 14158.909
209.453 14155.129
210.229 14151.360
211.005 14147.596
211.780 14143.836
212.556 14140.082
213.332 14136.335
214.108 14132.598
214.883 14128.874
215.659 14125.165
216.435 14121.474
217.211 14117.803
217.986 14114.155
218.762 14110.531
219.538 14106.935
220.314 14103.369
221.089 14099.833
221.865 14096.331
222.641 14092.863
223.417 14089.432
224.192 14086.039
224.968 14082.686
225.744 14079.375
226.520 14076.107
227.295 14072.883
228.071 14069.691
228.847 14066.518
229.623 14063.350
230.399 14060.174
231.174 14056.977
231.950 14053.745
232.726 14050.464
233.502 14047.121
234.277 14043.702
235.053 14040.196
235.829 14036.604
236.605 14032.932
237.380 14029.183
238.156 14025.365
238.932 14021.482
239.708 14017.540
240.483 14013.543
241.259 14009.497
242.035 14005.407
242.811 14001.277
243.586 13997.096
244.362 13992.850
245.138 13988.523
245.914 13984.100
246.689 13979.565
247.465 13974.902
248.241 13970.097
249.017 13965.133
249.792 13959.996
250.568 13954.669
251.344 13949.140
252.120 13943.392
252.895 13937.414
253.671 13931.190
254.447 13924.706
255.223 13917.949
255.998 13910.904
256.774 13903.559
257.550 13895.897
258.326 13887.906
259.101 13879.571
259.877 13870.878
260.653 13861.811
261.429 13852.356
262.204 13842.498
262.980 13832.223
263.756 13821.515
264.532 13810.361
265.307 13798.745
266.083 13786.653
266.859 13774.076
267.635 13761.008
268.410 13747.443
269.186 13733.377
269.962 13718.803
270.738 13703.716
271.513 13688.110
272.289 13671.981
273.065 13655.322
273.841 13638.129
274.616 13620.398
275.392 13602.132
276.168 13583.332
276.944 13564.000
277.719 13544.137
278.495 13523.744
279.271 13502.824
280.047 13481.377
280.822 13459.405
281.598 13436.910
282.374 13413.899
283.150 13390.388
283.925 13366.392
284.701 13341.926
285.477 13317.005
286.253 13291.644
287.028 13265.858
287.804 13239.663
288.580 13213.074
289.356 13186.106
290.131 13158.788
290.907 13131.166
291.683 13103.288
292.459 13075.201
293.234 13046.952
294.010 13018.590
294.786 12990.160
295.562 12961.712
296.337 12933.291
297.113 12904.947
297.889 12876.724
298.665 12848.664
299.440 12820.809
300.216 12793.201
300.992 12765.882
301.768 12738.894
302.543 12712.278
303.319 12686.076
304.095 12660.330
304.871 12635.081
305.647 12610.360
306.422 12586.173
307.198 12562.526
307.974 12539.423
308.750 12516.869
309.525 12494.869
310.301 12473.427
311.077 12452.549
311.853 12432.238
312.628 12412.501
313.404 12393.340
314.180 12374.758
314.956 12356.757
315.731 12339.339
316.507 12322.506
317.283 12306.258
318.059 12290.599
318.834 12275.530
319.610 12261.053
320.386 12247.169
321.162 12233.881
321.937 12221.193
322.713 12209.107
323.489 12197.628
324.265 12186.759
325.040 12176.504
325.816 12166.867
326.592 12157.850
327.368 12149.458
328.143 12141.695
328.919 12134.557
329.695 12128.017
330.471 12122.044
331.246 12116.606
332.022 12111.670
332.798 12107.205
333.574 12103.177
334.349 12099.557
335.125 12096.311
335.901 12093.407
336.677 12090.813
337.452 12088.502
338.228 12086.444
339.004 12084.611
339.780 12082.975
340.555 12081.507
341.331 12080.180
342.107 12078.965
342.883 12077.834
343.658 12076.758
344.434 12075.714
345.210 12074.705
345.986 12073.744
346.761 12072.842
347.537 12072.011
348.313 12071.263
349.089 12070.610
349.864 12070.064
350.640 12069.637
351.416 12069.341
352.192 12069.186
352.967 12069.172
353.743 12069.297
354.519 12069.555
355.295 12069.944
356.070 12070.458
356.846 12071.095
357.622 12071.851
358.398 12072.721
359.173 12073.703
359.949 12074.791
360.725 12075.989
361.501 12077.298
362.276 12078.723
363.052 12080.268
363.828 12081.935
364.604 12083.728
365.379 12085.650
366.155 12087.706
366.931 12089.898
367.707 12092.229
368.482 12094.695
369.258 12097.284
370.034 12099.987
370.810 12102.795
371.585 12105.696
372.361 12108.681
373.137 12111.740
373.913 12114.863
374.688 12118.039
375.464 12121.260
376.240 12124.524
377.016 12127.837
377.791 12131.204
378.567 12134.630
379.343 12138.122
380.119 12141.683
380.894 12145.319
381.670 12149.037
382.446 12152.841
383.222 12156.736
383.998 12160.720
384.773 12164.786
385.549 12168.928
386.325 12173.136
387.101 12177.405
387.876 12181.726
388.652 12186.091
389.428 12190.495
390.204 12194.928
390.979 12199.384
391.755 12203.855
392.531 12208.335
393.307 12212.817
394.082 12217.293
394.858 12221.758
395.634 12226.204
396.410 12230.625
397.185 12235.013
397.961 12239.362
398.737 12243.664
399.513 12247.913
400.288 12252.100
401.064 12256.217
401.840 12260.255
402.616 12264.207
403.391 12268.065
404.167 12271.819
404.943 12275.462
405.719 12278.985
406.494 12282.382
407.270 12285.645
408.046 12288.777
408.822 12291.777
409.597 12294.646
410.373 12297.384
411.149 12299.992
411.925 12302.471
412.700 12304.821
413.476 12307.043
414.252 12309.137
415.028 12311.101
415.803 12312.931
416.579 12314.620
417.355 12316.162
418.131 12317.553
418.906 12318.786
419.682 12319.855
420.458 12320.755
421.234 12321.480
422.009 12322.025
422.785 12322.387
423.561 12322.578
424.337 12322.607
425.112 12322.484
425.888 12322.221
426.664 12321.828
427.440 12321.316
428.215 12320.694
428.991 12319.975
429.767 12319.168
430.543 12318.280
431.318 12317.307
432.094 12316.245
432.870 12315.088
433.646 12313.830
434.421 12312.467
435.197 12310.992
435.973 12309.401
436.749 12307.689
437.524 12305.849
438.300 12303.880
439.076 12301.786
439.852 12299.574
440.627 12297.250
441.403 12294.822
442.179 12292.296
442.955 12289.678
443.730 12286.977
444.506 12284.197
445.282 12281.347
446.058 12278.430
446.833 12275.443
447.609 12272.381
448.385 12269.236
449.161 12266.003
449.936 12262.677
450.712 12259.251
451.488 12255.719
452.264 12252.076
453.039 12248.315
453.815 12244.432
454.591 12240.434
455.367 12236.329
456.142 12232.127
456.918 12227.837
457.694 12223.468
458.470 12219.029
459.246 12214.530
460.021 12209.980
460.797 12205.387
461.573 12200.760
462.349 12196.092
463.124 12191.371
463.900 12186.588
464.676 12181.729
465.452 12176.785
466.227 12171.743
467.003 12166.592
467.779 12161.322
468.555 12155.920
469.330 12150.377
470.106 12144.693
470.882 12138.871
471.658 12132.918
472.433 12126.836
473.209 12120.632
473.985 12114.309
474.761 12107.873
475.536 12101.327
476.312 12094.677
477.088 12087.928
477.864 12081.083
478.639 12074.148
479.415 12067.126
480.191 12060.023
480.967 12052.842
481.742 12045.588
482.518 12038.266
483.294 12030.879
484.070 12023.433
484.845 12015.932
485.621 12008.377
486.397 12000.771
487.173 11993.114
487.948 11985.407
488.724 11977.652
489.500 11969.849
490.276 11962.001
491.051 11954.106
491.827 11946.168
492.603 11938.187
493.379 11930.165
494.154 11922.106
494.930 11914.011
495.706 11905.885
496.482 11897.729
497.257 11889.547
498.033 11881.342
498.809 11873.116
499.585 11864.873
500.360 11856.615
501.136 11848.345
501.912 11840.067
502.688 11831.782
503.463 11823.494
504.239 11815.207
505.015 11806.922
505.791 11798.644
506.566 11790.375
507.342 11782.118
508.118 11773.877
508.894 11765.654
509.669 11757.455
510.445 11749.284
511.221 11741.146
511.997 11733.045
512.772 11724.987
513.548 11716.975
514.324 11709.015
515.100 11701.111
515.875 11693.267
516.651 11685.485
517.427 11677.758
518.203 11670.082
518.978 11662.449
519.754 11654.855
520.530 11647.293
521.306 11639.757
522.081 11632.241
522.857 11624.740
523.633 11617.248
524.409 11609.761
525.184 11602.283
525.960 11594.817
526.736 11587.366
527.512 11579.933
528.287 11572.521
529.063 11565.135
529.839 11557.776
530.615 11550.450
531.390 11543.158
532.166 11535.903
532.942 11528.687
533.718 11521.509
534.494 11514.371
535.269 11507.272
536.045 11500.213
536.821 11493.196
537.597 11486.219
538.372 11479.285
539.148 11472.392
539.924 11465.542
540.700 11458.728
541.475 11451.945
542.251 11445.189
543.027 11438.452
543.803 11431.731
544.578 11425.019
545.354 11418.312
546.130 11411.603
546.906 11404.887
547.681 11398.162
548.457 11391.430
549.233 11384.698
550.009 11377.971
550.784 11371.255
551.560 11364.555
552.336 11357.877
553.112 11351.226
553.887 11344.608
554.663 11338.028
555.439 11331.492
556.215 11325.003
556.990 11318.563
557.766 11312.176
558.542 11305.844
559.318 11299.571
560.093 11293.358
560.869 11287.209
561.645 11281.127
562.421 11275.114
563.196 11269.172
563.972 11263.298
564.748 11257.487
565.524 11251.733
566.299 11246.032
567.075 11240.378
567.851 11234.767
568.627 11229.194
569.402 11223.652
570.178 11218.138
570.954 11212.648
571.730 11207.183
572.505 11201.750
573.281 11196.355
574.057 11191.002
574.833 11185.699
575.608 11180.450
576.384 11175.261
577.160 11170.138
577.936 11165.087
578.711 11160.112
579.487 11155.207
580.263 11150.364
581.039 11145.572
581.814 11140.822
582.590 11136.103
583.366 11131.406
584.142 11126.721
584.917 11122.038
585.693 11117.348
586.469 11112.641
587.245 11107.919
588.020 11103.186
588.796 11098.451
589.572 11093.718
590.348 11088.994
591.123 11084.285
591.899 11079.598
592.675 11074.938
593.451 11070.312
594.226 11065.725
595.002 11061.179
595.778 11056.668
596.554 11052.192
597.329 11047.745
598.105 11043.326
598.881 11038.930
599.657 11034.555
600.432 11030.197
601.208 11025.854
601.984 11021.521
602.760 11017.197
603.535 11012.882
604.311 11008.573
605.087 11004.270
605.863 10999.971
606.638 10995.676
607.414 10991.383
608.190 10987.091
608.966 10982.799
609.741 10978.506
610.517 10974.211
611.293 10969.914
612.069 10965.616
612.845 10961.315
613.620 10957.012
614.396 10952.707
615.172 10948.400
615.948 10944.091
616.723 10939.780
617.499 10935.466
618.275 10931.150
619.051 10926.834
619.826 10922.519
620.602 10918.206
621.378 10913.897
622.154 10909.593
622.929 10905.295
623.705 10901.006
624.481 10896.725
625.257 10892.455
626.032 10888.197
626.808 10883.954
627.584 10879.728
628.360 10875.522
629.135 10871.338
629.911 10867.178
630.687 10863.045
631.463 10858.940
632.238 10854.868
633.014 10850.829
633.790 10846.824
634.566 10842.844
635.341 10838.884
636.117 10834.937
636.893 10830.994
637.669 10827.050
638.444 10823.096
639.220 10819.126
639.996 10815.134
640.772 10811.111
641.547 10807.055
642.323 10802.971
643.099 10798.866
643.875 10794.745
644.650 10790.616
645.426 10786.484
646.202 10782.357
646.978 10778.239
647.753 10774.138
648.529 10770.059
649.305 10766.007
650.081 10761.981
650.856 10757.976
651.632 10753.992
652.408 10750.025
653.184 10746.073
653.959 10742.133
654.735 10738.203
655.511 10734.280
656.287 10730.362
657.062 10726.448
657.838 10722.540
658.614 10718.643
659.390 10714.760
660.165 10710.896
660.941 10707.053
661.717 10703.236
662.493 10699.449
663.268 10695.695
664.044 10691.978
664.820 10688.300
665.596 10684.659
666.371 10681.048
667.147 10677.463
667.923 10673.900
668.699 10670.353
669.474 10666.818
670.250 10663.290
671.026 10659.764
671.802 10656.235
672.577 10652.701
673.353 10649.166
674.129 10645.638
674.905 10642.125
675.680 10638.635
676.456 10635.174
677.232 10631.751
678.008 10628.374
678.783 10625.049
679.559 10621.785
680.335 10618.587
681.111 10615.454
681.886 10612.378
682.662 10609.353
683.438 10606.374
684.214 10603.434
684.989 10600.528
685.765 10597.648
686.541 10594.790
687.317 10591.946
688.093 10589.111
688.868 10586.285
689.644 10583.468
690.420 10580.662
691.196 10577.868
691.971 10575.087
692.747 10572.320
693.523 10569.568
694.299 10566.833
695.074 10564.116
695.850 10561.417
696.626 10558.736
697.402 10556.071
698.177 10553.417
698.953 10550.774
699.729 10548.138
700.505 10545.507
701.280 10542.879
702.056 10540.250
702.832 10537.618
703.608 10534.981
704.383 10532.336
705.159 10529.680
705.935 10527.011
706.711 10524.325
707.486 10521.620
708.262 10518.893
709.038 10516.141
709.814 10513.362
710.589 10510.553
711.365 10507.712
712.141 10504.837
712.917 10501.931
713.692 10498.996
714.468 10496.034
715.244 10493.046
716.020 10490.033
716.795 10486.998
717.571 10483.943
718.347 10480.869
719.123 10477.778
719.898 10474.671
720.674 10471.547
721.450 10468.406
722.226 10465.248
723.001 10462.071
723.777 10458.876
724.553 10455.663
725.329 10452.430
726.104 10449.177
726.880 10445.905
727.656 10442.612
728.432 10439.299
729.207 10435.965
729.983 10432.611
730.759 10429.236
731.535 10425.841
732.310 10422.424
733.086 10418.987
733.862 10415.529
734.638 10412.050
735.413 10408.554
736.189 10405.048
736.965 10401.541
737.741 10398.042
738.516 10394.560
739.292 10391.102
740.068 10387.679
740.844 10384.297
741.619 10380.966
742.395 10377.694
743.171 10374.484
743.947 10371.331
744.722 10368.227
745.498 10365.166
746.274 10362.142
747.050 10359.146
747.825 10356.173
748.601 10353.216
749.377 10350.268
750.153 10347.321
750.928 10344.374
751.704 10341.426
752.480 10338.483
753.256 10335.545
754.031 10332.618
754.807 10329.702
755.583 10326.802
756.359 10323.919
757.134 10321.058
757.910 10318.221
758.686 10315.410
759.462 10312.629
760.237 10309.880
761.013 10307.167
761.789 10304.492
762.565 10301.859
763.341 10299.270
764.116 10296.728
764.892 10294.236
765.668 10291.798
766.444 10289.414
767.219 10287.079
767.995 10284.785
768.771 10282.525
769.547 10280.294
770.322 10278.083
771.098 10275.886
771.874 10273.697
772.650 10271.507
773.425 10269.310
774.201 10267.101
774.977 10264.879
775.753 10262.646
776.528 10260.403
777.304 10258.151
778.080 10255.892
778.856 10253.626
779.631 10251.355
780.407 10249.080
781.183 10246.803
781.959 10244.524
782.734 10242.242
783.510 10239.955
784.286 10237.661
785.062 10235.358
785.837 10233.044
786.613 10230.717
787.389 10228.375
788.165 10226.015
788.940 10223.637
789.716 10221.237
790.492 10218.816
791.268 10216.371
792.043 10213.901
792.819 10211.407
793.595 10208.885
794.371 10206.337
795.146 10203.760
795.922 10201.154
796.698 10198.517
797.474 10195.848
798.249 10193.150
799.025 10190.424
799.801 10187.673
800.577 10184.898
801.352 10182.102
802.128 10179.288
802.904 10176.457
803.680 10173.612
804.455 10170.754
805.231 10167.887
806.007 10165.011
806.783 10162.126
807.558 10159.231
808.334 10156.326
809.110 10153.412
809.886 10150.488
810.661 10147.554
811.437 10144.610
812.213 10141.656
812.989 10138.692
813.764 10135.722
814.540 10132.751
815.316 10129.787
816.092 10126.834
816.867 10123.899
817.643 10120.988
818.419 10118.108
819.195 10115.263
819.970 10112.461
820.746 10109.707
821.522 10107.006
822.298 10104.360
823.073 10101.774
823.849 10099.251
824.625 10096.794
825.401 10094.406
826.176 10092.090
826.952 10089.850
827.728 10087.688
828.504 10085.609
829.279 10083.611
830.055 10081.691
830.831 10079.846
831.607 10078.072
832.382 10076.366
833.158 10074.723
833.934 10073.142
834.710 10071.617
835.485 10070.147
836.261 10068.727
837.037 10067.355
837.813 10066.030
838.588 10064.752
839.364 10063.518
840.140 10062.327
840.916 10061.179
841.692 10060.073
842.467 10059.006
843.243 10057.978
844.019 10056.988
844.795 10056.034
845.570 10055.111
846.346 10054.217
847.122 10053.348
847.898 10052.499
848.673 10051.668
849.449 10050.851
850.225 10050.045
851.001 10049.245
851.776 10048.448
852.552 10047.652
853.328 10046.857
854.104 10046.062
854.879 10045.267
855.655 10044.472
856.431 10043.678
857.207 10042.884
857.982 10042.089
858.758 10041.295
859.534 10040.500
860.310 10039.703
861.085 10038.895
861.861 10038.070
862.637 10037.219
863.413 10036.336
864.188 10035.411
864.964 10034.437
865.740 10033.407
866.516 10032.312
867.291 10031.145
868.067 10029.904
868.843 10028.597
869.619 10027.237
870.394 10025.835
871.170 10024.403
871.946 10022.952
872.722 10021.495
873.497 10020.042
874.273 10018.605
875.049 10017.196
875.825 10015.826
876.600 10014.502
877.376 10013.235
878.152 10012.030
878.928 10010.898
879.703 10009.847
880.479 10008.884
881.255 10008.018
882.031 10007.257
882.806 10006.610
883.582 10006.082
884.358 10005.658
885.134 10005.322
885.909 10005.056
886.685 10004.843
887.461 10004.664
888.237 10004.503
889.012 10004.342
889.788 10004.164
890.564 10003.950
891.340 10003.688
892.115 10003.381
892.891 10003.042
893.667 10002.680
894.443 10002.307
895.218 10001.933
895.994 10001.569
896.770 10001.227
897.546 10000.917
898.321 10000.650
899.097 10000.434
899.873 10000.268
900.649 10000.145
901.424 10000.058
902.200 10000.002
902.976 9999.969
903.752 9999.955
904.527 9999.951
905.303 9999.953
906.079 9999.953
906.855 9999.946
907.630 9999.926
908.406 9999.889
909.182 9999.829
909.958 9999.741
910.733 9999.621
911.509 9999.462
912.285 9999.260
913.061 9999.010
913.836 9998.706
914.612 9998.344
915.388 9997.912
916.164 9997.399
916.940 9996.792
917.715 9996.080
918.491 9995.248
919.267 9994.286
920.043 9993.181
920.818 9991.920
921.594 9990.491
922.370 9988.884
923.146 9987.104
923.921 9985.171
924.697 9983.104
925.473 9980.922
926.249 9978.645
927.024 9976.293
927.800 9973.883
928.576 9971.436
929.352 9968.972
930.127 9966.508
930.903 9964.052
931.679 9961.604
932.455 9959.160
933.230 9956.718
934.006 9954.276
934.782 9951.832
935.558 9949.384
936.333 9946.929
937.109 9944.465
937.885 9941.990
938.661 9939.501
939.436 9936.996
940.212 9934.471
940.988 9931.924
941.764 9929.352
942.539 9926.754
943.315 9924.126
944.091 9921.467
944.867 9918.772
945.642 9916.041
946.418 9913.279
947.194 9910.504
947.970 9907.731
948.745 9904.978
949.521 9902.259
950.297 9899.592
951.073 9896.993
951.848 9894.478
952.624 9892.064
953.400 9889.767
954.176 9887.583
954.951 9885.486
955.727 9883.449
956.503 9881.443
957.279 9879.441
958.054 9877.416
958.830 9875.339
959.606 9873.182
960.382 9870.919
961.157 9868.522
961.933 9865.993
962.709 9863.380
963.485 9860.736
964.260 9858.110
965.036 9855.556
965.812 9853.124
966.588 9850.865
967.363 9848.832
968.139 9847.075
968.915 9845.646
969.691 9844.566
970.466 9843.800
971.242 9843.306
972.018 9843.044
972.794 9842.973
973.569 9843.052
974.345 9843.239
975.121 9843.494
975.897 9843.775
976.672 9844.042
977.448 9844.272
978.224 9844.486
979.000 9844.710
979.775 9844.971
980.551 9845.295
981.327 9845.709
982.103 9846.239
982.878 9846.912
983.654 9847.755
984.430 9848.793
985.206 9850.049
985.981 9851.529
986.757 9853.240
987.533 9855.187
988.309 9857.375
989.084 9859.809
989.860 9862.495
990.636 9865.439
991.412 9868.646
992.188 9872.122
