# Supplementary material for: On the impact of modelling assumptions in multi-scale, subject-specific models of aortic haemodynamics
Source: J R Soc Interface. 2016 Jun;13(119):20160073. doi: 10.1098/rsif.2016.0073 (PMC4938079; doi:10.1098/rsif.2016.0073)
Supplement: In Vivo pressure waveforms [file rsif20160073supp4.tar › ./Pressures/ESM_File4_P_Radial.txt]

0.000 9799.976
0.001 9817.597
0.002 9836.817
0.002 9857.652
0.003 9880.120
0.004 9904.238
0.005 9930.023
0.005 9957.493
0.006 9986.663
0.007 10017.553
0.008 10050.178
0.009 10084.556
0.009 10120.704
0.010 10158.639
0.011 10198.379
0.012 10239.940
0.012 10283.340
0.013 10328.596
0.014 10375.725
0.015 10424.744
0.016 10475.670
0.016 10528.516
0.017 10583.266
0.018 10639.893
0.019 10698.370
0.019 10758.669
0.020 10820.763
0.021 10884.626
0.022 10950.230
0.022 11017.548
0.023 11086.553
0.024 11157.215
0.025 11229.480
0.026 11303.282
0.026 11378.558
0.027 11455.240
0.028 11533.265
0.029 11612.566
0.029 11693.078
0.030 11774.737
0.031 11857.477
0.032 11941.231
0.033 12025.919
0.033 12111.455
0.034 12197.750
0.035 12284.718
0.036 12372.271
0.036 12460.321
0.037 12548.780
0.038 12637.562
0.039 12726.579
0.040 12815.744
0.040 12904.972
0.041 12994.182
0.042 13083.292
0.043 13172.220
0.043 13260.884
0.044 13349.203
0.045 13437.095
0.046 13524.478
0.047 13611.270
0.047 13697.390
0.048 13782.779
0.049 13867.391
0.050 13951.184
0.050 14034.116
0.051 14116.141
0.052 14197.219
0.053 14277.304
0.054 14356.355
0.054 14434.327
0.055 14511.179
0.056 14586.881
0.057 14661.416
0.057 14734.769
0.058 14806.925
0.059 14877.869
0.060 14947.583
0.060 15016.054
0.061 15083.266
0.062 15149.202
0.063 15213.848
0.064 15277.192
0.064 15339.224
0.065 15399.936
0.066 15459.321
0.067 15517.370
0.067 15574.075
0.068 15629.428
0.069 15683.419
0.070 15736.042
0.071 15787.288
0.071 15837.155
0.072 15885.653
0.073 15932.789
0.074 15978.574
0.074 16023.017
0.075 16066.127
0.076 16107.914
0.077 16148.387
0.078 16187.555
0.078 16225.427
0.079 16262.012
0.080 16297.317
0.081 16331.346
0.081 16364.106
0.082 16395.604
0.083 16425.845
0.084 16454.836
0.085 16482.583
0.085 16509.091
0.086 16534.368
0.087 16558.419
0.088 16581.254
0.088 16602.881
0.089 16623.311
0.090 16642.552
0.091 16660.614
0.092 16677.505
0.092 16693.235
0.093 16707.813
0.094 16721.248
0.095 16733.551
0.095 16744.737
0.096 16754.821
0.097 16763.820
0.098 16771.749
0.098 16778.624
0.099 16784.461
0.100 16789.274
0.101 16793.081
0.102 16795.897
0.102 16797.737
0.103 16798.620
0.104 16798.562
0.105 16797.583
0.105 16795.700
0.106 16792.929
0.107 16789.291
0.108 16784.801
0.109 16779.478
0.109 16773.340
0.110 16766.404
0.111 16758.686
0.112 16750.200
0.112 16740.960
0.113 16730.983
0.114 16720.281
0.115 16708.871
0.116 16696.767
0.116 16683.983
0.117 16670.535
0.118 16656.437
0.119 16641.703
0.119 16626.346
0.120 16610.378
0.121 16593.814
0.122 16576.666
0.123 16558.948
0.123 16540.672
0.124 16521.853
0.125 16502.502
0.126 16482.634
0.126 16462.265
0.127 16441.416
0.128 16420.104
0.129 16398.347
0.130 16376.166
0.130 16353.578
0.131 16330.601
0.132 16307.256
0.133 16283.560
0.133 16259.532
0.134 16235.187
0.135 16210.540
0.136 16185.604
0.136 16160.393
0.137 16134.920
0.138 16109.200
0.139 16083.247
0.140 16057.074
0.140 16030.695
0.141 16004.124
0.142 15977.371
0.143 15950.444
0.143 15923.351
0.144 15896.100
0.145 15868.701
0.146 15841.160
0.147 15813.485
0.147 15785.687
0.148 15757.771
0.149 15729.747
0.150 15701.628
0.150 15673.430
0.151 15645.169
0.152 15616.860
0.153 15588.521
0.154 15560.166
0.154 15531.813
0.155 15503.477
0.156 15475.174
0.157 15446.921
0.157 15418.725
0.158 15390.588
0.159 15362.514
0.160 15334.502
0.161 15306.557
0.161 15278.678
0.162 15250.868
0.163 15223.130
0.164 15195.464
0.164 15167.873
0.165 15140.364
0.166 15112.947
0.167 15085.635
0.168 15058.439
0.168 15031.371
0.169 15004.443
0.170 14977.666
0.171 14951.051
0.171 14924.611
0.172 14898.358
0.173 14872.296
0.174 14846.425
0.174 14820.744
0.175 14795.251
0.176 14769.944
0.177 14744.823
0.178 14719.884
0.178 14695.127
0.179 14670.550
0.180 14646.151
0.181 14621.933
0.181 14597.900
0.182 14574.059
0.183 14550.416
0.184 14526.979
0.185 14503.753
0.185 14480.744
0.186 14457.959
0.187 14435.405
0.188 14413.088
0.188 14391.011
0.189 14369.176
0.190 14347.581
0.191 14326.226
0.192 14305.111
0.192 14284.235
0.193 14263.597
0.194 14243.198
0.195 14223.037
0.195 14203.113
0.196 14183.427
0.197 14163.981
0.198 14144.780
0.199 14125.826
0.199 14107.122
0.200 14088.673
0.201 14070.480
0.202 14052.548
0.202 14034.881
0.203 14017.480
0.204 14000.347
0.205 13983.475
0.206 13966.855
0.206 13950.477
0.207 13934.334
0.208 13918.415
0.209 13902.713
0.209 13887.218
0.210 13871.921
0.211 13856.814
0.212 13841.890
0.212 13827.151
0.213 13812.602
0.214 13798.248
0.215 13784.095
0.216 13770.146
0.216 13756.407
0.217 13742.882
0.218 13729.576
0.219 13716.495
0.219 13703.640
0.220 13691.005
0.221 13678.579
0.222 13666.351
0.223 13654.312
0.223 13642.450
0.224 13630.756
0.225 13619.218
0.226 13607.827
0.226 13596.571
0.227 13585.441
0.228 13574.430
0.229 13563.531
0.230 13552.739
0.230 13542.047
0.231 13531.450
0.232 13520.941
0.233 13510.515
0.233 13500.166
0.234 13489.886
0.235 13479.671
0.236 13469.510
0.237 13459.389
0.237 13449.298
0.238 13439.222
0.239 13429.150
0.240 13419.070
0.240 13408.968
0.241 13398.833
0.242 13388.652
0.243 13378.413
0.244 13368.110
0.244 13357.740
0.245 13347.300
0.246 13336.787
0.247 13326.198
0.247 13315.531
0.248 13304.782
0.249 13293.949
0.250 13283.028
0.250 13272.016
0.251 13260.904
0.252 13249.675
0.253 13238.314
0.254 13226.807
0.254 13215.139
0.255 13203.294
0.256 13191.257
0.257 13179.014
0.257 13166.548
0.258 13153.846
0.259 13140.899
0.260 13127.704
0.261 13114.257
0.261 13100.555
0.262 13086.595
0.263 13072.373
0.264 13057.887
0.264 13043.133
0.265 13028.107
0.266 13012.808
0.267 12997.234
0.268 12981.391
0.268 12965.284
0.269 12948.917
0.270 12932.294
0.271 12915.420
0.271 12898.300
0.272 12880.939
0.273 12863.341
0.274 12845.510
0.275 12827.454
0.275 12809.179
0.276 12790.696
0.277 12772.011
0.278 12753.133
0.278 12734.070
0.279 12714.830
0.280 12695.422
0.281 12675.854
0.281 12656.134
0.282 12636.273
0.283 12616.289
0.284 12596.198
0.285 12576.017
0.285 12555.765
0.286 12535.458
0.287 12515.114
0.288 12494.749
0.288 12474.381
0.289 12454.028
0.290 12433.704
0.291 12413.419
0.292 12393.181
0.292 12373.000
0.293 12352.885
0.294 12332.843
0.295 12312.884
0.295 12293.017
0.296 12273.251
0.297 12253.593
0.298 12234.056
0.299 12214.657
0.299 12195.413
0.300 12176.342
0.301 12157.463
0.302 12138.793
0.302 12120.351
0.303 12102.154
0.304 12084.221
0.305 12066.569
0.306 12049.212
0.306 12032.150
0.307 12015.380
0.308 11998.900
0.309 11982.707
0.309 11966.799
0.310 11951.174
0.311 11935.828
0.312 11920.760
0.313 11905.966
0.313 11891.447
0.314 11877.208
0.315 11863.257
0.316 11849.601
0.316 11836.248
0.317 11823.207
0.318 11810.484
0.319 11798.087
0.319 11786.024
0.320 11774.303
0.321 11762.928
0.322 11751.890
0.323 11741.177
0.323 11730.776
0.324 11720.675
0.325 11710.861
0.326 11701.322
0.326 11692.045
0.327 11683.017
0.328 11674.227
0.329 11665.664
0.330 11657.335
0.330 11649.250
0.331 11641.421
0.332 11633.858
0.333 11626.574
0.333 11619.578
0.334 11612.883
0.335 11606.499
0.336 11600.437
0.337 11594.707
0.337 11589.302
0.338 11584.209
0.339 11579.417
0.340 11574.912
0.340 11570.683
0.341 11566.717
0.342 11563.001
0.343 11559.524
0.344 11556.271
0.344 11553.234
0.345 11550.411
0.346 11547.811
0.347 11545.441
0.347 11543.309
0.348 11541.421
0.349 11539.785
0.350 11538.408
0.351 11537.298
0.351 11536.462
0.352 11535.906
0.353 11535.628
0.354 11535.619
0.354 11535.869
0.355 11536.369
0.356 11537.111
0.357 11538.084
0.357 11539.281
0.358 11540.691
0.359 11542.305
0.360 11544.116
0.361 11546.120
0.361 11548.318
0.362 11550.713
0.363 11553.307
0.364 11556.101
0.364 11559.098
0.365 11562.298
0.366 11565.705
0.367 11569.319
0.368 11573.143
0.368 11577.171
0.369 11581.394
0.370 11585.802
0.371 11590.385
0.371 11595.134
0.372 11600.037
0.373 11605.086
0.374 11610.270
0.375 11615.579
0.375 11621.004
0.376 11626.538
0.377 11632.181
0.378 11637.930
0.378 11643.786
0.379 11649.746
0.380 11655.810
0.381 11661.976
0.382 11668.243
0.382 11674.611
0.383 11681.077
0.384 11687.639
0.385 11694.293
0.385 11701.034
0.386 11707.856
0.387 11714.755
0.388 11721.726
0.389 11728.764
0.389 11735.864
0.390 11743.022
0.391 11750.231
0.392 11757.487
0.392 11764.784
0.393 11772.114
0.394 11779.472
0.395 11786.850
0.395 11794.242
0.396 11801.643
0.397 11809.044
0.398 11816.440
0.399 11823.824
0.399 11831.191
0.400 11838.540
0.401 11845.872
0.402 11853.185
0.402 11860.479
0.403 11867.755
0.404 11875.013
0.405 11882.250
0.406 11889.469
0.406 11896.668
0.407 11903.846
0.408 11911.000
0.409 11918.125
0.409 11925.217
0.410 11932.272
0.411 11939.286
0.412 11946.254
0.413 11953.172
0.413 11960.036
0.414 11966.842
0.415 11973.583
0.416 11980.251
0.416 11986.834
0.417 11993.323
0.418 11999.708
0.419 12005.978
0.420 12012.124
0.420 12018.135
0.421 12024.000
0.422 12029.711
0.423 12035.259
0.423 12040.649
0.424 12045.886
0.425 12050.976
0.426 12055.925
0.427 12060.739
0.427 12065.423
0.428 12069.982
0.429 12074.423
0.430 12078.752
0.430 12082.971
0.431 12087.069
0.432 12091.035
0.433 12094.855
0.433 12098.516
0.434 12102.006
0.435 12105.311
0.436 12108.420
0.437 12111.319
0.437 12113.995
0.438 12116.438
0.439 12118.647
0.440 12120.624
0.440 12122.373
0.441 12123.896
0.442 12125.195
0.443 12126.272
0.444 12127.130
0.444 12127.772
0.445 12128.199
0.446 12128.415
0.447 12128.415
0.447 12128.196
0.448 12127.752
0.449 12127.078
0.450 12126.170
0.451 12125.023
0.451 12123.631
0.452 12121.991
0.453 12120.096
0.454 12117.944
0.454 12115.539
0.455 12112.889
0.456 12110.003
0.457 12106.892
0.458 12103.563
0.458 12100.027
0.459 12096.291
0.460 12092.366
0.461 12088.261
0.461 12083.983
0.462 12079.538
0.463 12074.923
0.464 12070.140
0.465 12065.188
0.465 12060.066
0.466 12054.774
0.467 12049.312
0.468 12043.679
0.468 12037.875
0.469 12031.900
0.470 12025.759
0.471 12019.459
0.471 12013.007
0.472 12006.413
0.473 11999.684
0.474 11992.828
0.475 11985.852
0.475 11978.765
0.476 11971.575
0.477 11964.289
0.478 11956.916
0.478 11949.463
0.479 11941.937
0.480 11934.348
0.481 11926.701
0.482 11919.006
0.482 11911.270
0.483 11903.500
0.484 11895.705
0.485 11887.893
0.485 11880.068
0.486 11872.237
0.487 11864.402
0.488 11856.568
0.489 11848.738
0.489 11840.917
0.490 11833.109
0.491 11825.318
0.492 11817.548
0.492 11809.802
0.493 11802.085
0.494 11794.399
0.495 11786.749
0.496 11779.137
0.496 11771.567
0.497 11764.043
0.498 11756.568
0.499 11749.146
0.499 11741.780
0.500 11734.474
0.501 11727.230
0.502 11720.045
0.503 11712.918
0.503 11705.845
0.504 11698.824
0.505 11691.853
0.506 11684.929
0.506 11678.050
0.507 11671.212
0.508 11664.415
0.509 11657.655
0.509 11650.930
0.510 11644.240
0.511 11637.583
0.512 11630.958
0.513 11624.364
0.513 11617.798
0.514 11611.260
0.515 11604.748
0.516 11598.262
0.516 11591.798
0.517 11585.353
0.518 11578.924
0.519 11572.507
0.520 11566.098
0.520 11559.693
0.521 11553.288
0.522 11546.879
0.523 11540.463
0.523 11534.036
0.524 11527.595
0.525 11521.141
0.526 11514.674
0.527 11508.196
0.527 11501.707
0.528 11495.209
0.529 11488.702
0.530 11482.188
0.530 11475.666
0.531 11469.139
0.532 11462.607
0.533 11456.070
0.534 11449.528
0.534 11442.981
0.535 11436.428
0.536 11429.871
0.537 11423.309
0.537 11416.742
0.538 11410.171
0.539 11403.594
0.540 11397.012
0.541 11390.425
0.541 11383.831
0.542 11377.229
0.543 11370.619
0.544 11363.998
0.544 11357.366
0.545 11350.722
0.546 11344.065
0.547 11337.393
0.547 11330.707
0.548 11324.014
0.549 11317.320
0.550 11310.635
0.551 11303.966
0.551 11297.321
0.552 11290.710
0.553 11284.139
0.554 11277.617
0.554 11271.153
0.555 11264.752
0.556 11258.411
0.557 11252.122
0.558 11245.876
0.558 11239.665
0.559 11233.482
0.560 11227.318
0.561 11221.165
0.561 11215.015
0.562 11208.860
0.563 11202.693
0.564 11196.518
0.565 11190.344
0.565 11184.178
0.566 11178.030
0.567 11171.908
0.568 11165.821
0.568 11159.777
0.569 11153.785
0.570 11147.853
0.571 11141.990
0.572 11136.193
0.572 11130.457
0.573 11124.775
0.574 11119.140
0.575 11113.545
0.575 11107.984
0.576 11102.451
0.577 11096.937
0.578 11091.438
0.579 11085.946
0.579 11080.459
0.580 11074.982
0.581 11069.514
0.582 11064.060
0.582 11058.622
0.583 11053.202
0.584 11047.802
0.585 11042.424
0.585 11037.073
0.586 11031.748
0.587 11026.456
0.588 11021.200
0.589 11015.984
0.589 11010.815
0.590 11005.696
0.591 11000.632
0.592 10995.628
0.592 10990.689
0.593 10985.820
0.594 10981.025
0.595 10976.306
0.596 10971.662
0.596 10967.089
0.597 10962.587
0.598 10958.153
0.599 10953.785
0.599 10949.482
0.600 10945.241
0.601 10941.060
0.602 10936.938
0.603 10932.872
0.603 10928.855
0.604 10924.885
0.605 10920.957
0.606 10917.064
0.606 10913.204
0.607 10909.370
0.608 10905.559
0.609 10901.765
0.610 10897.984
0.610 10894.215
0.611 10890.463
0.612 10886.731
0.613 10883.027
0.613 10879.355
0.614 10875.721
0.615 10872.129
0.616 10868.585
0.617 10865.095
0.617 10861.663
0.618 10858.290
0.619 10854.970
0.620 10851.692
0.620 10848.450
0.621 10845.233
0.622 10842.034
0.623 10838.845
0.623 10835.656
0.624 10832.459
0.625 10829.246
0.626 10826.011
0.627 10822.755
0.627 10819.480
0.628 10816.187
0.629 10812.878
0.630 10809.555
0.630 10806.218
0.631 10802.870
0.632 10799.511
0.633 10796.144
0.634 10792.768
0.634 10789.382
0.635 10785.984
0.636 10782.574
0.637 10779.149
0.637 10775.709
0.638 10772.252
0.639 10768.776
0.640 10765.282
0.641 10761.766
0.641 10758.228
0.642 10754.668
0.643 10751.086
0.644 10747.482
0.644 10743.856
0.645 10740.208
0.646 10736.538
0.647 10732.846
0.648 10729.132
0.648 10725.396
0.649 10721.638
0.650 10717.859
0.651 10714.061
0.651 10710.245
0.652 10706.411
0.653 10702.562
0.654 10698.699
0.655 10694.823
0.655 10690.935
0.656 10687.037
0.657 10683.130
0.658 10679.213
0.658 10675.286
0.659 10671.346
0.660 10667.393
0.661 10663.425
0.661 10659.441
0.662 10655.439
0.663 10651.419
0.664 10647.378
0.665 10643.315
0.665 10639.233
0.666 10635.135
0.667 10631.026
0.668 10626.909
0.668 10622.789
0.669 10618.670
0.670 10614.556
0.671 10610.452
0.672 10606.360
0.672 10602.286
0.673 10598.228
0.674 10594.184
0.675 10590.151
0.675 10586.123
0.676 10582.099
0.677 10578.075
0.678 10574.047
0.679 10570.012
0.679 10565.966
0.680 10561.907
0.681 10557.837
0.682 10553.762
0.682 10549.687
0.683 10545.618
0.684 10541.561
0.685 10537.521
0.686 10533.505
0.686 10529.517
0.687 10525.564
0.688 10521.650
0.689 10517.776
0.689 10513.938
0.690 10510.131
0.691 10506.353
0.692 10502.600
0.693 10498.868
0.693 10495.153
0.694 10491.452
0.695 10487.761
0.696 10484.077
0.696 10480.401
0.697 10476.738
0.698 10473.093
0.699 10469.471
0.699 10465.877
0.700 10462.316
0.701 10458.792
0.702 10455.312
0.703 10451.879
0.703 10448.500
0.704 10445.173
0.705 10441.896
0.706 10438.662
0.706 10435.468
0.707 10432.309
0.708 10429.180
0.709 10426.077
0.710 10422.995
0.710 10419.930
0.711 10416.877
0.712 10413.833
0.713 10410.802
0.713 10407.783
0.714 10404.780
0.715 10401.794
0.716 10398.826
0.717 10395.879
0.717 10392.954
0.718 10390.052
0.719 10387.176
0.720 10384.325
0.720 10381.498
0.721 10378.692
0.722 10375.905
0.723 10373.134
0.724 10370.378
0.724 10367.634
0.725 10364.900
0.726 10362.174
0.727 10359.452
0.727 10356.735
0.728 10354.020
0.729 10351.308
0.730 10348.598
0.731 10345.890
0.731 10343.183
0.732 10340.476
0.733 10337.770
0.734 10335.064
0.734 10332.357
0.735 10329.648
0.736 10326.933
0.737 10324.210
0.737 10321.473
0.738 10318.720
0.739 10315.947
0.740 10313.150
0.741 10310.326
0.741 10307.470
0.742 10304.579
0.743 10301.651
0.744 10298.683
0.744 10295.675
0.745 10292.628
0.746 10289.540
0.747 10286.411
0.748 10283.241
0.748 10280.030
0.749 10276.775
0.750 10273.479
0.751 10270.139
0.751 10266.757
0.752 10263.335
0.753 10259.875
0.754 10256.377
0.755 10252.843
0.755 10249.275
0.756 10245.674
0.757 10242.042
0.758 10238.381
0.758 10234.692
0.759 10230.978
0.760 10227.241
0.761 10223.484
0.762 10219.708
0.762 10215.915
0.763 10212.107
0.764 10208.287
0.765 10204.457
0.765 10200.618
0.766 10196.773
0.767 10192.923
0.768 10189.069
0.769 10185.215
0.769 10181.360
0.770 10177.509
0.771 10173.661
0.772 10169.820
0.772 10165.988
0.773 10162.165
0.774 10158.355
0.775 10154.560
0.775 10150.782
0.776 10147.023
0.777 10143.286
0.778 10139.572
0.779 10135.883
0.779 10132.222
0.780 10128.590
0.781 10124.989
0.782 10121.422
0.782 10117.890
0.783 10114.393
0.784 10110.935
0.785 10107.516
0.786 10104.138
0.786 10100.803
0.787 10097.512
0.788 10094.268
0.789 10091.071
0.789 10087.924
0.790 10084.822
0.791 10081.757
0.792 10078.721
0.793 10075.704
0.793 10072.698
0.794 10069.694
0.795 10066.683
0.796 10063.657
0.796 10060.607
0.797 10057.524
0.798 10054.407
0.799 10051.261
0.800 10048.091
0.800 10044.905
0.801 10041.707
0.802 10038.503
0.803 10035.299
0.803 10032.102
0.804 10028.916
0.805 10025.748
0.806 10022.599
0.807 10019.469
0.807 10016.352
0.808 10013.248
0.809 10010.152
0.810 10007.062
0.810 10003.974
0.811 10000.887
0.812 9997.797
0.813 9994.701
0.813 9991.600
0.814 9988.498
0.815 9985.402
0.816 9982.318
0.817 9979.250
0.817 9976.205
0.818 9973.189
0.819 9970.208
0.820 9967.266
0.820 9964.370
0.821 9961.522
0.822 9958.718
0.823 9955.953
0.824 9953.223
0.824 9950.523
0.825 9947.848
0.826 9945.195
0.827 9942.558
0.827 9939.934
0.828 9937.317
0.829 9934.708
0.830 9932.115
0.831 9929.546
0.831 9927.009
0.832 9924.513
0.833 9922.065
0.834 9919.676
0.834 9917.352
0.835 9915.102
0.836 9912.935
0.837 9910.854
0.838 9908.855
0.838 9906.932
0.839 9905.080
0.840 9903.293
0.841 9901.566
0.841 9899.893
0.842 9898.269
0.843 9896.689
0.844 9895.146
0.844 9893.638
0.845 9892.160
0.846 9890.712
0.847 9889.291
0.848 9887.894
0.848 9886.521
0.849 9885.167
0.850 9883.832
0.851 9882.513
0.851 9881.207
0.852 9879.915
0.853 9878.636
0.854 9877.375
0.855 9876.134
0.855 9874.914
0.856 9873.719
0.857 9872.551
0.858 9871.412
0.858 9870.304
0.859 9869.231
0.860 9868.193
0.861 9867.188
0.862 9866.213
0.862 9865.264
0.863 9864.337
0.864 9863.428
0.865 9862.534
0.865 9861.651
0.866 9860.775
0.867 9859.903
0.868 9859.033
0.869 9858.174
0.869 9857.344
0.870 9856.557
0.871 9855.830
0.872 9855.180
0.872 9854.623
0.873 9854.174
0.874 9853.850
0.875 9853.667
0.876 9853.639
0.876 9853.749
0.877 9853.962
0.878 9854.239
0.879 9854.542
0.879 9854.834
0.880 9855.079
0.881 9855.237
0.882 9855.272
0.882 9855.146
0.883 9854.824
0.884 9854.303
0.885 9853.611
0.886 9852.777
0.886 9851.828
0.887 9850.792
0.888 9849.699
0.889 9848.575
0.889 9847.451
0.890 9846.353
0.891 9845.309
0.892 9844.335
0.893 9843.430
0.893 9842.592
0.894 9841.821
0.895 9841.115
0.896 9840.473
0.896 9839.894
0.897 9839.378
0.898 9838.922
0.899 9838.526
0.900 9838.190
0.900 9837.922
0.901 9837.729
0.902 9837.619
0.903 9837.600
0.903 9837.678
0.904 9837.863
0.905 9838.160
0.906 9838.579
0.907 9839.125
0.907 9839.775
0.908 9840.473
0.909 9841.164
0.910 9841.790
0.910 9842.296
0.911 9842.623
0.912 9842.716
0.913 9842.518
0.914 9841.972
0.914 9841.023
0.915 9839.675
0.916 9838.004
0.917 9836.092
0.917 9834.021
0.918 9831.873
0.919 9829.732
0.920 9827.678
0.920 9825.794
0.921 9824.163
0.922 9822.865
0.923 9821.936
0.924 9821.334
0.924 9821.011
0.925 9820.917
0.926 9821.003
0.927 9821.221
0.927 9821.521
0.928 9821.854
0.929 9822.171
0.930 9822.422
0.931 9822.558
0.931 9822.539
0.932 9822.332
0.933 9821.900
0.934 9821.211
0.934 9820.228
0.935 9818.918
0.936 9817.245
0.937 9815.175
0.938 9812.675
0.938 9809.747
0.939 9806.450
0.940 9802.847
0.941 9799.000
0.941 9794.972
0.942 9790.824
0.943 9786.620
0.944 9782.422
0.945 9778.293
0.945 9774.294
